# Supplementary material for: Comparative RNA-Seq Analysis Reveals That Regulatory Network of Maize Root Development Controls the Expression of Genes in Response to N Stress
Source: PLoS One. 2016 Mar 18;11(3):e0151697. doi: 10.1371/journal.pone.0151697 (PMC4798287; doi:10.1371/journal.pone.0151697)
Supplement: S1 Table — (XLSX) [file pone.0151697.s007.xlsx]

## Sheet: Sheet1
S1 Table. The detailed components of the nutrient solution
Component	Normal_N_Concentration	Low_N_Concentration
K2SO4	0.75 mmol/L	0.75 mmol/L
MgSO4.7H2O	0.65 mmol/L	0.65 mmol/L
KCl	0.1 mmol/L	0.1 mmol/L
KH2PO4	0.25 mmol/L	0.25 mmol/L
H3BO3	0.01 mmol/L	0.01 mmol/L
MnSO4.H2O	0.01 mmol/L	0.01 mmol/L
CuSO4.5H2O	1 μmol/L	1 μmol/L
ZnSO4.7H2O	0.01 mmol/L	0.01 mmol/L
(NH4)6Mo7O24.4H2O	0.05 μmol/L	0.05 μmol/L
Fe-EDTA	0.2 mmol/L	0.2 mmol/L
CaCl2	0	2 mmol/L
Ca (NO3)2.4H2O	2 mmol/L	0.02 mmol/L
