# Supplementary material for: Comparative RNA-Seq Analysis Reveals That Regulatory Network of Maize Root Development Controls the Expression of Genes in Response to N Stress
Source: PLoS One. 2016 Mar 18;11(3):e0151697. doi: 10.1371/journal.pone.0151697 (PMC4798287; doi:10.1371/journal.pone.0151697)
Supplement: S2 Table — (XLSX) [file pone.0151697.s008.xlsx]

## Sheet: Sheet1
S2 Table. Primers of qRT-PCR assay used for differential expression genes in this study
gene_id	gene_name	F_primer	R_primer
GRMZM2G443495	Amidase family protein	CACACTCTCCATCGGCAACATC	GGCGCTGTCATTGAACCACTTTC
GRMZM5G862540	UDP-glucose 6-dehydrogenase	TGTCTCTGAGGTGGCTTACG	TGTCCTTCTGGAAGCATGAG
AC205413.4_FG001	peroxidase	GGACTACAAGGTCCCGTCTG	ACATTGTTGTCGAGCACCTC
GRMZM2G035103	Zinc-finger protein	ACCATCTTCTCGCAGCACTCTG	GCAAGCAAACGGATGGTTTGAGC
GRMZM2G066441	Cytochrome P450	TACCCGTCGGTTCCTCTGGATAAC	ACACGATGTCTCCCTTGCTGAC
GRMZM2G077356	Auxin-responsive protein IAA	ACAAGGATGGTGACTGGATGCTG	TTGCATGAGTCGACAAACATCTCC
GRMZM2G134980	DnaJ protein-like protein	CCGGCGAAGTTGTTAAACCTGAC	TCCACCGTGAAATGAATGTAGAGC
GRMZM2G173596	ZIM motif family protein	TTGAGGATGTCTCGGCGGTAAC	TCAGAGATCGTTCGGCTGCTTC
18S rRNA	18S rRNA	ATGTTCCGTGGCAAGATGAG	CATTGTTGGGAATCCACTC
