# Supplementary material for: Comparative RNA-Seq Analysis Reveals That Regulatory Network of Maize Root Development Controls the Expression of Genes in Response to N Stress
Source: PLoS One. 2016 Mar 18;11(3):e0151697. doi: 10.1371/journal.pone.0151697 (PMC4798287; doi:10.1371/journal.pone.0151697)
Supplement: S3 Table — (XLSX) [file pone.0151697.s009.xlsx]

## Sheet: Sheet1
S3 Table. Summary of sequencing data quality
Sample name	Raw Reads	Clean Reads	Clean Bases	Error(%)	Q20(%)	Q30(%)	GC Content(%)
WNI_1_1	21871590	21337264	2.67G	0.03	96.92	93.53	57.82
WNI_1_2	21871590	21337264	2.67G	0.04	93.41	87.76	57.81
WNI_2_1	22094809	21286098	2.66G	0.03	96.99	93.77	57.6
WNI_2_2	22094809	21286098	2.66G	0.04	93.16	87.42	57.58
WLI_1_1	20973963	20300294	2.54G	0.03	96.92	93.63	56.46
WLI_1_2	20973963	20300294	2.54G	0.04	93.4	87.82	56.41
WLI_2_1	17086004	16497897	2.06G	0.03	96.76	93.33	58.52
WLI_2_2	17086004	16497897	2.06G	0.04	92.73	86.7	58.49
RNI_1_1	18041141	17316115	2.16G	0.03	97.02	93.8	57.89
RNI_1_2	18041141	17316115	2.16G	0.04	93.29	87.62	57.86
RNI_2_1	23058056	21566116	2.7G	0.03	96.96	93.66	59.09
RNI_2_2	23058056	21566116	2.7G	0.04	93.68	88.21	59.08
RLI_1_1	19269236	18551348	2.32G	0.03	97.02	93.82	56.58
RLI_1_2	19269236	18551348	2.32G	0.04	93.48	87.96	56.55
RLI_2_1	20980552	19862399	2.48G	0.03	97.06	93.85	58.36
RLI_2_2	20980552	19862399	2.48G	0.04	93.75	88.36	58.32
WNII_1_1	21500372	20660013	2.58G	0.03	97.32	94.42	55.57
WNII_1_2	21500372	20660013	2.58G	0.04	94.27	89.43	55.52
WNII_2_1	18797029	18240510	2.28G	0.03	97.24	94.27	56.17
WNII_2_2	18797029	18240510	2.28G	0.04	94.58	89.91	56.15
WLII_1_1	19392056	18781005	2.35G	0.03	97.18	94.14	57.68
WLII_1_2	19392056	18781005	2.35G	0.04	94.25	89.32	57.66
WLII_2_1	18630765	17802630	2.23G	0.03	96.71	93.07	58.7
WLII_2_2	18630765	17802630	2.23G	0.04	95.16	90.59	58.73
RNII_1_1	19167011	18391276	2.3G	0.03	96.67	92.99	58.34
RNII_1_2	19167011	18391276	2.3G	0.04	95.06	90.42	58.34
RNII_2_1	18663585	18162411	2.27G	0.03	96.67	93.04	56.24
RNII_2_2	18663585	18162411	2.27G	0.04	94.96	90.31	56.26
RLII_1_1	19926527	19359405	2.42G	0.03	96.7	93.09	56.87
RLII_1_2	19926527	19359405	2.42G	0.04	94.92	90.22	56.89
RLII_2_1	18159801	17614896	2.2G	0.03	96.63	92.96	57.03
RLII_2_2	18159801	17614896	2.2G	0.04	94.9	90.19	57.05
WNIII_1_1	19013874	18274019	2.28G	0.03	96.65	93	56.82
WNIII_1_2	19013874	18274019	2.28G	0.04	94.58	89.66	56.84
WNIII_2_1	18892646	17857945	2.23G	0.03	96.64	92.9	58.83
WNIII_2_2	18892646	17857945	2.23G	0.04	94.78	89.94	58.84
WLIII_1_1	20766066	20088029	2.51G	0.03	97.31	94.34	57.96
WLIII_1_2	20766066	20088029	2.51G	0.04	94.29	89.38	57.92
WLIII_2_1	21432342	20820722	2.6G	0.03	97.13	94.04	56.06
WLIII_2_2	21432342	20820722	2.6G	0.04	94.08	89.02	56.02
RNIII_1_1	23757088	23006342	2.88G	0.03	97.28	94.24	58.27
RNIII_1_2	23757088	23006342	2.88G	0.04	94.48	89.65	58.24
RNIII_2_1	22573623	21605477	2.7G	0.03	97.2	94.11	58.45
RNIII_2_2	22573623	21605477	2.7G	0.04	94.41	89.54	58.42
RLIII_1_1	20735058	19970167	2.5G	0.03	97.31	94.34	57.58
RLIII_1_2	20735058	19970167	2.5G	0.04	94.31	89.42	57.53
RLIII_2_1	20768221	20084691	2.51G	0.03	97.26	94.29	56.85
RLIII_2_2	20768221	20084691	2.51G	0.04	94.14	89.16	56.8
WNIV_1_1	20596941	19851634	2.48G	0.03	96.69	93.13	56.72
WNIV_1_2	20596941	19851634	2.48G	0.04	94.29	89.22	56.73
WNIV_2_1	20716087	19888597	2.49G	0.03	96.73	93.21	57.39
WNIV_2_2	20716087	19888597	2.49G	0.04	94.42	89.44	57.39
WLIV_1_1	19199122	18499039	2.31G	0.03	96.7	93.18	56.54
WLIV_1_2	19199122	18499039	2.31G	0.04	94.21	89.1	56.55
WLIV_2_1	19927067	18895597	2.36G	0.03	96.74	93.24	56.6
WLIV_2_2	19927067	18895597	2.36G	0.04	94.4	89.41	56.61
RNIV_1_1	19947732	18841351	2.36G	0.03	96.67	93.09	56.07
RNIV_1_2	19947732	18841351	2.36G	0.04	93.96	88.66	56.08
RNIV_2_1	21518459	20318787	2.54G	0.03	96.79	93.29	57.01
RNIV_2_2	21518459	20318787	2.54G	0.04	94.43	89.46	57.01
RLIV_1_1	20658486	19939066	2.49G	0.03	95.9	91.44	58.41
RLIV_1_2	20658486	19939066	2.49G	0.04	93.54	87.73	58.41
RLIV_2_1	20530100	19794302	2.47G	0.03	96.02	91.65	58.49
RLIV_2_2	20530100	19794302	2.47G	0.04	93.65	87.93	58.47
