# Supplementary material for: Comparative RNA-Seq Analysis Reveals That Regulatory Network of Maize Root Development Controls the Expression of Genes in Response to N Stress
Source: PLoS One. 2016 Mar 18;11(3):e0151697. doi: 10.1371/journal.pone.0151697 (PMC4798287; doi:10.1371/journal.pone.0151697)
Supplement: S4 Table — Total reads: Total number of reads. Total mapped: Total number of reads mapped on the maize genome. Multiple mapped: Total number of reads mapped to multiple locations in maize genome. Uniquely mapped: Total number of reads mapped to uniquely locations in the maize genome. Read-1: The two directions of the paired-end sequencing. Read-1: The two directions of the paired-end sequencing. Reads map to '+': Total number of reads mapped to positive strand of maize genome. Reads map to '-': Total number of reads mapped to negative strand of maize genome. (XLSX) [file pone.0151697.s010.xlsx]

## Sheet: Sheet1
S4 Table. Summary of read numbers and mapping rate based on the RNA-Seq data
Sample name	WLI_1	WLI_2	WLII_1	WLII_2	WLIII_1	WLIII_2	WLIV_1	WLIV_2	WNI_1	WNI_2	WNII_1	WNII_2	WNIII_1	WNIII_2	WNIV_2	RLI_1	RLI_2	RLII_1	RLII_2	RLIII_1	RLIII_2	RLIV_1	RLIV_2	RNI_1	RNI_2	RNII_1	RNII_2	RNIII_1	RNIII_2	RNIV_1	RNIV_2
Total reads	40600588	32995794	37562010	35605260	40176058	41641444	36998078	37791194	42674528	42572196	41320026	36481020	36548038	35715890	39777194	37102696	39724798	38718810	35229792	39940334	40169382	39878132	39588604	34632230	43132232	36782552	36324822	46012684	43210954	37682702	40637574
Total mapped	32033538 (78.9%)	25974452 (78.72%)	29841566 (79.45%)	28934122 (81.26%)	32303716 (80.41%)	33381456 (80.16%)	29292948 (79.17%)	30422800 (80.5%)	35653282 (83.55%)	34673416 (81.45%)	33475970 (81.02%)	30000936 (82.24%)	30486172 (83.41%)	30428714 (85.2%)	33169776 (83.39%)	30414156 (81.97%)	32249084 (81.18%)	33101416 (85.49%)	29823326 (84.65%)	33181284 (83.08%)	34194192 (85.13%)	34032664 (85.34%)	33876628 (85.57%)	27315354 (78.87%)	32727278 (75.88%)	30156210 (81.99%)	29852476 (82.18%)	37351776 (81.18%)	34223146 (79.2%)	30228322 (80.22%)	32074866 (78.93%)
Multiple mapped	1352908 (3.33%)	1409348 (4.27%)	1153474 (3.07%)	1291114 (3.63%)	1855618 (4.62%)	1219420 (2.93%)	963808 (2.61%)	1160776 (3.07%)	1831738 (4.29%)	1337904 (3.14%)	1033464 (2.5%)	1027758 (2.82%)	1777850 (4.86%)	2652232 (7.43%)	972450 (2.44%)	1434452 (3.87%)	1173620 (2.95%)	929684 (2.4%)	1088088 (3.09%)	1403478 (3.51%)	1736232 (4.32%)	1976318 (4.96%)	1569148 (3.96%)	844042 (2.44%)	1790682 (4.15%)	1205382 (3.28%)	1155422 (3.18%)	1591626 (3.46%)	2991810 (6.92%)	1071756 (2.84%)	1239586 (3.05%)
Uniquely mapped	30680630 (75.57%)	24565104 (74.45%)	28688092 (76.38%)	27643008 (77.64%)	30448098 (75.79%)	32162036 (77.24%)	28329140 (76.57%)	29262024 (77.43%)	33821544 (79.25%)	33335512 (78.3%)	32442506 (78.52%)	28973178 (79.42%)	28708322 (78.55%)	27776482 (77.77%)	32197326 (80.94%)	28979704 (78.11%)	31075464 (78.23%)	32171732 (83.09%)	28735238 (81.57%)	31777806 (79.56%)	32457960 (80.8%)	32056346 (80.39%)	32307480 (81.61%)	26471312 (76.44%)	30936596 (71.73%)	28950828 (78.71%)	28697054 (79%)	35760150 (77.72%)	31231336 (72.28%)	29156566 (77.37%)	30835280 (75.88%)
Read-1	15340315 (37.78%)	12282552 (37.22%)	14344046 (38.19%)	13821504 (38.82%)	15224049 (37.89%)	16081018 (38.62%)	14164570 (38.28%)	14631012 (38.72%)	16910772 (39.63%)	16667756 (39.15%)	16221253 (39.26%)	14486589 (39.71%)	14354161 (39.27%)	13888241 (38.89%)	16098663 (40.47%)	14489852 (39.05%)	15537732 (39.11%)	16085866 (41.55%)	14367619 (40.78%)	15888903 (39.78%)	16228980 (40.4%)	16028173 (40.19%)	16153740 (40.8%)	13235656 (38.22%)	15468298 (35.86%)	14475414 (39.35%)	14348527 (39.5%)	17880075 (38.86%)	15615668 (36.14%)	14578283 (38.69%)	15417640 (37.94%)
Read-2	15340315 (37.78%)	12282552 (37.22%)	14344046 (38.19%)	13821504 (38.82%)	15224049 (37.89%)	16081018 (38.62%)	14164570 (38.28%)	14631012 (38.72%)	16910772 (39.63%)	16667756 (39.15%)	16221253 (39.26%)	14486589 (39.71%)	14354161 (39.27%)	13888241 (38.89%)	16098663 (40.47%)	14489852 (39.05%)	15537732 (39.11%)	16085866 (41.55%)	14367619 (40.78%)	15888903 (39.78%)	16228980 (40.4%)	16028173 (40.19%)	16153740 (40.8%)	13235656 (38.22%)	15468298 (35.86%)	14475414 (39.35%)	14348527 (39.5%)	17880075 (38.86%)	15615668 (36.14%)	14578283 (38.69%)	15417640 (37.94%)
Reads map to '+'	15338081 (37.78%)	12279911 (37.22%)	14341555 (38.18%)	13819217 (38.81%)	15221654 (37.89%)	16078104 (38.61%)	14162506 (38.28%)	14628979 (38.71%)	16908649 (39.62%)	16665773 (39.15%)	16219537 (39.25%)	14485104 (39.71%)	14351825 (39.27%)	13886321 (38.88%)	16096921 (40.47%)	14488379 (39.05%)	15536131 (39.11%)	16084006 (41.54%)	14366024 (40.78%)	15887271 (39.78%)	16227530 (40.4%)	16026285 (40.19%)	16151955 (40.8%)	13233784 (38.21%)	15464717 (35.85%)	14472539 (39.35%)	14346467 (39.49%)	17878121 (38.85%)	15612673 (36.13%)	14575789 (38.68%)	15415170 (37.93%)
Reads map to '-'	15342549 (37.79%)	12285193 (37.23%)	14346537 (38.19%)	13823791 (38.83%)	15226444 (37.9%)	16083932 (38.62%)	14166634 (38.29%)	14633045 (38.72%)	16912895 (39.63%)	16669739 (39.16%)	16222969 (39.26%)	14488074 (39.71%)	14356497 (39.28%)	13890161 (38.89%)	16100405 (40.48%)	14491325 (39.06%)	15539333 (39.12%)	16087726 (41.55%)	14369214 (40.79%)	15890535 (39.79%)	16230430 (40.4%)	16030061 (40.2%)	16155525 (40.81%)	13237528 (38.22%)	15471879 (35.87%)	14478289 (39.36%)	14350587 (39.51%)	17882029 (38.86%)	15618663 (36.15%)	14580777 (38.69%)	15420110 (37.95%)
Total reads: Total number of reads
Total mapped: Total number of reads mapped on the maize genome
Multiple mapped: Total number of reads mapped to multiple locations in maize genome
Uniquely mapped: Total number of reads mapped to uniquely locations in the maize genome
Read-1: The two directions of the paired-end sequencing
Read-1: The two directions of the paired-end sequencing
Reads map to '+': Total number of reads mapped to positive strand of maize genome
Reads map to '-': Total number of reads mapped to negative strand of maize genome
