# Supplementary material for: Comparative RNA-Seq Analysis Reveals That Regulatory Network of Maize Root Development Controls the Expression of Genes in Response to N Stress
Source: PLoS One. 2016 Mar 18;11(3):e0151697. doi: 10.1371/journal.pone.0151697 (PMC4798287; doi:10.1371/journal.pone.0151697)
Supplement: S5 Table — (XLSX) [file pone.0151697.s011.xlsx]

## Sheet: Sheet1
S5 Table. Summary of all expression genes
sample	known_protein_coding_gene_number
WLI	27921
WLII	28367
WLIII	28211
WLIV	28204
WNI	28255
WNII	28547
WNIII	28152
WNIV	28316
RLI	28108
RLII	28197
RLIII	28333
RLIV	28120
RNI	28098
RNII	28343
RNIII	28282
RNIV	28322
