# Supplementary material for: Comparative RNA-Seq Analysis Reveals That Regulatory Network of Maize Root Development Controls the Expression of Genes in Response to N Stress
Source: PLoS One. 2016 Mar 18;11(3):e0151697. doi: 10.1371/journal.pone.0151697 (PMC4798287; doi:10.1371/journal.pone.0151697)
Supplement: S6 Table — (XLSX) [file pone.0151697.s012.xlsx]

## Sheet: Sheet1
S6 Table. Co-modulated differential expression genes between wild-type and rtcs under normal-N condition across four time points
gene_id	WNI	WNII	WNIII	WNIV	RNI	RNII	RNIII	RNIV	GO	KEGG	Gene_name	Interproscan_domain
GRMZM2G007381	61.5853	52.456	64.7264	55.8962	32.4353	28.1393	33.8899	29.2291	GO:0009739:response to gibberellin,GO:0009910:negative regulation of flower development,GO:0009965:leaf morphogenesis,GO:0016881:acid-amino acid ligase activity	zma:100280549||path:zma04120||Ubiquitin mediated proteolysis	moderately similar to ( 265) AT1G45050 | Symbols: ATUBC2-1, UBC15 | ATUBC2-1; ubiquitin-protein ligase | chr1:17031337-17032967 FORWARDmoderately similar to ( 282) loc_os03g47770 12003.m09788 protein ubiquitin-conjugating enzyme E2 W, putative, expressedUQ_con UBCc UBCc COG5078 no original description	IPR000608:UBQ-conjugat_E2,IPR016135:UBQ-conjugating_enzyme/RWD
GRMZM2G175782	2.19796	4.93227	2.6768	2.79848	0.584862	1.4168	0.886247	1.14014	no annotation	zma:100277484||path:no annotation	moderately similar to ( 354) AT3G13000 | Symbols: | transcription factor | chr3:4158214-4160818 REVERSEhighly similar to ( 670) loc_os06g47770 12006.m09303 protein expressed proteinDUF547 no original description	IPR006869:DUF547,IPR025757:MIP1_Leuzipper
GRMZM2G001805	2.35005	4.92717	2.45173	3.04787	0.52268	0.527045	0.762076	0.567735	no annotation	zma:100192614||path:no annotation	weakly similar to ( 179) AT1G27385 | Symbols: | unknown protein | chr1:9510475-9512820 REVERSEweakly similar to ( 191) loc_os02g30410 12002.m33692 protein expressed protein no original description	IPR007454:UPF0250,IPR027471:YbeD-like
GRMZM2G301663	27.9295	14.485	16.041	11.861	8.27577	3.05924	5.05603	3.13972	no annotation	zma:100284508||path:no annotation	very weakly similar to (80.9) loc_os12g35670 12012.m07360 protein RALF precursor, putative, expressedRALF no original description	IPR008801:RALF
GRMZM2G457287	8.22598	6.75335	12.7067	6.41695	24.8133	18.783	43.0217	76.2111	no annotation	zma:100285736||path:no annotation	moderately similar to ( 409) AT3G13510 | Symbols: | unknown protein | chr3:4403776-4405741 FORWARDmoderately similar to ( 439) loc_os07g38590 12007.m08105 protein carboxyl-terminal peptidase, putative, expressedDUF239 no original description	IPR004314:DUF239,IPR025521:DUF4409
GRMZM2G178140	0	0	0	0	1.35129	1.69826	1.0753	1.01194	no annotation	zma:100277789||path:no annotation	no original description	IPR002902:GNK2
AC218900.3_FG001	5.83531	5.00688	4.87569	5.11954	21.1715	16.6213	22.5401	16.5899	GO:0008152:metabolic process,GO:0016787:hydrolase activity	zma:100282856||path:no annotation	moderately similar to ( 262) AT1G47480 | Symbols: | hydrolase | chr1:17417623-17419296 FORWARDweakly similar to ( 120) GID1_ORYSA Gibberellin receptor GID1 (EC 3.-.-.-) (Gibberellin-insensitive dwarf protein 1) (Protein GIBBERELLIN INSENSITIVE DWARF1) - Oryza sativa (Rice)highly similar to ( 504) loc_os08g37060 12008.m07693 protein gibberellin receptor GID1L2, putative, expressedAbhydrolase_3 Aes…	IPR013094:AB_hydrolase_3,IPR029058:AB_hydrolase
GRMZM2G037485	37.8105	38.898	24.9243	15.2142	21.8834	11.6076	11.5696	27.7992	no annotation	zma:100382367||path:no annotation	weakly similar to ( 190) loc_os09g04310 12009.m03800 protein expressed protein no original description	no annotation
GRMZM2G445616	68.7484	60.5138	107.773	238.305	167.957	147.71	339.942	132.142	no annotation	no annotation	no original description	no annotation
GRMZM2G318942	0	0	0	0	2.4326	3.98344	0.990305	2.33893	GO:0005093:Rab GDP-dissociation inhibitor activity,GO:0015031:protein transport	zma:100501867||path:no annotation	moderately similar to ( 273) AT2G44100 | Symbols: ATGDI1, AT-GDI1 | ATGDI1 (ARABIDOPSIS THALIANA GUANOSINE NUCLEOTIDE DIPHOSPHATE DISSOCIATION INHIBITOR 1); RAB GDP-dissociation inhibitor | chr2:18241804-18244731 FORWARDmoderately similar to ( 302) loc_os05g34540 12005.m07685 protein rab GDP dissociation inhibitor alpha, putative, expressedGDI MRS6 no original description	IPR000806:RabGDI,IPR018203:GDP_dissociation_inhibitor
GRMZM2G161242	26.5665	26.282	35.6074	31.8075	6.99753	5.29765	8.5053	4.83588	GO:0000166:nucleotide binding,GO:0003676:nucleic acid binding,GO:0005730:nucleolus,GO:0008270:zinc ion binding,GO:0046872:metal ion binding	zma:100191289||path:zma03040||Spliceosome	weakly similar to ( 108) AT1G60650 | Symbols: | glycine-rich RNA-binding protein, putative | chr1:22340089-22342148 FORWARDvery weakly similar to (92.4) GRP2_SINAL Glycine-rich RNA-binding protein GRP2A - Sinapis alba (White mustard) (Brassica hirta)weakly similar to ( 189) loc_os03g47800 12003.m09792 protein heterogeneous nuclear ribonucleoprotein A2 homolog 2, putative, expressedRRM no original…	IPR000504:RRM_dom,IPR001878:Znf_CCHC,IPR012677:Nucleotide-bd_a/b_plait
GRMZM2G347226	7.38766	7.73459	5.3715	4.24835	1.14598	1.80152	1.28795	1.20098	GO:0000166:nucleotide binding,GO:0004672:protein kinase activity,GO:0004674:protein serine/threonine kinase activity,GO:0005509:calcium ion binding,GO:0005524:ATP binding,GO:0006468:protein phosphorylation,GO:0016301:kinase activity,GO:0016310:phosphorylation,GO:0016772:transferase activity, transferring phosphorus-containing groups	zma:100381559||path:zma04626||Plant-pathogen interaction	highly similar to ( 776) AT4G09570 | Symbols: CPK4, ATCPK4 | CPK4; calmodulin-dependent protein kinase/ kinase/ protein kinase | chr4:6049560-6052184 FORWARDhighly similar to ( 794) CDPK_SOYBN Calcium-dependent protein kinase SK5 (EC 2.7.11.1) (CDPK) - Glycine max (Soybean)highly similar to ( 967) loc_os12g07230 12012.m04712 protein calcium-dependent protein kinase, isoform AK1, putative, express…	IPR000719:Prot_kinase_cat_dom,IPR002048:EF_hand_Ca-bd,IPR002290:Ser/Thr_dual-sp_kinase_dom,IPR008271:Ser/Thr_kinase_AS,IPR011009:Kinase-like_dom,IPR011992:EF-hand-like_dom,IPR017441:Protein_kinase_ATP_BS,IPR018247:EF_Hand_1_Ca_BS
GRMZM2G388576	0	0	0.183793	0	1.00103	0.781384	1.24029	1.29715	GO:0004672:protein kinase activity,GO:0005515:protein binding,GO:0005524:ATP binding,GO:0006468:protein phosphorylation,GO:0016772:transferase activity, transferring phosphorus-containing groups	zma:100217166||path:zma03050||Proteasome	moderately similar to ( 334) AT5G23540 | Symbols: | 26S proteasome regulatory subunit, putative | chr5:7938109-7939339 FORWARDmoderately similar to ( 357) loc_os05g30800 12005.m07316 protein 26S proteasome non-ATPase regulatory subunit 14, putative, expressedJAB_MPN no original description	IPR000555:JAB1_Mov34_MPN_PAD1,IPR000719:Prot_kinase_cat_dom,IPR011009:Kinase-like_dom,IPR024969:Rpn11/EIF3F_C
GRMZM2G461793	6.06788	8.19135	6.18381	7.9946	11.0246	17.1914	12.9011	18.2691	GO:0001510:RNA methylation,GO:0008150:biological_process,GO:0009220:pyrimidine ribonucleotide biosynthetic process	zma:100283525||path:no annotation	moderately similar to ( 253) AT1G23280 | Symbols: | MAK16 protein-related | chr1:8260865-8262650 REVERSEmoderately similar to ( 336) loc_os07g16950 12007.m079650 protein MAK16-like protein RBM13, putative, expressedMak16 MAK16 no original description	IPR006958:Mak16,IPR029004:L28e/Mak16
GRMZM2G470671	2.62149	3.15712	2.17165	1.6243	0	0	0	0	no annotation	zma:100282895||path:no annotation	weakly similar to ( 101) AT5G64400 | Symbols: | unknown protein | chr5:25748922-25749947 FORWARDweakly similar to ( 121) loc_os03g48080 12003.m09819 protein p8MTCP1, putative, expressed no original description	IPR010625:CHCH
GRMZM2G059497	8.08544	8.55447	8.28263	5.91387	19.6572	18.6252	15.9802	17.5994	GO:0000166:nucleotide binding,GO:0004672:protein kinase activity,GO:0005524:ATP binding,GO:0006468:protein phosphorylation,GO:0016021:integral component of membrane,GO:0016301:kinase activity,GO:0016310:phosphorylation,GO:0016772:transferase activity, transferring phosphorus-containing groups	zma:100191464||path:no annotation	moderately similar to ( 483) AT5G45840 | Symbols: | leucine-rich repeat transmembrane protein kinase, putative | chr5:18594080-18597221 REVERSEweakly similar to ( 104) NORK_MEDTR Nodulation receptor kinase precursor (EC 2.7.11.1) (Does not make infections protein 2) (Symbiosis receptor-like kinase) (MtSYMRK) - Medicago truncatula (Barrel medic)highly similar to ( 934) loc_os01g48390 12001.m150432…	IPR000719:Prot_kinase_cat_dom,IPR001245:Ser-Thr/Tyr_kinase_cat_dom,IPR011009:Kinase-like_dom,IPR013210:LRR-contain_N2,IPR025875:Leu-rich_rpt_4
GRMZM2G129457	7.0522	9.00778	8.15965	11.6535	2.20615	3.26789	2.76147	6.12014	GO:0003899:DNA-directed RNA polymerase activity,GO:0006351:transcription, DNA-templated,GO:0006626:protein targeting to mitochondrion,no annotation	zma:100276818||path:no annotation	weakly similar to ( 109) AT1G75670 | Symbols: | DNA-directed RNA polymerase/ RNA binding | chr1:28415378-28416505 REVERSEmoderately similar to ( 258) loc_os12g34854 12012.m73941 protein expressed protein no original description	no annotation
GRMZM2G448282	5.08741	3.99106	5.10851	6.03266	1.63301	1.91047	2.14579	1.61248	GO:0006952:defense response,GO:0043531:ADP binding	zma:100384031||path:no annotation	weakly similar to ( 112) AT3G14460 | Symbols: | disease resistance protein (NBS-LRR class), putative | chr3:4851990-4856264 REVERSEmoderately similar to ( 352) loc_os11g44580 12011.m08291 protein disease resistance RPP13-like protein 1, putative, expressed no original description	IPR002182:NB-ARC,IPR027417:P-loop_NTPase
GRMZM2G126106	6.59179	5.59333	5.00687	5.23951	0	0	0	0	no annotation	zma:100383499||path:no annotation	weakly similar to ( 120) loc_os08g36760 12008.m07664 protein remorin, C-terminal region family protein, expressed no original description	IPR005516:Remorin_C
GRMZM5G864239	52.4259	42.1674	44.7819	44.5234	3.67148	2.44469	3.97871	3.56303	no annotation	no annotation	no original description	no annotation
GRMZM2G022090	5.41162	8.38983	12.1802	14.3355	1.89203	2.27973	4.4906	6.83148	no annotation	zma:100274051||path:no annotation,zma:100282381||path:no annotation	moderately similar to ( 209) AT2G43945 | Symbols: | unknown protein | chr2:18197995-18199988 REVERSEmoderately similar to ( 218) loc_os01g23680 12001.m43000 protein cysteine sulfinate desulfinase/cysteine desulfurase and related enzymes, putative, expressed no original description	no annotation
GRMZM2G119769	0.519193	1.3288	1.26395	0.709306	6.39403	8.12531	7.00486	7.40162	GO:0008150:biological_process,no annotation	zma:100278677||path:no annotation	no original description	no annotation
GRMZM2G110369	21.987	29.5177	19.7347	22.9553	8.23355	11.229	10.6457	4.75526	GO:0016491:oxidoreductase activity,GO:0016706:oxidoreductase activity, acting on paired donors, with incorporation or reduction of molecular oxygen, 2-oxoglutarate as one donor, and incorporation of one atom each of oxygen into both donors,GO:0055114:oxidation-reduction process	zma:100191339||path:no annotation	weakly similar to ( 172) AT4G10490 | Symbols: | oxidoreductase, 2OG-Fe(II) oxygenase family protein | chr4:6483900-6485179 FORWARDweakly similar to ( 132) DV4H_CATRO Desacetoxyvindoline 4-hydroxylase (EC 1.14.11.20) - Catharanthus roseus (Rosy periwinkle) (Madagascar periwinkle)moderately similar to ( 348) loc_os07g07410 12007.m05200 protein hyoscyamine 6-dioxygenase, putative, expressedPcbC 2OG-…	IPR005123:Oxoglu/Fe-dep_dioxygenase,IPR026992:DIOX_N,IPR027443:IPNS-like
GRMZM2G053485	47.7651	15.3568	31.537	16.4939	0	0	0	0	no annotation	zma:100275813||path:no annotation	no original description	no annotation
GRMZM2G100380	1.07394	1.3854	1.70132	1.62993	0.313538	0.371283	0.193465	0.214502	GO:0005515:protein binding	zma:100281058||path:no annotation	weakly similar to ( 189) AT1G03670 | Symbols: | ankyrin repeat family protein | chr1:914222-916222 REVERSEhighly similar to ( 607) loc_os07g09530 12007.m05408 protein protein binding protein, putativeANK no original description	IPR002110:Ankyrin_rpt,IPR020683:Ankyrin_rpt-contain_dom,IPR026961:PGG_dom,IPR027001:Caskin/Ankyrin_rpt_con_pro
GRMZM2G146192	13.1236	9.18477	8.42045	8.0467	5.81049	2.19249	3.25701	2.33053	GO:0004553:hydrolase activity, hydrolyzing O-glycosyl compounds,GO:0005975:carbohydrate metabolic process,GO:0008152:metabolic process,GO:0009505:plant-type cell wall,GO:0010214:seed coat development,GO:0016787:hydrolase activity,GO:0016798:hydrolase activity, acting on glycosyl bonds,GO:0046556:alpha-L-arabinofuranosidase activity,GO:0048046:apoplast	zma:100279508||path:no annotation	highly similar to ( 708) AT1G02640 | Symbols: BXL2, ATBXL2 | BXL2 (BETA-XYLOSIDASE 2); hydrolase, hydrolyzing O-glycosyl compounds | chr1:564293-567580 FORWARDmoderately similar to ( 468) XYNB_PRUPE Putative beta-D-xylosidase (EC 3.2.1.-) (PpAz152) (Fragment) - Prunus persica (Peach)highly similar to ( 902) loc_os11g44950 12011.m08328 protein auxin-induced beta-glucosidase, putative, expressedGly…	IPR001764:Glyco_hydro_3_N,IPR002772:Glyco_hydro_3_C,IPR017853:Glycoside_hydrolase_SF,IPR026891:Fn3-like,IPR026892:Glyco_hydro_3
GRMZM2G102572	24.3518	18.2138	27.7833	17.879	94.9936	74.1381	91.8859	59.6287	GO:0006629:lipid metabolic process,GO:0016787:hydrolase activity,GO:0016788:hydrolase activity, acting on ester bonds	zma:100286087||path:no annotation	moderately similar to ( 267) AT5G45920 | Symbols: | carboxylesterase/ hydrolase/ hydrolase, acting on ester bonds | chr5:18622822-18624677 FORWARDmoderately similar to ( 376) loc_os01g11570 12001.m07773 protein isoamyl acetate-hydrolyzing esterase, putative, expressedIsoamyl_acetate_hydrolase_like Lipase_GDSL no original description	IPR001087:Lipase_GDSL,IPR013831:SGNH_hydro-type_esterase_dom
GRMZM2G180418	1.36041	3.6022	3.2359	3.20119	13.8408	8.74507	19.097	12.1792	no annotation	zma:100216864||path:no annotation	highly similar to ( 546) AT1G15730 | Symbols: | PRLI-interacting factor L, putative | chr1:5407535-5409937 REVERSEhighly similar to ( 622) loc_os02g55630 12002.m10588 protein nuclear WD protein, putative, expressedCOG0523 CobW_like PRK11537 cobW CobW_C no original description	IPR003495:CobW/HypB/UreG_dom,IPR011629:Cbl_biosynth_CobW-like_C,IPR027417:P-loop_NTPase
GRMZM5G852505	0	0	0	0	12.773	9.6449	13.5352	10.7683	no annotation	no annotation	no original description	no annotation
GRMZM2G339562	42.0583	21.0287	156.234	96.9659	16.8843	4.64945	16.6984	10.2756	no annotation	zma:100274353||path:no annotation	no original description	no annotation
GRMZM2G154449	110.538	62.917	128.046	85.5934	299.223	138.529	314.413	167.109	no annotation	zma:100283065||path:no annotation	moderately similar to ( 269) AT4G24180 | Symbols: | FUNCTIONS IN: molecular_function unknown; INVOLVED IN: response to other organism; LOCATED IN: endomembrane system; CONTAINS InterPro DOMAIN/s: Thaumatin, pathogenesis-related (InterPro:IPR001938); BEST Arabidopsis thaliana protein match is: thaumatin, putative (TAIR:AT4G38660.2); Has 1060 Blast hits to 1045 proteins in 143 species: Archae - 0; …	IPR001938:Thaumatin,IPR017949:Thaumatin_CS
GRMZM2G118366	11.688	7.30064	15.7989	17.3111	3.54566	2.75358	5.28874	8.04852	GO:0009055:electron carrier activity,GO:0015035:protein disulfide oxidoreductase activity,GO:0045454:cell redox homeostasis	zma:100279402||path:no annotation	weakly similar to ( 169) AT5G39865 | Symbols: | glutaredoxin family protein | chr5:15965560-15966732 REVERSEmoderately similar to ( 343) loc_os02g51370 12002.m10171 protein glutaredoxin family protein, expressedGRX_GRX_like no original description	IPR002109:Glutaredoxin,IPR012336:Thioredoxin-like_fold
GRMZM2G116557	9.3239	14.1321	12.5154	8.90241	17.6116	30.2551	21.185	19.4304	GO:0003677:DNA binding,GO:0005634:nucleus,GO:0006351:transcription, DNA-templated,GO:0006355:regulation of transcription, DNA-templated,GO:0009725:response to hormone,GO:0009734:auxin-activated signaling pathway,GO:0046983:protein dimerization activity	zma:100274571||path:no annotation	highly similar to ( 592) AT5G62000 | Symbols: ARF2, ARF1-BP, HSS | ARF2 (AUXIN RESPONSE FACTOR 2); protein binding / transcription factor | chr5:24910859-24914680 FORWARDhighly similar to ( 945) loc_os01g70270 12001.m43358 protein auxin response factor 2, putative, expressedAuxin_resp B3 no original description	IPR003311:AUX_IAA,IPR003340:B3_DNA-bd,IPR010525:Auxin_resp,IPR011525:AuxIAA_ARF_dimer,IPR015300:DNA-bd_pseudobarrel
GRMZM2G177182	12.752	18.0444	14.4616	17.1244	0	0	0	0	no annotation	zma:100285580||path:no annotation,zma:100383578||path:no annotation	no original description	IPR024752:Myb/SANT-like_dom,no annotation
GRMZM2G089873	7.65339	4.84769	6.8791	10.0297	0.383127	0.185392	0.316308	0.412017	GO:0030001:metal ion transport,GO:0046872:metal ion binding	zma:100284628||path:no annotation	weakly similar to ( 108) loc_os10g30450 12010.m05907 protein metal ion binding protein, putative, expressed no original description	IPR006121:HeavyMe-assoc_HMA
GRMZM5G812326	35.7034	23.2914	46.4254	24.8984	6.83795	8.64574	6.83351	13.1154	no annotation	zma:100276273||path:no annotation	weakly similar to ( 107) AT3G02430 | Symbols: | unknown protein | chr3:499360-500019 FORWARDmoderately similar to ( 216) loc_os01g29330 12001.m09370 protein expressed proteinDUF679 no original description	IPR007770:DUF679
GRMZM2G476477	26.365	19.0672	59.0558	50.0724	10.6791	8.99389	16.7264	27.9357	GO:0004672:protein kinase activity,GO:0004674:protein serine/threonine kinase activity,GO:0005524:ATP binding,GO:0006468:protein phosphorylation,GO:0016301:kinase activity,GO:0016310:phosphorylation,GO:0016772:transferase activity, transferring phosphorus-containing groups	zma:100191795||path:no annotation	weakly similar to ( 161) AT2G32510 | Symbols: MAPKKK17 | MAPKKK17; ATP binding / kinase/ protein kinase/ protein serine/threonine kinase | chr2:13798821-13799939 REVERSEmoderately similar to ( 323) loc_os05g46760 12005.m08798 protein mitogen-activated protein kinase kinase kinase 1, putative, expressedS_TKc S_TKc Pkinase SPS1 Pkinase_Tyr PTKc TyrKc PTKc_Ack_like PTKc_Src_like PTKc_Csk PTKc_Csk_li…	IPR000719:Prot_kinase_cat_dom,IPR008271:Ser/Thr_kinase_AS,IPR011009:Kinase-like_dom
GRMZM2G303964	92.6631	43.6944	72.4876	57.622	12.8849	19.7243	17.9165	31.4982	GO:0000151:ubiquitin ligase complex,GO:0004842:ubiquitin-protein transferase activity,GO:0005488:binding,GO:0016567:protein ubiquitination	zma:100280896||path:no annotation	weakly similar to ( 118) AT3G18710 | Symbols: PUB29, ATPUB29 | PUB29 (PLANT U-BOX 29); ubiquitin-protein ligase | chr3:6434234-6435481 REVERSEmoderately similar to ( 412) loc_os02g33680 12002.m08459 protein U-box domain containing protein, expressedUbox no original description	IPR003613:Ubox_domain,IPR011989:ARM-like,IPR013083:Znf_RING/FYVE/PHD,IPR016024:ARM-type_fold
GRMZM2G158887	4.91929	4.05952	10.0667	5.06431	47.2176	22.1634	56.0033	45.0817	GO:0000166:nucleotide binding,GO:0005525:GTP binding,GO:0005634:nucleus,GO:0005886:plasma membrane,GO:0006979:response to oxidative stress,GO:0007264:small GTPase mediated signal transduction,GO:0009651:response to salt stress,GO:0015031:protein transport	zma:100383121||path:zma04144||Endocytosis ,path:zma04145||Phagosome	moderately similar to ( 349) AT3G18820 | Symbols: ATRABG3F, ATRAB7B, RAB71, RABG3F, RAB7B | ATRAB7B (ARABIDOPSIS RAB GTPASE HOMOLOG G3F); GTP binding | chr3:6484266-6486005 FORWARDmoderately similar to ( 357) RAB7_GOSHI Ras-related protein Rab7 - Gossypium hirsutum (Upland cotton)moderately similar to ( 392) loc_os05g44050 12005.m08531 protein ras-related protein Rab7, putative, expressedRab7 RAB…	IPR001806:Small_GTPase,IPR003579:Small_GTPase_Rab_type,IPR005225:Small_GTP-bd_dom,IPR027417:P-loop_NTPase
GRMZM2G071745	42.3291	30.8903	32.6934	25.9607	8.9518	4.96439	7.72239	7.55028	GO:0009707:chloroplast outer membrane,GO:0010319:stromule,GO:0020037:heme binding,GO:0046872:metal ion binding	zma:100216924||path:no annotation	very weakly similar to (86.7) AT1G26340 | Symbols: B5 #6, ATCB5-A, CB5-A | CB5-A (CYTOCHROME B5 ISOFORM A); heme binding | chr1:9113992-9114755 FORWARD no original description	IPR001199:Cyt_B5-like_heme/steroid-bd,IPR018506:Cyt_B5_heme-BS
GRMZM2G161491	2.57154	2.21232	1.87626	2.06017	0	0	0	0	no annotation	zma:100283417||path:no annotation	no original description	no annotation
GRMZM5G854334	7.98954	18.1593	14.8352	18.4597	0.817928	2.93508	1.67573	2.94072	no annotation	no annotation	very weakly similar to ( 100) loc_os11g47130 12011.m08493 protein importin-beta N-terminal domain containing protein, expressed no original description	no annotation
AC205413.4_FG001	412.355	213.687	349.883	160.785	8.52169	7.97142	9.36988	7.09962	GO:0004601:peroxidase activity,GO:0006979:response to oxidative stress,GO:0016491:oxidoreductase activity,GO:0020037:heme binding,GO:0046872:metal ion binding,GO:0055114:oxidation-reduction process	zma:100273104||path:zma00360||Phenylalanine metabolism ,path:zma00940||Phenylpropanoid biosynthesis ,path:zma01100||Metabolic pathways ,path:zma01110||Biosynthesis of secondary metabolites	moderately similar to ( 288) AT1G05260 | Symbols: RCI3, RCI3A | RCI3 (RARE COLD INDUCIBLE GENE 3); peroxidase | chr1:1529827-1531271 FORWARDmoderately similar to ( 272) PER2_ARAHY Cationic peroxidase 2 precursor (EC 1.11.1.7) (PNPC2) - Arachis hypogaea (Peanut)highly similar to ( 504) loc_os05g04490 12005.m04982 protein peroxidase 1 precursor, putative, expressedsecretory_peroxidase plant_peroxid…	IPR000823:Peroxidase_pln,IPR002016:Haem_peroxidase_pln/fun/bac,IPR010255:Haem_peroxidase,IPR019793:Peroxidases_heam-ligand_BS,IPR019794:Peroxidases_AS
GRMZM5G862540	683.183	363.659	700.16	462.414	155.064	120.484	139.32	73.0858	GO:0000166:nucleotide binding,GO:0003979:UDP-glucose 6-dehydrogenase activity,GO:0005618:cell wall,GO:0005634:nucleus,GO:0005829:cytosol,GO:0016491:oxidoreductase activity,GO:0016616:oxidoreductase activity, acting on the CH-OH group of donors, NAD or NADP as acceptor,GO:0051287:NAD binding,GO:0055114:oxidation-reduction process	zma:100282847||path:zma00040||Pentose and glucuronate interconversions ,path:zma00053||Ascorbate and aldarate metabolism ,path:zma00500||Starch and sucrose metabolism ,path:zma00520||Amino sugar and nucleotide sugar metabolism ,path:zma01100||Metabolic pathways ,path:zma01110||Biosynthesis of secondary metabolites	highly similar to ( 901) AT3G29360 | Symbols: | UDP-glucose 6-dehydrogenase, putative | chr3:11267375-11268817 REVERSEhighly similar to ( 912) UGDH_SOYBN UDP-glucose 6-dehydrogenase (EC 1.1.1.22) (UDP-Glc dehydrogenase) (UDP-GlcDH) (UDPGDH) - Glycine max (Soybean)highly similar to ( 956) loc_os12g25700 12012.m26903 protein UDP-glucose 6-dehydrogenase, putative, expressedUgd UDPG_MGDP_dh_N WecC we…	IPR001732:UDP-Glc/GDP-Man_DH_N,IPR008927:6-PGluconate_DH_C-like,IPR014026:UDP-Glc/GDP-Man_DH_dimer,IPR014027:UDP-Glc/GDP-Man_DH_C,IPR016040:NAD(P)-bd_dom,IPR017476:Nucleotide_sugar_DH,IPR028356:UDPglc_DH_euk
GRMZM5G856738	22.9315	28.0685	17.0217	19.7875	1.47389	1.93613	1.45534	6.82589	GO:0000166:nucleotide binding,GO:0004672:protein kinase activity,GO:0004674:protein serine/threonine kinase activity,GO:0005509:calcium ion binding,GO:0005524:ATP binding,GO:0005773:vacuole,GO:0005886:plasma membrane,GO:0006468:protein phosphorylation,GO:0009651:response to salt stress,GO:0009738:abscisic acid-activated signaling pathway,GO:0010119:regulation of stomatal movement,GO:0010359:regul…	zma:100383602||path:zma04626||Plant-pathogen interaction	highly similar to ( 753) AT4G23650 | Symbols: CDPK6, CPK3 | CDPK6 (CALCIUM-DEPENDENT PROTEIN KINASE 6); ATP binding / calcium ion binding / calmodulin-dependent protein kinase/ kinase/ protein kinase/ protein serine/threonine kinase | chr4:12324967-12327415 REVERSEhighly similar to ( 643) CDPK2_ORYSA Calcium-dependent protein kinase, isoform 2 (EC 2.7.11.1) (CDPK 2) - Oryza sativa (Rice)highly si…	IPR000719:Prot_kinase_cat_dom,IPR002048:EF_hand_Ca-bd,IPR002290:Ser/Thr_dual-sp_kinase_dom,IPR008271:Ser/Thr_kinase_AS,IPR011009:Kinase-like_dom,IPR011992:EF-hand-like_dom,IPR017441:Protein_kinase_ATP_BS,IPR018247:EF_Hand_1_Ca_BS
GRMZM2G022019	94.5912	66.2755	80.0719	70.9264	37.8635	29.2963	34.9085	28.952	GO:0000340:RNA 7-methylguanosine cap binding,GO:0003723:RNA binding,GO:0003743:translation initiation factor activity,GO:0005515:protein binding,GO:0005634:nucleus,GO:0005737:cytoplasm,GO:0005829:cytosol,GO:0005845:mRNA cap binding complex,GO:0006412:translation,GO:0006413:translational initiation,GO:0006417:regulation of translation,GO:0009615:response to virus,GO:0050687:negative regulation of …	zma:541708||path:zma03013||RNA transport	moderately similar to ( 226) AT5G35620 | Symbols: LSP1, EIF(ISO)4E, LSP, EIF4E2 | LSP1 (LOSS OF SUSCEPTIBILITY TO POTYVIRUS 1); RNA 7-methylguanosine cap binding / RNA binding / translation initiation factor | chr5:13824946-13826331 REVERSEmoderately similar to ( 356) IF4E2_MAIZE Eukaryotic translation initiation factor 4E-2 (eIF4E-2) (eIF-4E-2) (mRNA cap-binding protein) (eIF-(iso)4F 25 kDa subu…	IPR001040:TIF_eIF_4E,IPR019770:TIF_eIF_4E_CS,IPR023398:TIF_eIF4e-like_dom
GRMZM2G340578	3.10792	1.0812	1.20878	1.5869	0.644003	0.174433	0.305573	0.171673	GO:0016021:integral component of membrane,GO:0055085:transmembrane transport	zma:100281807||path:no annotation	moderately similar to ( 241) AT5G17860 | Symbols: CAX7 | CAX7 (calcium exchanger 7); calcium:sodium antiporter/ cation:cation antiporter | chr5:5902638-5904350 REVERSEmoderately similar to ( 371) loc_os03g45370 12003.m09566 protein K-exchanger-like protein, putative, expressed no original description	IPR004837:NaCa_Exmemb
GRMZM2G017629	64.4678	70.1509	32.8145	14.6458	5.90895	2.39887	1.40539	2.503	no annotation	zma:100284152||path:no annotation	weakly similar to ( 134) loc_os10g18870 12010.m04962 protein dirigent-like protein, putative, expressed no original description	IPR004265:Disease-R_pln
GRMZM2G168791	10.4261	11.9401	10.4105	9.69799	1.0426	1.34251	1.36067	1.40632	GO:0008152:metabolic process,GO:0016757:transferase activity, transferring glycosyl groups,no annotation	zma:100279790||path:no annotation	highly similar to ( 726) AT1G70570 | Symbols: | anthranilate phosphoribosyltransferase, putative | chr1:26608719-26612062 FORWARDhighly similar to ( 891) loc_os02g03850 12002.m05734 protein expressed proteinPRK07394 TrpD no original description	IPR000312:Glycosyl_Trfase_fam3,IPR017459:Glycosyl_Trfase_fam3_N_dom
GRMZM2G146599	28.1794	20.41	23.5009	23.8944	3.28323	2.61734	2.53694	2.20394	no annotation	zma:100275042||path:no annotation	no original description	no annotation
GRMZM2G306616	7.07425	4.46321	8.8826	6.22408	0.787237	1.02846	1.01594	2.7668	no annotation	zma:100278866||path:no annotation	weakly similar to ( 181) loc_os07g18570 12007.m06297 protein hypothetical proteinDUF1719 no original description	IPR013181:U
GRMZM2G006377	8.53912	6.25031	6.51982	6.29789	19.7518	12.6373	21.9854	18.3299	GO:0005773:vacuole,GO:0005783:endoplasmic reticulum,GO:0006508:proteolysis,GO:0008233:peptidase activity,GO:0008234:cysteine-type peptidase activity,GO:0016787:hydrolase activity	zma:100273952||path:no annotation	highly similar to ( 504) AT1G09850 | Symbols: XBCP3 | XBCP3 (xylem bark cysteine peptidase 3); cysteine-type endopeptidase/ cysteine-type peptidase | chr1:3201848-3203875 FORWARDmoderately similar to ( 358) ORYA_ORYSA Oryzain alpha chain precursor (EC 3.4.22.-) - Oryza sativa (Rice)highly similar to ( 608) loc_os05g43230 12005.m08451 protein cysteine proteinase RD21a precursor, putative, expresse…	IPR000118:Granulin,IPR000169:Pept_cys_AS,IPR000668:Peptidase_C1A_C,IPR013128:Peptidase_C1A,IPR013201:Prot_inhib_I29,IPR025660:Pept_his_AS,IPR025661:Pept_asp_AS
GRMZM2G066528	186.794	139.191	179.106	207.004	41.2475	45.4396	70.939	52.4624	no annotation	zma:542658||path:no annotation	no original description	IPR009071:HMG_box_dom,no annotation
GRMZM2G020320	6.45071	5.62017	9.65334	6.17944	25.5329	24.0692	32.1272	24.1953	GO:0008152:metabolic process,GO:0016740:transferase activity,GO:0016746:transferase activity, transferring acyl groups	zma:100281051||path:zma00561||Glycerolipid metabolism ,path:zma00564||Glycerophospholipid metabolism ,path:zma01100||Metabolic pathways	moderately similar to ( 416) AT2G38110 | Symbols: ATGPAT6, GPAT6 | GPAT6 (GLYCEROL-3-PHOSPHATE ACYLTRANSFERASE 6); 1-acylglycerol-3-phosphate O-acyltransferase/ acyltransferase | chr2:15952816-15955364 REVERSEhighly similar to ( 594) loc_os02g02340 12002.m05583 protein glycerol-3-phosphate acyltransferase 8, putative, expressed no original description	IPR002123:Plipid/glycerol_acylTrfase,IPR023214:HAD-like_dom
GRMZM2G176430	26.2291	14.8855	25.8767	90.1531	4.23271	2.50207	3.20608	2.65837	GO:0005215:transporter activity,GO:0005773:vacuole,GO:0006814:sodium ion transport,GO:0015140:malate transmembrane transporter activity,GO:0016020:membrane,GO:0055085:transmembrane transport,GO:0071423:malate transmembrane transport	zma:100383391||path:no annotation	highly similar to ( 624) AT5G47560 | Symbols: ATTDT, ATSDAT, TDT | TDT (TONOPLAST DICARBOXYLATE TRANSPORTER); malate transmembrane transporter/ sodium:dicarboxylate symporter | chr5:19287895-19290347 REVERSEhighly similar to ( 852) loc_os09g31130 12009.m06229 protein tonoplast dicarboxylate transporter, putative, expressedSLC13_permease CitT Na_sulph_symp ArsB_NhaD_permease no original description	IPR001898:Na/sul_symport
GRMZM2G176537	4.56477	1.76745	5.31461	5.53164	1.31058	0.531428	0.88479	0.986862	GO:0006351:transcription, DNA-templated,GO:0006355:regulation of transcription, DNA-templated	zma:100382261||path:no annotation	weakly similar to ( 135) AT5G41920 | Symbols: | scarecrow transcription factor family protein | chr5:16779982-16781199 FORWARDweakly similar to ( 130) GAI1_VITVI DELLA protein GAI1 (Gibberellic acid-insensitive mutant protein 1) (VvGAI1) - Vitis vinifera (Grape)moderately similar to ( 323) loc_os04g35250 12004.m08615 protein protein MONOCULM 1, putativeGRAS no original description	IPR005202:TF_GRAS
GRMZM2G153945	29.96	45.2467	57.496	86.4356	11.6394	14.3405	21.7958	26.674	GO:0000166:nucleotide binding,GO:0004672:protein kinase activity,GO:0004713:protein tyrosine kinase activity,GO:0005524:ATP binding,GO:0005886:plasma membrane,GO:0006468:protein phosphorylation,GO:0016301:kinase activity,GO:0016310:phosphorylation,GO:0016740:transferase activity,GO:0016772:transferase activity, transferring phosphorus-containing groups	zma:542189||path:no annotation	highly similar to ( 530) AT3G59350 | Symbols: | serine/threonine protein kinase, putative | chr3:21932930-21934883 FORWARDmoderately similar to ( 221) NORK_MEDTR Nodulation receptor kinase precursor (EC 2.7.11.1) (Does not make infections protein 2) (Symbiosis receptor-like kinase) (MtSYMRK) - Medicago truncatula (Barrel medic)highly similar to ( 565) loc_os09g33860 12009.m06435 protein expressed…	IPR000719:Prot_kinase_cat_dom,IPR001245:Ser-Thr/Tyr_kinase_cat_dom,IPR008266:Tyr_kinase_AS,IPR011009:Kinase-like_dom,IPR017441:Protein_kinase_ATP_BS
GRMZM2G087662	41.6202	29.7865	51.3973	44.9305	14.2033	11.8586	16.653	17.4023	no annotation	zma:100382243||path:no annotation	no original description	IPR002902:GNK2,no annotation
GRMZM2G033198	13.7163	9.93337	11.0942	8.84272	7.18008	4.99875	5.97197	4.28609	GO:0006662:glycerol ether metabolic process,GO:0009055:electron carrier activity,GO:0009507:chloroplast,GO:0009534:chloroplast thylakoid,GO:0009535:chloroplast thylakoid membrane,GO:0010190:cytochrome b6f complex assembly,GO:0015035:protein disulfide oxidoreductase activity,GO:0016671:oxidoreductase activity, acting on a sulfur group of donors, disulfide as acceptor,GO:0045454:cell redox homeosta…	zma:100285864||path:no annotation	moderately similar to ( 286) AT4G37200 | Symbols: HCF164 | HCF164; oxidoreductase, acting on sulfur group of donors, disulfide as acceptor | chr4:17509836-17511230 REVERSEmoderately similar to ( 363) loc_os03g55820 12003.m10493 protein thiol disulfide interchange protein txlA, putative, expressedTxlA no original description	IPR005746:Thioredoxin,IPR012336:Thioredoxin-like_fold,IPR013766:Thioredoxin_domain
GRMZM2G090114	138.061	108.804	77.8235	64.2689	37.2129	41.8285	31.2049	34.4094	no annotation	zma:100277838||path:no annotation	no original description	no annotation
GRMZM2G371942	3.09761	1.75975	0.959602	0.835172	0	0	0	0	no annotation	no annotation	no original description	no annotation
GRMZM2G154954	269.523	116.217	70.8278	67.0763	32.4442	32.0917	22.7805	15.0967	no annotation	zma:101027116||path:no annotation	no original description	no annotation
GRMZM2G146163	0.959154	1.23026	10.8378	12.8459	7.07564	11.91	50.3122	28.7164	no annotation	zma:100285306||path:no annotation	very weakly similar to (94.4) AT4G13830 | Symbols: J20 | J20 (DNAJ-LIKE 20); heat shock protein binding | chr4:8011518-8012577 FORWARDweakly similar to ( 159) loc_os01g01160 12001.m06763 protein chaperone protein dnaJ 20, chloroplast precursor, putative, expressedDnaJ DnaJ no original description	IPR001623:DnaJ_domain,IPR018253:DnaJ_domain_CS
GRMZM2G016926	14.7646	22.5098	22.1805	21.9852	5.00315	8.58042	8.83147	8.25489	GO:0005515:protein binding,no annotation	zma:100192856||path:no annotation	no original description	IPR001660:SAM,IPR013761:SAM/pointed,IPR021129:SAM_type1,no annotation
GRMZM2G459363	20.743	14.2896	11.0257	10.3496	109.473	43.6713	51.1065	28.9957	GO:0016757:transferase activity, transferring glycosyl groups	zma:100279381||path:no annotation	moderately similar to ( 441) AT3G57380 | Symbols: | transferase, transferring glycosyl groups | chr3:21230002-21231672 FORWARDhighly similar to ( 684) loc_os07g46380 12007.m08855 protein glycosyltransferase, putative, expressedDUF563 no original description	IPR007657:Glycosyltransferase_AER61
GRMZM5G803276	159.662	103.186	163.977	105.612	0	0	0	0	no annotation	no annotation	no original description	no annotation
GRMZM2G139024	3.0293	3.68751	3.49091	5.30324	1.35326	1.38562	1.2537	1.87305	GO:0003677:DNA binding,GO:0003700:sequence-specific DNA binding transcription factor activity,GO:0005634:nucleus,GO:0005667:transcription factor complex,GO:0005737:cytoplasm,GO:0006351:transcription, DNA-templated,GO:0006355:regulation of transcription, DNA-templated,GO:0007049:cell cycle,GO:0042023:DNA endoreduplication,GO:0046982:protein heterodimerization activity	zma:100383020||path:no annotation	moderately similar to ( 330) AT5G03415 | Symbols: DPB, ATDPB | DPB; protein binding / protein heterodimerization | chr5:842842-845200 FORWARDmoderately similar to ( 400) loc_os10g30420 12010.m05904 protein transcription factor Dp-1, putative, expressedDP no original description	IPR003316:E2F_TDP,IPR011991:WHTH_trsnscrt_rep_DNA-bd_dom,IPR014889:Transc_factor_DP_C,IPR015648:Transcrpt_fac_DP
GRMZM2G172204	158.41	126.381	136.667	57.1714	787.411	515.858	1083.72	457.17	no annotation	zma:100273394||path:no annotation	very weakly similar to (80.9) GOS9_ORYSA Protein GOS9 - Oryza sativa (Rice)weakly similar to ( 199) loc_os12g14440 12012.m05412 protein jasmonate-induced protein, putative, expressedJacalin no original description	IPR001229:Mannose-bd_lectin,IPR004265:Disease-R_pln
GRMZM2G104204	11.664	3.87571	16.4576	27.5574	25.5529	12.3093	45.499	10.7244	GO:0003677:DNA binding	zma:100272993||path:no annotation	weakly similar to ( 153) loc_os07g39320 12007.m08174 protein DNA binding protein, putative, expressed no original description	IPR001356:Homeodomain,IPR009057:Homeodomain-like
GRMZM2G065868	127.602	100.441	101.696	98.5917	37.4475	36.5638	52.9361	42.426	GO:0003735:structural constituent of ribosome,GO:0005622:intracellular,GO:0005730:nucleolus,GO:0005840:ribosome,GO:0006412:translation,GO:0022625:cytosolic large ribosomal subunit,GO:0022626:cytosolic ribosome	zma:100193699||path:zma03010||Ribosome ,zma:100280220||path:zma03010||Ribosome	weakly similar to ( 139) AT4G18100 | Symbols: | 60S ribosomal protein L32 (RPL32A) | chr4:10035715-10036475 REVERSEweakly similar to ( 149) loc_os09g32500 12009.m50232 protein 60S ribosomal protein L32, putative, expressedRibosomal_L32e no original description	IPR001515:Ribosomal_L32e
GRMZM2G076225	6.49782	5.1387	3.46174	3.29956	1.56241	1.48995	1.19355	1.19667	GO:0005507:copper ion binding,GO:0009505:plant-type cell wall,GO:0016020:membrane,GO:0016491:oxidoreductase activity,GO:0055114:oxidation-reduction process	zma:100285637||path:no annotation	highly similar to ( 718) AT1G76160 | Symbols: sks5 | sks5 (SKU5 Similar 5); copper ion binding / oxidoreductase | chr1:28578211-28581020 REVERSEhighly similar to ( 521) NTP3_TOBAC Pollen-specific protein NTP303 precursor - Nicotiana tabacum (Common tobacco)highly similar to ( 853) loc_os07g32660 12007.m07529 protein L-ascorbate oxidase homolog precursor, putative, expressedCu-oxidase_3 Cu-oxidase…	IPR001117:Cu-oxidase,IPR008972:Cupredoxin,IPR011706:Cu-oxidase_2,IPR011707:Cu-oxidase_3
GRMZM2G475899	55.1844	27.1883	36.567	33.9734	10.9547	9.57594	12.595	6.63502	GO:0000786:nucleosome,GO:0003677:DNA binding,GO:0005634:nucleus,GO:0005694:chromosome,GO:0006334:nucleosome assembly,GO:0046982:protein heterodimerization activity	zma:100192589||path:no annotation	weakly similar to ( 196) AT4G40030 | Symbols: | histone H3.2 | chr4:18555840-18556417 REVERSEweakly similar to ( 188) H32_WHEAT Histone H3.2 - Triticum aestivum (Wheat)weakly similar to ( 190) loc_os11g05730 12011.m04769 protein histone H3, putative, expressedH3 HHT1 Histone no original description	IPR000164:Histone_H3,IPR007125:Histone_core_D,IPR009072:Histone-fold
GRMZM2G068519	11.4797	25.8823	9.1728	5.77297	1.29492	3.02568	1.34779	1.44201	no annotation	no annotation	no original description	no annotation
GRMZM2G169356	55.4255	27.1487	32.3272	13.1852	5.57792	10.1064	0.931589	5.32211	GO:0003677:DNA binding,GO:0003682:chromatin binding	zma:100283401||path:no annotation	moderately similar to ( 263) AT1G66230 | Symbols: MYB20, AtMYB20 | MYB20 (myb domain protein 20); DNA binding / transcription factor | chr1:24677322-24678246 FORWARDmoderately similar to ( 251) ODO1_PETHY ODORANT1 protein (MYB-like protein ODO1) - Petunia hybrida (Petunia)moderately similar to ( 288) loc_os09g23620 12009.m05519 protein odorant 1 protein, putative, expressed no original description	IPR001005:SANT/Myb,IPR009057:Homeodomain-like,IPR017930:Myb_dom
GRMZM2G463913	12.5785	11.8364	24.4886	19.0618	5.92511	6.00666	9.34594	10.3594	GO:0003723:RNA binding,GO:0003735:structural constituent of ribosome,GO:0005622:intracellular,GO:0005840:ribosome,GO:0006412:translation,GO:0009507:chloroplast,GO:0009536:plastid,GO:0009570:chloroplast stroma,GO:0009941:chloroplast envelope,GO:0019288:isopentenyl diphosphate biosynthetic process, methylerythritol 4-phosphate pathway,GO:0019843:rRNA binding,GO:0030529:ribonucleoprotein complex,GO:…	zma:100273201||path:zma03010||Ribosome	no original description	IPR003256:Ribosomal_L24,IPR005824:KOW,IPR005825:Ribosomal_L24/26_CS,IPR008991:Translation_prot_SH3-like,IPR014722:Rib_L2_dom2
GRMZM2G413006	33.9136	19.4213	45.5564	48.4693	3.99146	4.57329	5.18647	10.3347	GO:0004553:hydrolase activity, hydrolyzing O-glycosyl compounds,GO:0005618:cell wall,GO:0005737:cytoplasm,GO:0005886:plasma membrane,GO:0005975:carbohydrate metabolic process,GO:0006073:cellular glucan metabolic process,GO:0007568:aging,GO:0009408:response to heat,GO:0009409:response to cold,GO:0009505:plant-type cell wall,GO:0009612:response to mechanical stimulus,GO:0009733:response to auxin,GO…	zma:100283129||path:no annotation	moderately similar to ( 383) AT5G57560 | Symbols: TCH4, XTH22 | TCH4 (Touch 4); hydrolase, acting on glycosyl bonds / xyloglucan:xyloglucosyl transferase | chr5:23307296-23308235 REVERSEmoderately similar to ( 349) BRU1_SOYBN Brassinosteroid-regulated protein BRU1 precursor - Glycine max (Soybean)moderately similar to ( 474) loc_os06g48160 12006.m09342 protein xyloglucan endotransglucosylase/hydr…	IPR000757:Glyco_hydro_16,IPR008263:Glycoside_hydrolase_16_AS,IPR008264:Beta_glucanase,IPR008985:ConA-like_lec_gl_sf,IPR010713:XET_C,IPR013320:ConA-like_subgrp,IPR016455:XET
GRMZM2G155086	24.1788	11.6654	5.63162	3.61493	2.95361	2.31996	1.52593	1.34967	no annotation	zma:100282061||path:no annotation	no original description	IPR007493:DUF538
GRMZM2G023347	31.4884	21.3563	26.7752	24.1878	6.8655	8.9755	8.91142	7.97487	GO:0006457:protein folding,GO:0016272:prefoldin complex,GO:0051082:unfolded protein binding	zma:542028||path:no annotation	very weakly similar to (90.5) AT1G08780 | Symbols: AIP3, PDF4 | AIP3 (ABI3-INTERACTING PROTEIN 3); unfolded protein binding | chr1:2809925-2811126 REVERSEweakly similar to ( 105) loc_os03g43020 12003.m09353 protein prefoldin subunit 4, putative, expressed no original description	IPR002777:PFD_beta-like,IPR009053:Prefoldin,IPR016661:PFDN4
GRMZM5G895534	38.5766	21.9058	43.2636	26.7722	10.9586	2.83832	6.8662	6.31954	GO:0005634:nucleus,GO:0005737:cytoplasm,GO:0016020:membrane	zma:100278097||path:no annotation	no original description	IPR005349:UPF0136_TM
GRMZM2G017329	56.7792	52.6904	79.5347	63.924	110.447	124.514	136.291	132.657	GO:0005484:SNAP receptor activity,GO:0005515:protein binding,GO:0006886:intracellular protein transport,GO:0016020:membrane,GO:0016192:vesicle-mediated transport	zma:100191223||path:zma04130||SNARE interactions in vesicular transport ,path:zma04145||Phagosome	moderately similar to ( 266) AT5G46860 | Symbols: VAM3, ATVAM3, SYP22, ATSYP22, SGR3 | VAM3; SNAP receptor | chr5:19012342-19013795 REVERSEmoderately similar to ( 340) loc_os01g15110 12001.m08110 protein syntaxin 23, putative, expressedSynN COG5325 no original description	IPR000727:T_SNARE_dom,IPR006011:Syntaxin_N,IPR006012:Syntaxin/epimorphin_CS,IPR010989:t-SNARE
GRMZM2G129249	19.6117	12.8147	5.17424	2.15543	6.09664	1.70133	2.08061	18.0344	no annotation	zma:100284152||path:no annotation	weakly similar to ( 102) loc_os10g18760 12010.m04951 protein jasmonate-induced protein, putative, expressed no original description	IPR004265:Disease-R_pln
GRMZM2G177203	0.798119	1.3979	3.4242	0.764464	21.7621	26.7248	21.2066	22.8896	no annotation	zma:100285305||path:no annotation	weakly similar to ( 122) AT1G20225 | Symbols: | FUNCTIONS IN: molecular_function unknown; INVOLVED IN: biological_process unknown; LOCATED IN: vacuole; CONTAINS InterPro DOMAIN/s: Thioredoxin-like fold (InterPro:IPR012336); BEST Arabidopsis thaliana protein match is: unknown protein (TAIR:AT1G76020.1); Has 156 Blast hits to 152 proteins in 51 species: Archae - 0; Bacteria - 81; Metazoa - 14; Fung…	IPR012336:Thioredoxin-like_fold
GRMZM2G015520	6.13628	7.97752	6.00056	5.2144	1.76631	1.46308	1.49144	1.1174	no annotation	no annotation	no original description	no annotation
GRMZM5G876112	3.49173	1.06249	1.16673	1.9435	0	0	0	0	no annotation	no annotation	no original description	no annotation
GRMZM2G165769	10.1239	5.80349	6.81607	3.54535	24.6024	10.6471	21.0723	7.57698	GO:0005634:nucleus,GO:0016491:oxidoreductase activity,GO:0055114:oxidation-reduction process	zma:100280172||path:no annotation	moderately similar to ( 434) AT3G21360 | Symbols: | electron carrier/ oxidoreductase | chr3:7522865-7524036 FORWARDhighly similar to ( 525) loc_os01g09430 12001.m07568 protein syringomycin biosynthesis enzyme, putative, expressed no original description	IPR003819:Taurine_dOase
GRMZM2G119127	32.812	37.9785	37.2625	43.8635	2.14596	1.24062	2.33491	1.69663	no annotation	no annotation	no original description	no annotation
GRMZM2G116167	53.2831	37.2814	34.3206	23.9992	5.09006	7.70674	5.41209	2.52796	no annotation	zma:100193410||path:no annotation	no original description	IPR016140:Bifunc_inhib/LTP/seed_store,no annotation
GRMZM2G036703	12.7149	6.94635	10.9278	8.62797	1.91976	2.95061	2.79381	3.78129	GO:0003677:DNA binding,GO:0003700:sequence-specific DNA binding transcription factor activity,GO:0006355:regulation of transcription, DNA-templated,GO:0043565:sequence-specific DNA binding	zma:100279301||path:zma04626||Plant-pathogen interaction	moderately similar to ( 265) AT2G38470 | Symbols: WRKY33, ATWRKY33 | WRKY33; transcription factor | chr2:16108476-16110539 FORWARDmoderately similar to ( 442) loc_os01g61080 12001.m12235 protein OsWRKY24 - Superfamily of rice TFs having WRKY and zinc finger domains, expressedWRKY no original description	IPR003657:WRKY_DNA-bd
GRMZM5G828229	83.1755	106.272	45.4168	53.0639	30.3162	42.1174	23.2285	26.4796	GO:0005524:ATP binding,GO:0005739:mitochondrion,GO:0009409:response to cold,GO:0009507:chloroplast,GO:0009536:plastid,GO:0009570:chloroplast stroma,GO:0010319:stromule,GO:0016491:oxidoreductase activity,GO:0016656:monodehydroascorbate reductase (NADH) activity,GO:0042744:hydrogen peroxide catabolic process,GO:0046686:response to cadmium ion,GO:0050660:flavin adenine dinucleotide binding,GO:005511…	zma:100272772||path:zma00053||Ascorbate and aldarate metabolism ,path:zma01100||Metabolic pathways	highly similar to ( 653) AT1G63940 | Symbols: MDAR6 | monodehydroascorbate reductase, putative | chr1:23730095-23733534 FORWARDmoderately similar to ( 355) MDAR_PEA Monodehydroascorbate reductase (EC 1.6.5.4) (MDAR) (Ascorbate free radical reductase) (AFR reductase) - Pisum sativum (Garden pea)highly similar to ( 801) loc_os08g05570 12008.m26579 protein monodehydroascorbate reductase, chloroplast…	IPR001327:Pyr_OxRdtase_NAD-bd_dom,IPR013027:FAD_pyr_nucl-diS_OxRdtase,IPR023753:Pyr_nucl-diS_OxRdtase_FAD/NAD
GRMZM2G010460	15.9863	23.5827	32.163	30.225	69.328	46.5292	58.7483	66.8475	GO:0016881:acid-amino acid ligase activity,no annotation	zma:100194284||path:zma04120||Ubiquitin mediated proteolysis	moderately similar to ( 233) AT3G15355 | Symbols: UBC25, PFU1 | UBC25 (UBIQUITIN-CONJUGATING ENZYME 25); small conjugating protein ligase | chr3:5183858-5186669 FORWARDmoderately similar to ( 369) loc_os01g13280 12001.m07938 protein baculoviral IAP repeat-containing protein 6, putative, expressedUBCc UQ_con UBCc COG5078 no original description	IPR000608:UBQ-conjugat_E2,IPR016135:UBQ-conjugating_enzyme/RWD,no annotation
GRMZM2G066202	25.7708	18.6083	9.08696	9.06773	5.12049	2.97932	4.04688	1.74558	no annotation	zma:100285927||path:no annotation	very weakly similar to (95.1) AT3G25290 | Symbols: | auxin-responsive family protein | chr3:9208955-9210353 FORWARDweakly similar to ( 151) loc_os08g41290 12008.m08107 protein AIR12, putative, expressed no original description	IPR005018:DOMON_domain,IPR017214:UCP037471
GRMZM2G452523	21.798	19.4473	27.4135	29.4402	11.8697	9.99393	14.1486	14.2142	GO:0003824:catalytic activity,GO:0004076:biotin synthase activity,GO:0009102:biotin biosynthetic process,GO:0051536:iron-sulfur cluster binding	zma:100283818||path:zma00780||Biotin metabolism ,path:zma01100||Metabolic pathways	moderately similar to ( 240) AT2G43360 | Symbols: BIO2, BIOB | BIO2 (BIOTIN AUXOTROPH 2); biotin synthase | chr2:18010918-18013129 REVERSEmoderately similar to ( 259) loc_os08g42730 12008.m08251 protein biotin synthase, putative, expressedBioB PRK06256 no original description	IPR002684:Biotin_synth/BioAB,IPR006638:Elp3/MiaB/NifB,IPR007197:rSAM,IPR010722:Biotin/thiamin_synth-assoc,IPR013785:Aldolase_TIM,IPR024177:Biotin_synthase
GRMZM2G175574	16.8866	11.1502	19.7774	18.0097	2.67654	1.9808	3.16574	3.07339	no annotation	zma:100381393||path:no annotation	no original description	no annotation
GRMZM2G088951	3.48394	1.98009	3.53799	2.60744	21.253	10.1323	16.2995	12.6029	GO:0003824:catalytic activity,GO:0004553:hydrolase activity, hydrolyzing O-glycosyl compounds,GO:0005618:cell wall,GO:0005773:vacuole,GO:0005975:carbohydrate metabolic process,GO:0008152:metabolic process,GO:0009409:response to cold,GO:0009617:response to bacterium,GO:0016787:hydrolase activity,GO:0016798:hydrolase activity, acting on glycosyl bonds,GO:0048046:apoplast	zma:100856938||path:no annotation	moderately similar to ( 240) AT3G57260 | Symbols: BGL2, PR2, BG2, PR-2 | BGL2 (BETA-1,3-GLUCANASE 2); cellulase/ glucan 1,3-beta-glucosidase/ hydrolase, hydrolyzing O-glycosyl compounds | chr3:21188709-21189822 REVERSEmoderately similar to ( 338) E13F_HORVU Putative glucan endo-1,3-beta-glucosidase GVI precursor (EC 3.2.1.39) ((1->3)-beta-glucan endohydrolase GVI) ((1->3)-beta-glucanase isoenzyme…	IPR000490:Glyco_hydro_17,IPR013781:Glyco_hydro_catalytic_dom,IPR017853:Glycoside_hydrolase_SF
GRMZM2G042782	0	0	0.62803	0	10.3889	13.3508	8.97274	11.0538	GO:0005509:calcium ion binding	zma:100279307||path:no annotation	moderately similar to ( 445) AT1G43690 | Symbols: | ubiquitin interaction motif-containing protein | chr1:16478519-16482589 FORWARDhighly similar to ( 571) loc_os04g34440 12004.m08538 protein expressed protein no original description	IPR011992:EF-hand-like_dom,IPR025257:DUF4205
GRMZM2G113860	73.7159	59.8449	145.696	179.786	10.4684	16.1761	29.1818	95.577	GO:0005622:intracellular,GO:0008270:zinc ion binding,GO:0046872:metal ion binding	zma:100284288||path:no annotation	very weakly similar to (99.0) AT3G19580 | Symbols: AZF2 | AZF2 (ARABIDOPSIS ZINC-FINGER PROTEIN 2); DNA binding / nucleic acid binding / transcription factor/ transcription repressor/ zinc ion binding | chr3:6803293-6804114 REVERSEvery weakly similar to (93.2) ZFP1_WHEAT Zinc-finger protein 1 (WZF1) - Triticum aestivum (Wheat)weakly similar to ( 185) loc_os03g32230 12003.m08467 protein zinc-finge…	IPR007087:Znf_C2H2,IPR015880:Znf_C2H2-like
GRMZM2G524937	34.9756	26.5305	28.9768	29.0028	7.50825	7.1859	10.4919	7.77068	GO:0005515:protein binding	zma:100283921||path:no annotation	very weakly similar to (91.3) AT1G31760 | Symbols: | SWIB complex BAF60b domain-containing protein | chr1:11372602-11373414 REVERSEweakly similar to ( 120) loc_os02g03730 12002.m05722 protein SWIb domain-containing protein, putative, expressedSWIB SWIB no original description	IPR003121:SWIB_MDM2_domain,IPR019835:SWIB_domain
GRMZM5G827365	1.88183	2.09784	0.901635	0.541583	32.1863	5.2793	2.74132	1.52628	GO:0005515:protein binding	zma:100283024||path:no annotation	weakly similar to ( 154) AT5G19970 | Symbols: | unknown protein | chr5:6747550-6748641 FORWARDmoderately similar to ( 445) loc_os01g45900 12001.m10790 protein F-box domain containing protein, expressed no original description	IPR001810:F-box_dom_cyclin-like
GRMZM2G032154	10.8374	7.27756	14.0887	10.0887	3.4328	2.56259	3.20276	3.25534	no annotation	no annotation	no original description	no annotation
GRMZM2G169914	2.69479	2.38794	2.89387	3.66519	0.80206	0.444802	0.672338	0.493274	GO:0000095:S-adenosyl-L-methionine transmembrane transporter activity,GO:0005739:mitochondrion,GO:0006810:transport,GO:0009507:chloroplast,GO:0009536:plastid,GO:0009658:chloroplast organization,GO:0009941:chloroplast envelope,GO:0015805:S-adenosyl-L-methionine transport,GO:0016020:membrane,GO:0016021:integral component of membrane,GO:0055085:transmembrane transport,GO:1901962:S-adenosyl-L-methion…	zma:100381476||path:no annotation	moderately similar to ( 209) AT1G34065 | Symbols: SAMC2 | SAMC2 (S-adenosylmethionine carrier 2); binding | chr1:12398717-12401036 REVERSEmoderately similar to ( 238) loc_os07g19460 12007.m06381 protein mitochondrial carrier protein PET8, putative, expressedMito_carr no original description	IPR002067:Mit_carrier,IPR018108:Mitochondrial_sb/sol_carrier,IPR023395:Mt_carrier_dom
GRMZM2G122284	1.281	0.958431	0.80116	0.553049	3.94896	4.08476	2.05624	2.28221	GO:0005515:protein binding,GO:0008270:zinc ion binding,GO:0046872:metal ion binding	zma:100282936||path:no annotation	weakly similar to ( 162) AT2G18650 | Symbols: MEE16 | MEE16 (maternal effect embryo arrest 16); protein binding / zinc ion binding | chr2:8086860-8088131 REVERSEmoderately similar to ( 360) loc_os02g54830 12002.m10511 protein RING-H2 finger protein ATL2C, putative, expressed no original description	IPR001841:Znf_RING,IPR013083:Znf_RING/FYVE/PHD
GRMZM2G149335	37.12	22.3054	31.6386	33.371	2.46534	1.13292	1.68061	1.15209	GO:0000786:nucleosome,GO:0003677:DNA binding,GO:0005634:nucleus,GO:0005694:chromosome,GO:0006334:nucleosome assembly	zma:100275167||path:no annotation	no original description	IPR005818:Histone_H1/H5,IPR011991:WHTH_trsnscrt_rep_DNA-bd_dom,IPR017956:AT_hook_DNA-bd_motif,IPR020478:AT_hook-like
GRMZM2G028432	87.6314	56.9582	53.4887	38.5829	7.65946	6.5099	5.9986	5.1872	GO:0005773:vacuole,GO:0005774:vacuolar membrane,GO:0005886:plasma membrane,GO:0006810:transport,GO:0006811:ion transport,GO:0015078:hydrogen ion transmembrane transporter activity,GO:0015991:ATP hydrolysis coupled proton transport,GO:0015992:proton transport,GO:0016020:membrane,GO:0016021:integral component of membrane,GO:0033177:proton-transporting two-sector ATPase complex, proton-transporting …	zma:100282032||path:zma00190||Oxidative phosphorylation ,path:zma01100||Metabolic pathways ,path:zma04145||Phagosome	weakly similar to ( 145) AT4G34720 | Symbols: AVA-P1, VHA-C1, ATVHA-C1 | AVA-P1; ATPase/ proton-transporting ATPase, rotational mechanism | chr4:16568223-16569165 REVERSEweakly similar to ( 149) VATL_ORYSA Vacuolar ATP synthase 16 kDa proteolipid subunit (EC 3.6.3.14) - Oryza sativa (Rice)weakly similar to ( 149) loc_os05g01560 12005.m083595 protein vacuolar ATP synthase 16 kDa proteolipid subuni…	IPR000245:ATPase_proteolipid_csu,IPR002379:ATPase_proteolipid_c_like_dom,IPR011555:ATPase_proteolipid_su_C_euk
GRMZM2G132442	41.6743	15.9544	26.6453	15.5527	82.3434	35.9555	52.8336	27.748	GO:0005509:calcium ion binding,GO:0005544:calcium-dependent phospholipid binding	zma:100274091||path:no annotation	moderately similar to ( 224) AT2G38760 | Symbols: ANNAT3 | ANNAT3 (ANNEXIN ARABIDOPSIS 3); calcium ion binding / calcium-dependent phospholipid binding | chr2:16201086-16202490 FORWARDmoderately similar to ( 233) ANX4_FRAAN Annexin-like protein RJ4 - Fragaria ananassa (Strawberry)moderately similar to ( 433) loc_os05g31760 12005.m07410 protein annexin-like protein RJ4, putative, expressed no orig…	IPR001464:Annexin,IPR009118:Annexin_pln,IPR018252:Annexin_repeat_CS,IPR018502:Annexin_repeat
GRMZM2G073114	40.1016	42.2751	25.3456	16.7496	0.66437	0.362397	0.466334	0.591279	no annotation	no annotation	moderately similar to ( 221) RIP3_ORYSA Ripening-related protein 3 precursor - Oryza sativa (Rice)moderately similar to ( 221) loc_os10g34840 12010.m06308 protein ripening-related protein 3 precursor, putative, expressed no original description	IPR009009:Barwin-related_endoglucanase,IPR014733:Barwin-like_endoglucanase
GRMZM2G308910	15.9108	8.33321	11.8298	4.07474	3.75409	1.77131	0.573504	1.48779	no annotation	no annotation	no original description	no annotation
GRMZM2G391596	28.002	16.7695	50.6269	19.6904	80.25	50.184	107.544	41.6754	no annotation	zma:100284639||path:zma04075||Plant hormone signal transduction	very weakly similar to (87.0) AT2G45210 | Symbols: | auxin-responsive protein-related | chr2:18641884-18642372 FORWARDweakly similar to ( 138) loc_os02g42990 12002.m100801 protein OsSAUR11 - Auxin-responsive SAUR gene family member, expressedAuxin_inducible no original description	IPR003676:Auxin_inducible
GRMZM2G337048	21.07	13.1852	9.27229	10.1275	8.56592	3.71482	4.18506	5.46788	GO:0008152:metabolic process,GO:0016758:transferase activity, transferring hexosyl groups	zma:100383459||path:no annotation	highly similar to ( 546) AT2G36970 | Symbols: | UDP-glucoronosyl/UDP-glucosyl transferase family protein | chr2:15529050-15530712 FORWARDweakly similar to ( 200) IAAG_MAIZE Indole-3-acetate beta-glucosyltransferase (EC 2.4.1.121) (IAA-Glu synthetase) ((Uridine 5-diphosphate-glucose:indol-3-ylacetyl)-beta-D-glucosyl transferase) - Zea mays (Maize)highly similar to ( 759) loc_os10g30560 12010.m0591…	IPR002213:UDP_glucos_trans
GRMZM2G090300	40.3326	28.3065	38.1088	22.3382	89.5994	82.2742	87.6132	78.2037	GO:0016020:membrane,GO:0016021:integral component of membrane,no annotation	zma:100273433||path:no annotation	moderately similar to ( 421) AT2G25520 | Symbols: | phosphate translocator-related | chr2:10860950-10861993 FORWARDhighly similar to ( 512) loc_os05g41480 12005.m27616 protein plastidic phosphate translocator-like protein1, putative, expressedTPT no original description	IPR004853:DUF250,no annotation
GRMZM2G086766	9.8133	12.2624	9.54702	7.69728	27.4603	20.9507	18.0783	16.1712	GO:0016021:integral component of membrane	zma:100383504||path:no annotation	moderately similar to ( 222) AT3G12090 | Symbols: TET6 | TET6 (TETRASPANIN6) | chr3:3852326-3853714 REVERSEmoderately similar to ( 339) loc_os05g03530 12005.m27685 protein senescence-associated protein-like, putative, expressed no original description	IPR018499:Tetraspanin/Peripherin
GRMZM2G357349	1.20642	2.16799	1.19751	1.4811	0	0	0	0	no annotation	zma:101202713||path:no annotation	very weakly similar to (94.4) AT1G43580 | Symbols: | unknown protein | chr1:16410673-16412612 REVERSEweakly similar to ( 175) loc_os04g34620 12004.m08556 protein expressed protein no original description	no annotation
GRMZM2G055204	22.8128	10.0913	18.6159	14.2242	166.737	109.822	84.4475	68.49	GO:0003677:DNA binding,GO:0003700:sequence-specific DNA binding transcription factor activity,GO:0005634:nucleus,GO:0006351:transcription, DNA-templated,GO:0006355:regulation of transcription, DNA-templated	zma:100280553||path:no annotation	weakly similar to ( 136) AT1G78080 | Symbols: RAP2.4 | RAP2.4 (related to AP2 4); DNA binding / transcription factor | chr1:29364790-29365794 FORWARDweakly similar to ( 190) loc_os02g51670 12002.m10198 protein AP2 domain-containing protein, putative, expressedAP2 AP2 no original description	IPR001471:AP2/ERF_dom,IPR016177:DNA-bd_integrase-typ
GRMZM2G141133	7.40111	7.26279	10.4693	9.52988	1.74796	1.66487	1.25822	1.47395	no annotation	no annotation	no original description	no annotation
GRMZM2G118766	20.2792	10.0578	10.4255	12.1688	5.44736	3.16318	3.96231	3.69727	no annotation	zma:100275177||path:no annotation	no original description	no annotation
GRMZM2G416817	15.5846	10.1796	18.6046	17.0505	62.8436	44.3342	90.6097	45.1292	GO:0004806:triglyceride lipase activity,GO:0006629:lipid metabolic process,GO:0016787:hydrolase activity,no annotation	zma:100383317||path:no annotation	moderately similar to ( 421) AT1G02660 | Symbols: | lipase class 3 family protein | chr1:572187-574746 REVERSEhighly similar to ( 683) loc_os01g15000 12001.m42633 protein triacylglycerol lipase, putative, expressedLipase_3 Lipase_3 no original description	IPR002921:Lipase_3,IPR029058:AB_hydrolase,no annotation
GRMZM2G703348	11.1845	5.41333	5.80849	4.12744	0	0	0	0	no annotation	zma:100382421||path:no annotation	no original description	no annotation
AC212728.3_FG001	14.4199	12.5488	25.5156	19.4137	34.578	28.234	44.16	37.3495	GO:0004867:serine-type endopeptidase inhibitor activity,GO:0005576:extracellular region	zma:100502257||path:no annotation	very weakly similar to ( 100) loc_os03g60840 12003.m10972 protein Bowman-Birk type trypsin inhibitor, putative, expressed no original description	IPR000877:Prot_inh_BBI
GRMZM2G434514	69.3268	35.6502	101.692	63.7584	23.9622	7.67453	44.6102	8.21082	no annotation	zma:100284098||path:no annotation	weakly similar to ( 107) AT4G25433 | Symbols: | peptidoglycan-binding LysM domain-containing protein | chr4:13001463-13001795 REVERSEweakly similar to ( 103) loc_os10g38040 12010.m06586 protein lysM domain containing protein, expressed no original description	IPR018392:Peptidoglycan-bd_lysin
GRMZM5G826321	6.18598	8.93294	3.01085	2.07976	1.77055	1.76693	0.841283	0.566771	GO:0008152:metabolic process,GO:0016787:hydrolase activity	zma:100272258||path:no annotation	moderately similar to ( 239) AT1G47480 | Symbols: | hydrolase | chr1:17417623-17419296 FORWARDweakly similar to ( 133) GID1_ORYSA Gibberellin receptor GID1 (EC 3.-.-.-) (Gibberellin-insensitive dwarf protein 1) (Protein GIBBERELLIN INSENSITIVE DWARF1) - Oryza sativa (Rice)moderately similar to ( 354) loc_os09g28720 12009.m06023 protein gibberellin receptor GID1L2, putative, expressedAbhydrolase_3…	IPR013094:AB_hydrolase_3,IPR029058:AB_hydrolase
GRMZM2G375307	40.6983	40.4543	61.7153	58.9626	14.3708	19.0542	24.5572	22.2081	GO:0003682:chromatin binding	zma:100273299||path:no annotation	weakly similar to ( 108) AT3G54390 | Symbols: | transcription factor | chr3:20137912-20138863 REVERSEmoderately similar to ( 305) loc_os09g38570 12009.m06798 protein expressed protein no original description	IPR001005:SANT/Myb
GRMZM2G467263	8.9458	7.70212	11.0061	15.2269	1.40519	0.946385	1.44048	1.33645	no annotation	zma:100279120||path:no annotation	no original description	no annotation
GRMZM2G469142	74.6523	59.0606	92.6351	67.765	140.218	223.077	171.564	169.171	no annotation	zma:100283070||path:no annotation	no original description	no annotation
GRMZM2G012530	28.6984	30.1221	6.36871	5.43417	4.13389	8.35825	2.08472	2.3031	GO:0005576:extracellular region,GO:0030145:manganese ion binding,GO:0045735:nutrient reservoir activity,GO:0046872:metal ion binding,GO:0048046:apoplast	zma:100286113||path:no annotation	moderately similar to ( 236) AT5G38960 | Symbols: | germin-like protein, putative | chr5:15592992-15593783 FORWARDmoderately similar to ( 207) GLP1_MESCR Germin-like protein precursor - Mesembryanthemum crystallinum (Common ice plant)moderately similar to ( 340) loc_os08g08990 12008.m05034 protein germin-like protein subfamily 1 member 11 precursor, putative, expressedCupin_1 no original descript…	IPR001929:Germin,IPR006045:Cupin_1,IPR011051:RmlC_Cupin,IPR014710:RmlC-like_jellyroll,IPR019780:Germin_Mn-BS
GRMZM2G387341	50.9588	88.4767	104.811	129.173	11.3619	2.93318	12.0731	5.93357	no annotation	no annotation	no original description	no annotation
GRMZM2G084762	5.45695	7.80771	6.24011	4.53315	2.33303	2.52207	2.31489	2.24941	GO:0000166:nucleotide binding,GO:0003677:DNA binding,GO:0003684:damaged DNA binding,GO:0005524:ATP binding,GO:0005634:nucleus,GO:0006259:DNA metabolic process,GO:0006281:DNA repair,GO:0006302:double-strand break repair,GO:0006310:DNA recombination,GO:0006974:cellular response to DNA damage stimulus,GO:0008094:DNA-dependent ATPase activity,GO:0010332:response to gamma radiation,GO:0017111:nucleosi…	zma:541710||path:zma03440||Homologous recombination	highly similar to ( 581) AT5G20850 | Symbols: ATRAD51, RAD51 | ATRAD51; ATP binding / DNA binding / DNA-dependent ATPase/ damaged DNA binding / nucleoside-triphosphatase/ nucleotide binding / protein binding / sequence-specific DNA binding | chr5:7070758-7072860 REVERSEhighly similar to ( 649) R51A2_MAIZE DNA repair protein RAD51 homolog B (Rad51-like protein B) (RAD51B) (ZmRAD51b) - Zea mays (Ma…	IPR003583:Hlx-hairpin-Hlx_DNA-bd_motif,IPR003593:AAA+_ATPase,IPR010995:DNA_repair_Rad51/TF_NusA_a-hlx,IPR011941:DNA_recomb/repair_Rad51,IPR013632:DNA_recomb/repair_Rad51_C,IPR016467:DNA_recomb/repair_RecA-like,IPR020587:RecA_monomer-monomer_interface,IPR020588:DNA_recomb_RecA/RadB_ATP-bd,IPR027417:P-loop_NTPase
GRMZM2G108474	2108.34	1131.67	1920.25	1686.24	146.433	88.8768	272.56	220.708	GO:0005737:cytoplasm,no annotation	zma:541981||path:no annotation	moderately similar to ( 203) AT3G16640 | Symbols: TCTP | TCTP (TRANSLATIONALLY CONTROLLED TUMOR PROTEIN) | chr3:5669709-5670729 REVERSEmoderately similar to ( 263) TCTP_MAIZE Translationally-controlled tumor protein homolog (TCTP) - Zea mays (Maize)moderately similar to ( 203) loc_os11g43900 12011.m08225 protein translationally-controlled tumor protein, putative, expressedTCTP no original descrip…	IPR011057:Mss4-like,IPR011323:Mss4/transl-control_tumor,IPR018103:Translation_control_tumour_CS,IPR018105:Translational_control_tumour_p
GRMZM2G154789	55.1659	39.6254	42.1745	32.8884	173.129	151.275	167.859	77.6662	no annotation	no annotation	no original description	IPR028144:CYSTM_dom
GRMZM2G117246	174.198	34.3089	152.137	50.2178	455.488	203.43	327.147	131.845	GO:0005506:iron ion binding,GO:0016491:oxidoreductase activity,GO:0016706:oxidoreductase activity, acting on paired donors, with incorporation or reduction of molecular oxygen, 2-oxoglutarate as one donor, and incorporation of one atom each of oxygen into both donors,GO:0055114:oxidation-reduction process	zma:100273620||path:no annotation	moderately similar to ( 413) AT3G11180 | Symbols: | oxidoreductase, 2OG-Fe(II) oxygenase family protein | chr3:3504249-3506688 FORWARDmoderately similar to ( 216) LDOX_MALDO Leucoanthocyanidin dioxygenase (EC 1.14.11.19) (LDOX) (Leucocyanidin oxygenase) (Leucoanthocyanidin hydroxylase) (Anthocyanidin synthase) - Malus domestica (Apple) (Malus sylvestris)highly similar to ( 548) loc_os03g18030 120…	IPR002283:Isopenicillin-N_synthase,IPR005123:Oxoglu/Fe-dep_dioxygenase,IPR026992:DIOX_N,IPR027443:IPNS-like
GRMZM2G082343	100.749	18.4908	84.0257	33.2876	2.66127	10.5101	3.91931	11.459	GO:0046983:protein dimerization activity	zma:100281729||path:no annotation	weakly similar to ( 166) AT4G37850 | Symbols: | basic helix-loop-helix (bHLH) family protein | chr4:17796362-17797647 REVERSEmoderately similar to ( 401) loc_os03g51580 12003.m10136 protein symbiotic ammonium transporter, putative, expressed no original description	IPR011598:bHLH_dom
GRMZM2G173596	479.87	126.975	618.159	560.321	5.55682	12.8521	20.9788	25.14	no annotation	zma:100286212||path:zma04075||Plant hormone signal transduction	no original description	IPR010399:Tify,IPR018467:CCT_CS
GRMZM2G082823	7.15567	5.41441	2.33464	1.85024	0.904732	1.42218	0.583043	0.535579	GO:0005515:protein binding	zma:100273704||path:no annotation	moderately similar to ( 301) AT1G12040 | Symbols: LRX1 | LRX1 (LEUCINE-RICH REPEAT/EXTENSIN 1); histidine phosphotransfer kinase/ protein binding / structural constituent of cell wall | chr1:4070160-4072394 FORWARDvery weakly similar to (86.3) RPK1_IPONI Receptor-like protein kinase precursor (EC 2.7.11.1) - Ipomoea nil (Japanese morning glory) (Pharbitis nil)moderately similar to ( 390) loc_os06…	IPR001611:Leu-rich_rpt
AC210013.4_FG018	28.0863	6.09056	10.6059	8.31658	15.0249	2.43621	4.91237	3.76348	no annotation	zma:100277775||path:no annotation	moderately similar to ( 216) AT5G19855 | Symbols: | unknown protein | chr5:6712166-6713445 REVERSEmoderately similar to ( 246) loc_os03g59320 12003.m10830 protein expressed protein no original description	IPR003435:Chaperonin_RcbX
GRMZM2G055052	26.8546	18.5438	28.3939	21.9127	6.19724	7.07108	6.81888	11.1039	GO:0000151:ubiquitin ligase complex,GO:0004842:ubiquitin-protein transferase activity,GO:0005488:binding,GO:0016567:protein ubiquitination	zma:100286029||path:no annotation	moderately similar to ( 224) AT1G66160 | Symbols: ATCMPG1, CMPG1 | U-box domain-containing protein | chr1:24637218-24638513 FORWARDvery weakly similar to (96.7) SPL11_ORYSA Spotted leaf protein 11 (Spotted leaf11) (Cell death-related protein SPL11) - Oryza sativa (Rice)highly similar to ( 511) loc_os03g13740 12003.m06818 protein immediate-early fungal elicitor protein CMPG1, putative, expressedUb…	IPR003613:Ubox_domain,IPR011989:ARM-like,IPR013083:Znf_RING/FYVE/PHD,IPR016024:ARM-type_fold
GRMZM2G144180	13.9888	9.58914	9.96542	7.19381	27.6573	16.7968	19.4621	16.4888	no annotation	zma:100273003||path:no annotation	weakly similar to ( 150) AT1G61667 | Symbols: | unknown protein | chr1:22767674-22768269 FORWARDmoderately similar to ( 214) loc_os07g36410 12007.m07892 protein expressed proteinDUF538 no original description	IPR007493:DUF538
GRMZM5G896114	3.64554	4.07473	3.12793	2.85234	0	0	0	0	no annotation	zma:100280244||path:no annotation	no original description	no annotation
GRMZM2G119523	1.91444	2.35258	3.53446	1.9239	10.5463	10.1986	10.4987	17.0735	no annotation	zma:100272937||path:no annotation	moderately similar to ( 278) loc_os12g43580 12012.m08132 protein expressed protein no original description	no annotation
GRMZM2G059939	88.5832	67.9382	144.107	191.785	187.702	158.122	289.428	113.174	GO:0003677:DNA binding,GO:0003700:sequence-specific DNA binding transcription factor activity,GO:0005634:nucleus,GO:0006351:transcription, DNA-templated,GO:0006355:regulation of transcription, DNA-templated	zma:100273875||path:no annotation	moderately similar to ( 276) AT1G68840 | Symbols: RAV2, RAP2.8, TEM2 | RAV2 (REGULATOR OF THE ATPASE OF THE VACUOLAR MEMBRANE); DNA binding / transcription factor/ transcription repressor | chr1:25880442-25881500 FORWARDmoderately similar to ( 410) loc_os05g47650 12005.m08837 protein DNA-binding protein RAV1, putative, expressedB3 no original description	IPR001471:AP2/ERF_dom,IPR003340:B3_DNA-bd,IPR015300:DNA-bd_pseudobarrel,IPR016177:DNA-bd_integrase-typ
GRMZM2G003246	3.51402	2.25465	2.5715	2.27665	1.26479	0.641079	1.02759	0.847727	GO:0008152:metabolic process,GO:0016787:hydrolase activity	zma:100272907||path:no annotation	moderately similar to ( 231) AT1G47480 | Symbols: | hydrolase | chr1:17417623-17419296 FORWARDweakly similar to ( 101) GID1_ORYSA Gibberellin receptor GID1 (EC 3.-.-.-) (Gibberellin-insensitive dwarf protein 1) (Protein GIBBERELLIN INSENSITIVE DWARF1) - Oryza sativa (Rice)moderately similar to ( 432) loc_os09g28620 12009.m06013 protein gibberellin receptor GID1L2, putative, expressedAbhydrolase_3…	IPR002168:Lipase_GDXG_AS,IPR013094:AB_hydrolase_3,IPR029058:AB_hydrolase
GRMZM5G839014	5.11677	2.47888	2.93709	2.74261	1.39159	0.791551	0.622293	0.738546	GO:0006508:proteolysis,GO:0008233:peptidase activity,no annotation	zma:100284472||path:no annotation	moderately similar to ( 265) AT3G57810 | Symbols: | OTU-like cysteine protease family protein | chr3:21416336-21417809 FORWARDmoderately similar to ( 353) loc_os08g39560 12008.m07937 protein OTU-like cysteine protease family protein, expressedOTU no original description	IPR003323:OTU,no annotation
GRMZM5G806289	2.64402	1.46807	1.95008	1.41553	0	0	0	0	no annotation	no annotation	no original description	no annotation
GRMZM2G122028	57.2439	24.1297	61.9758	70.7288	19.8591	11.9426	28.1257	27.8916	no annotation	zma:100275220||path:no annotation	weakly similar to ( 135) loc_os01g45250 12001.m10729 protein expressed proteinDUF1645 no original description	IPR012442:DUF1645
GRMZM2G066449	15.9479	11.879	20.7223	14.3967	2.51788	1.81879	1.37246	1.80393	no annotation	zma:100193054||path:no annotation	very weakly similar to (82.8) loc_os03g45930 12003.m09616 protein expressed protein no original description	no annotation
GRMZM2G154735	11.2483	3.54778	9.43112	2.75998	47.7323	10.6261	17.896	8.79468	GO:0009409:response to cold,GO:0009414:response to water deprivation,GO:0009555:pollen development,GO:0009737:response to abscisic acid,GO:0009908:flower development,GO:0010507:negative regulation of autophagy,GO:0042538:hyperosmotic salinity response	zma:100281016||path:no annotation	weakly similar to ( 151) AT4G24960 | Symbols: ATHVA22D | ATHVA22D | chr4:12828401-12828982 FORWARDweakly similar to ( 163) HVA22_HORVU Protein HVA22 - Hordeum vulgare (Barley)weakly similar to ( 197) loc_os11g30500 12011.m06958 protein HVA22-like protein e, putative, expressedTB2_DP1_HVA22 YOP1 no original description	IPR004345:TB2_DP1_HVA22
GRMZM2G129860	11.1688	10.2676	9.19233	8.29069	1.92229	0.997776	1.87554	2.92901	GO:0004497:monooxygenase activity,GO:0005506:iron ion binding,GO:0005783:endoplasmic reticulum,GO:0009055:electron carrier activity,GO:0016491:oxidoreductase activity,GO:0016705:oxidoreductase activity, acting on paired donors, with incorporation or reduction of molecular oxygen,GO:0020037:heme binding,GO:0046872:metal ion binding,GO:0055114:oxidation-reduction process	zma:100272761||path:no annotation	highly similar to ( 573) AT3G14690 | Symbols: CYP72A15 | CYP72A15; electron carrier/ heme binding / iron ion binding / monooxygenase/ oxygen binding | chr3:4937410-4939310 FORWARDhighly similar to ( 507) C72A1_CATRO Cytochrome P450 72A1 (EC 1.3.3.9) (CYPLXXII) (Secologanin synthase) (SLS) - Catharanthus roseus (Rosy periwinkle) (Madagascar periwinkle)highly similar to ( 817) loc_os01g43710 12001.…	IPR001128:Cyt_P450,IPR002401:Cyt_P450_E_grp-I,IPR017972:Cyt_P450_CS
GRMZM2G133844	1.35909	2.37946	1.82266	0.754426	9.02468	10.375	8.90744	8.73919	GO:0005886:plasma membrane,GO:0009507:chloroplast,GO:0009535:chloroplast thylakoid membrane,GO:0010155:regulation of proton transport,GO:0010258:NADH dehydrogenase complex (plastoquinone) assembly,GO:0010598:NAD(P)H dehydrogenase complex (plastoquinone),GO:0016655:oxidoreductase activity, acting on NAD(P)H, quinone or similar compound as acceptor,GO:0019684:photosynthesis, light reaction,GO:00467…	no annotation	weakly similar to ( 157) AT1G74880 | Symbols: NDH-O | NDH-O (NAD(P)H:plastoquinone dehydrogenase complex subunit O) | chr1:28130112-28131020 REVERSEweakly similar to ( 169) loc_os01g72950 12001.m13327 protein expressed protein no original description	IPR020905:NdhO
GRMZM5G832994	0.430261	0.639448	1.49093	0.759086	13.9604	8.33962	12.2391	9.80024	GO:0005783:endoplasmic reticulum,GO:0005794:Golgi apparatus,GO:0009723:response to ethylene,GO:0010105:negative regulation of ethylene-activated signaling pathway	zma:100278855||path:no annotation	moderately similar to ( 285) AT2G26070 | Symbols: RTE1 | RTE1 (REVERSION-TO-ETHYLENE SENSITIVITY1) | chr2:11105741-11106607 REVERSEmoderately similar to ( 358) loc_os01g51430 12001.m11322 protein expressed proteinDUF778 no original description	IPR008496:DUF778
GRMZM2G132331	122.281	54.0085	96.9985	47.1243	540.013	405.485	270.485	181.095	GO:0006629:lipid metabolic process,GO:0016787:hydrolase activity,GO:0016788:hydrolase activity, acting on ester bonds	zma:100501638||path:no annotation	weakly similar to ( 177) AT5G55050 | Symbols: | GDSL-motif lipase/hydrolase family protein | chr5:22337745-22339741 FORWARDweakly similar to ( 119) APG_BRANA Anter-specific proline-rich protein APG (Protein CEX) (Fragment) - Brassica napus (Rape)moderately similar to ( 328) loc_os06g50940 12006.m09618 protein anther-specific proline-rich protein APG precursor, putative, expressedSGNH_plant_lipase…	IPR001087:Lipase_GDSL,IPR013831:SGNH_hydro-type_esterase_dom
GRMZM2G133396	42.9265	50.742	51.767	42.7171	16.2797	15.6113	15.4067	15.9138	GO:0005515:protein binding,GO:0008270:zinc ion binding,GO:0046872:metal ion binding	zma:100191485||path:no annotation	moderately similar to ( 333) AT3G23280 | Symbols: | zinc finger (C3HC4-type RING finger) family protein / ankyrin repeat family protein | chr3:8321588-8324109 FORWARDhighly similar to ( 687) loc_os07g26490 12007.m079670 protein protein binding protein, putative, expressedANK no original description	IPR001841:Znf_RING,IPR002110:Ankyrin_rpt,IPR013083:Znf_RING/FYVE/PHD,IPR020683:Ankyrin_rpt-contain_dom
AC205413.4_FG002	4.46368	10.442	11.7	3.96809	61.7633	45.9955	82.8402	37.2645	GO:0004601:peroxidase activity,GO:0006979:response to oxidative stress,GO:0016491:oxidoreductase activity,GO:0020037:heme binding,GO:0046872:metal ion binding,GO:0055114:oxidation-reduction process	zma:100273104||path:zma00360||Phenylalanine metabolism ,path:zma00940||Phenylpropanoid biosynthesis ,path:zma01100||Metabolic pathways ,path:zma01110||Biosynthesis of secondary metabolites	weakly similar to ( 198) AT1G05260 | Symbols: RCI3, RCI3A | RCI3 (RARE COLD INDUCIBLE GENE 3); peroxidase | chr1:1529827-1531271 FORWARDweakly similar to ( 199) PER2_ARAHY Cationic peroxidase 2 precursor (EC 1.11.1.7) (PNPC2) - Arachis hypogaea (Peanut)moderately similar to ( 344) loc_os05g04490 12005.m04982 protein peroxidase 1 precursor, putative, expressedsecretory_peroxidase plant_peroxidase …	IPR000823:Peroxidase_pln,IPR002016:Haem_peroxidase_pln/fun/bac,IPR010255:Haem_peroxidase,IPR019793:Peroxidases_heam-ligand_BS
GRMZM2G390076	34.8427	51.9932	38.5463	38.5958	7.06844	11.6604	15.1662	10.9205	GO:0004721:phosphoprotein phosphatase activity,GO:0016787:hydrolase activity,no annotation	zma:100283013||path:zma03015||mRNA surveillance pathway ,zma:542269||path:zma03015||mRNA surveillance pathway	highly similar to ( 551) AT2G39840 | Symbols: TOPP4 | TOPP4; protein serine/threonine phosphatase | chr2:16627430-16628789 FORWARDhighly similar to ( 657) PP1_MAIZE Serine/threonine-protein phosphatase PP1 (EC 3.1.3.16) - Zea mays (Maize)highly similar to ( 640) loc_os02g57450 12002.m33479 protein serine/threonine-protein phosphatase PP1, putative, expressedPP2Ac PP2Ac Metallophos ApaH no origina…	IPR004843:Metallo_PEstase_dom,IPR006186:Ser/Thr-sp_prot-phosphatase,IPR029052:Metallo-depent_PP-like
GRMZM2G335685	7.40177	3.39795	7.253	4.12495	1.2801	0.82246	1.51619	1.32201	no annotation	zma:100279084||path:no annotation	no original description	IPR007650:DUF581
GRMZM2G069146	58.3421	42.1827	71.636	64.6996	7.47501	20.2558	11.676	14.1098	GO:0003677:DNA binding,GO:0003700:sequence-specific DNA binding transcription factor activity,GO:0006355:regulation of transcription, DNA-templated	zma:100280778||path:no annotation	very weakly similar to (84.7) AT4G25470 | Symbols: CBF2, DREB1C, FTQ4, ATCBF2 | CBF2 (C-REPEAT/DRE BINDING FACTOR 2); DNA binding / transcription activator/ transcription factor | chr4:13015436-13016086 REVERSEmoderately similar to ( 206) loc_os09g35030 12009.m06503 protein sbCBF6, putative, expressed no original description	IPR001471:AP2/ERF_dom,IPR016177:DNA-bd_integrase-typ
GRMZM2G060011	4.75164	5.05269	3.9099	3.36084	0.512919	0.761293	0.702934	0.576082	GO:0005504:fatty acid binding,GO:0005739:mitochondrion,GO:0006631:fatty acid metabolic process,GO:0009507:chloroplast,GO:0009536:plastid,GO:0009570:chloroplast stroma,GO:0009813:flavonoid biosynthetic process,GO:0009941:chloroplast envelope,GO:0016853:isomerase activity,GO:0016872:intramolecular lyase activity,GO:0045430:chalcone isomerase activity	zma:100283211||path:no annotation	moderately similar to ( 251) AT3G63170 | Symbols: | chalcone isomerase | chr3:23334675-23335993 FORWARDmoderately similar to ( 320) loc_os07g38390 12007.m08085 protein chalcone isomerase, putative, expressed no original description	IPR016087:Chalcone_isomerase
GRMZM2G092925	3.03465	1.91905	4.57027	2.65293	0.613985	0.28838	0.49798	0.333931	no annotation	zma:100280593||path:no annotation	weakly similar to ( 103) AT5G50720 | Symbols: ATHVA22E, HVA22E | ATHVA22E | chr5:20633442-20634502 REVERSEweakly similar to ( 129) HVA22_HORVU Protein HVA22 - Hordeum vulgare (Barley)weakly similar to ( 134) loc_os08g36440 12008.m07633 protein protein HVA22, putative, expressedTB2_DP1_HVA22 no original description	IPR004345:TB2_DP1_HVA22
GRMZM2G330635	278.507	132.962	178.536	95.058	926.912	274.286	599.434	262.117	GO:0004364:glutathione transferase activity,GO:0005515:protein binding,GO:0016740:transferase activity	zma:100285867||path:zma00480||Glutathione metabolism	weakly similar to ( 142) AT1G10360 | Symbols: ATGSTU18, GST29 | ATGSTU18 (GLUTATHIONE S-TRANSFERASE TAU 18); glutathione transferase | chr1:3395738-3396806 REVERSEweakly similar to ( 153) GSTU6_ORYSA Probable glutathione S-transferase GSTU6 (EC 2.5.1.18) (28 kDa cold-induced protein) - Oryza sativa (Rice)weakly similar to ( 172) loc_os10g38501 12010.m65374 protein glutathione S-transferase GSTU6,…	IPR004045:Glutathione_S-Trfase_N,IPR004046:GST_C,IPR010987:Glutathione-S-Trfase_C-like,IPR012336:Thioredoxin-like_fold
GRMZM2G170047	0.784276	0.207761	1.10348	1.10706	12.931	7.9571	9.95903	10.2763	GO:0005506:iron ion binding,GO:0016705:oxidoreductase activity, acting on paired donors, with incorporation or reduction of molecular oxygen,GO:0020037:heme binding,GO:0055114:oxidation-reduction process	zma:100383167||path:no annotation	moderately similar to ( 317) AT3G48280 | Symbols: CYP71A25 | CYP71A25; electron carrier/ heme binding / iron ion binding / monooxygenase/ oxygen binding | chr3:17879594-17881164 FORWARDmoderately similar to ( 339) C71A2_SOLME Cytochrome P450 71A2 (EC 1.14.-.-) (CYPLXXIA2) (P-450EG4) - Solanum melongena (Eggplant) (Aubergine)moderately similar to ( 433) loc_os01g12750 12001.m07888 protein cytochro…	IPR001128:Cyt_P450,IPR002401:Cyt_P450_E_grp-I,IPR017972:Cyt_P450_CS
GRMZM2G130877	0	0	0.458237	0	1.87435	2.58139	3.2563	2.8308	no annotation	zma:100501744||path:no annotation	no original description	no annotation
GRMZM2G449123	12.7493	15.5344	15.0074	20.692	2.11267	5.1322	2.01026	3.2265	GO:0003723:RNA binding,GO:0005488:binding	zma:100193145||path:no annotation,zma:100279770||path:no annotation	highly similar to ( 611) AT3G20250 | Symbols: APUM5 | APUM5 (Arabidopsis Pumilio 5); RNA binding / binding | chr3:7059098-7062660 REVERSEnearly identical (1387) loc_os08g40830 12008.m61965 protein pumilio domain-containing protein PPD1, putative, expressedCOG5099 no original description	IPR001313:Pumilio_RNA-bd_rpt,IPR011989:ARM-like,IPR016024:ARM-type_fold
GRMZM2G387381	8.38467	6.84352	7.62308	4.24868	4.52846	3.18492	3.93334	2.2009	no annotation	zma:100279957||path:no annotation	very weakly similar to (91.3) AT3G22060 | Symbols: | receptor protein kinase-related | chr3:7771065-7772137 FORWARDmoderately similar to ( 314) loc_os07g35140 12007.m07770 protein receptor-like serine-threonine protein kinase, putative, expressed no original description	IPR002902:GNK2
GRMZM2G003558	0.283502	0.336156	0.116653	0.224617	3.28771	2.23399	4.04595	1.1711	GO:0003700:sequence-specific DNA binding transcription factor activity,GO:0005634:nucleus	zma:100285672||path:zma04075||Plant hormone signal transduction	moderately similar to ( 301) AT2G27050 | Symbols: EIL1 | EIL1 (ETHYLENE-INSENSITIVE3-LIKE 1); transcription factor/ transcription regulator | chr2:11546314-11548068 FORWARDmoderately similar to ( 414) loc_os07g48630 12007.m29024 protein ETHYLENE-INSENSITIVE3-like 1 protein, putative, expressedEIN3 no original description	IPR023278:Ethylene_insens-like_DNA-bd
GRMZM2G002879	4.1708	6.94224	5.7557	6.45639	0.715319	1.0442	0.811168	1.21042	GO:0004177:aminopeptidase activity,GO:0006508:proteolysis,GO:0008233:peptidase activity,GO:0008235:metalloexopeptidase activity,GO:0009987:cellular process,GO:0016787:hydrolase activity,GO:0046872:metal ion binding	zma:100192977||path:no annotation,zma:100272473||path:no annotation,zma:100274215||path:no annotation	moderately similar to ( 241) AT1G13270 | Symbols: MAP1C, MAP1B | MAP1C (METHIONINE AMINOPEPTIDASE 1B); aminopeptidase/ metalloexopeptidase | chr1:4544999-4547155 FORWARDmoderately similar to ( 325) loc_os07g32590 12007.m07522 protein methionine aminopeptidase 1B, chloroplast precursor, putative, expressedMetAP1 PRK05716 PRK12896 Map PRK12318 Peptidase_M24 no original description	IPR000994:Pept_M24_structural-domain,IPR001714:Pept_M24_MAP,IPR002467:Pept_M24A_MAP1
GRMZM2G094352	8.64101	8.01799	13.4418	12.0849	56.6549	43.0178	61.4772	47.7418	GO:0003677:DNA binding,GO:0003700:sequence-specific DNA binding transcription factor activity,GO:0005634:nucleus,GO:0006351:transcription, DNA-templated,GO:0006355:regulation of transcription, DNA-templated,GO:0009409:response to cold,GO:0009862:systemic acquired resistance, salicylic acid mediated signaling pathway,GO:0042742:defense response to bacterium,GO:0043565:sequence-specific DNA binding…	zma:100192658||path:zma04075||Plant hormone signal transduction	moderately similar to ( 290) AT5G65210 | Symbols: TGA1 | TGA1; DNA binding / calmodulin binding / transcription factor | chr5:26059353-26060749 FORWARDmoderately similar to ( 264) TGA1A_TOBAC TGACG-sequence-specific DNA-binding protein TGA-1A (TGA1a) (ASF-1 protein) - Nicotiana tabacum (Common tobacco)moderately similar to ( 311) loc_os08g07970 12008.m04934 protein transcription factor TGA4, puta…	IPR004827:bZIP,IPR025422:DOG1_domain,no annotation
GRMZM2G134308	8.60912	6.12549	5.8735	3.01372	20.3987	12.5457	12.7518	12.0005	GO:0016020:membrane,no annotation	zma:100384778||path:no annotation	highly similar to ( 657) AT5G61840 | Symbols: GUT1 | GUT1; catalytic/ glucuronoxylan glucuronosyltransferase | chr5:24839365-24841703 REVERSEhighly similar to ( 700) loc_os01g70180 12001.m150448 protein secondary cell wall-related glycosyltransferase family 47, putative, expressedExostosin no original description	IPR004263:Exostosin,no annotation
GRMZM2G097641	35.5041	29.9321	66.2243	65.3233	15.6971	15.8362	32.6883	30.5873	GO:0000287:magnesium ion binding,GO:0003824:catalytic activity,GO:0005634:nucleus,GO:0005737:cytoplasm,GO:0005886:plasma membrane,GO:0005986:sucrose biosynthetic process,GO:0008152:metabolic process,GO:0016311:dephosphorylation,GO:0016787:hydrolase activity,GO:0016791:phosphatase activity,GO:0046686:response to cadmium ion,GO:0050307:sucrose-phosphate phosphatase activity	zma:542661||path:no annotation	moderately similar to ( 440) AT2G35840 | Symbols: | sucrose-phosphatase 1 (SPP1) | chr2:15053952-15055776 FORWARDhighly similar to ( 593) loc_os05g05270 12005.m05054 protein sucrose phosphate synthase, putative, expressedS6PP S6PP_C no original description	IPR006378:Suc_phosP,IPR006379:HAD-SF_hydro_IIB,IPR006380:Sucrose-P_synthase,IPR012847:Sucrose_phosphatase_pln/cyn,IPR013679:S6PP_C,IPR023214:HAD-like_dom
GRMZM2G091276	26.829	29.8679	57.4012	28.5118	49.624	75.2664	97.6686	80.8039	GO:0003824:catalytic activity,GO:0005737:cytoplasm,GO:0005773:vacuole,GO:0009416:response to light stimulus,GO:0009507:chloroplast,GO:0009585:red, far-red light phototransduction,GO:0009611:response to wounding,GO:0009627:systemic acquired resistance,GO:0009640:photomorphogenesis,GO:0009694:jasmonic acid metabolic process,GO:0009753:response to jasmonic acid,GO:0009861:jasmonic acid and ethylene-…	zma:100381512||path:zma04075||Plant hormone signal transduction	highly similar to ( 706) AT2G46370 | Symbols: JAR1, FIN219 | JAR1 (JASMONATE RESISTANT 1); ATP binding / adenylyltransferase/ catalytic/ jasmonate-amino synthetase | chr2:19034579-19036369 FORWARDhighly similar to ( 962) GH35_ORYSA Probable indole-3-acetic acid-amido synthetase GH3.5 (EC 6.3.2.-) (Auxin-responsive GH3-like protein 5) (OsGH3-5) - Oryza sativa (Rice)highly similar to ( 962) loc_os0…	IPR004993:GH3
GRMZM2G423959	0.483783	0.466256	1.24406	0.568499	12.9262	6.08446	21.5909	8.15659	no annotation	zma:101027108||path:no annotation	no original description	IPR008801:RALF
GRMZM2G003179	84.7554	107.094	110.353	105.189	24.4436	19.0709	18.9458	29.6355	GO:0005375:copper ion transmembrane transporter activity,GO:0005770:late endosome,GO:0005773:vacuole,GO:0005774:vacuolar membrane,GO:0005794:Golgi apparatus,GO:0006810:transport,GO:0006811:ion transport,GO:0006825:copper ion transport,GO:0009506:plasmodesma,GO:0009737:response to abscisic acid,GO:0015089:high-affinity copper ion transmembrane transporter activity,GO:0015680:intracellular copper i…	zma:100286321||path:no annotation	weakly similar to ( 107) loc_os09g26900 12009.m05842 protein COPT5, putative, expressedCtr no original description	IPR007274:Cop_transporter
GRMZM2G005680	4.59061	4.71253	3.88037	4.3433	1.2067	1.33292	1.34991	1.18965	GO:0005794:Golgi apparatus,GO:0006486:protein glycosylation,GO:0008373:sialyltransferase activity,GO:0016740:transferase activity,GO:0016757:transferase activity, transferring glycosyl groups,GO:0030173:integral component of Golgi membrane	zma:732744||path:no annotation	highly similar to ( 587) AT3G48820 | Symbols: | glycosyl transferase family 29 protein / sialyltransferase family protein | chr3:18100106-18102852 REVERSEhighly similar to ( 694) loc_os02g02620 12002.m05611 protein sialyltransferase-like protein, putative, expressedGlyco_transf_29 no original description	IPR001675:Glyco_trans_29
GRMZM2G134156	1.03411	1.23917	1.19142	1.14925	2.86466	2.67344	2.67684	3.16363	GO:0005794:Golgi apparatus	zma:100383057||path:no annotation	highly similar to ( 691) AT3G26370 | Symbols: | unknown protein | chr3:9656886-9659741 FORWARDhighly similar to ( 748) loc_os06g47290 12006.m09255 protein growth regulator like protein, putative, expressedDUF246 no original description	IPR019378:GDP-Fuc_O-FucTrfase,IPR024709:FucosylTrfase_pln
GRMZM2G125853	2.97607	3.51212	2.9931	3.9432	1.0779	1.49552	0.926324	0.968171	no annotation	no annotation	no original description	no annotation
GRMZM2G017045	5.27682	2.08393	2.13268	1.42593	11.1661	5.17148	7.04914	5.19085	GO:0009055:electron carrier activity,GO:0009414:response to water deprivation,GO:0009507:chloroplast,GO:0009534:chloroplast thylakoid,GO:0009535:chloroplast thylakoid membrane,GO:0009644:response to high light intensity,GO:0009773:photosynthetic electron transport in photosystem I	zma:100285080||path:no annotation	weakly similar to ( 142) AT2G05620 | Symbols: PGR5 | PGR5 (proton gradient regulation 5); electron carrier | chr2:2081204-2081687 REVERSEweakly similar to ( 134) loc_os08g45190 12008.m08489 protein PGR5, putative, expressed no original description	no annotation
GRMZM2G419739	2.87647	4.07428	2.78808	4.28723	0	0	0	0	no annotation	zma:100501430||path:no annotation	moderately similar to ( 343) AT2G01480 | Symbols: | unknown protein | chr2:216980-220341 FORWARDmoderately similar to ( 380) loc_os01g62390 12001.m12361 protein growth regulator protein, putative, expressedDUF246 no original description	IPR019378:GDP-Fuc_O-FucTrfase
GRMZM2G574887	65.9664	23.0681	37.9941	20.324	7.29108	3.16506	7.37948	3.42285	GO:0005515:protein binding	zma:100192984||path:no annotation	weakly similar to ( 164) AT5G19000 | Symbols: ATBPM1 | ATBPM1 (BTB-POZ and MATH domain 1); protein binding | chr5:6342563-6344641 FORWARDmoderately similar to ( 225) loc_os10g28770 12010.m05754 protein speckle-type POZ protein, putativeBTB no original description	IPR000210:BTB/POZ-like,IPR008974:TRAF-like,IPR011333:BTB/POZ_fold,IPR013069:BTB_POZ
GRMZM2G008623	7.73806	6.91855	9.62049	7.991	29.0555	21.8549	29.4444	24.6039	GO:0000502:proteasome complex,GO:0004175:endopeptidase activity,GO:0004298:threonine-type endopeptidase activity,GO:0005634:nucleus,GO:0005737:cytoplasm,GO:0005773:vacuole,GO:0005839:proteasome core complex,GO:0005886:plasma membrane,GO:0006508:proteolysis,GO:0006511:ubiquitin-dependent protein catabolic process,GO:0008233:peptidase activity,GO:0009409:response to cold,GO:0016787:hydrolase activi…	zma:100383475||path:zma03050||Proteasome	moderately similar to ( 417) AT2G27020 | Symbols: PAG1 | PAG1; endopeptidase/ peptidase/ threonine-type endopeptidase | chr2:11528515-11530858 REVERSEmoderately similar to ( 452) PSA3_ORYSA Proteasome subunit alpha type 3 (EC 3.4.25.1) (20S proteasome alpha subunit G) (20S proteasome subunit alpha-7) - Oryza sativa (Rice)moderately similar to ( 452) loc_os01g59600 12001.m43238 protein proteasome …	IPR000426:Proteasome_asu_N,IPR001353:Proteasome_sua/b,IPR023332:Proteasome_suA-type,IPR029055:Ntn_hydrolases_N
AC211276.4_FG008	50.1427	12.1433	18.7006	11.7847	6.14913	4.44666	2.40654	2.17726	GO:0008375:acetylglucosaminyltransferase activity,GO:0016020:membrane	zma:100275532||path:no annotation	moderately similar to ( 333) AT3G52060 | Symbols: | unknown protein | chr3:19310987-19312027 REVERSEhighly similar to ( 530) loc_os03g44580 12003.m35334 protein expressed proteinDUF266 no original description	IPR003406:Glyco_trans_14
GRMZM2G079083	96.3101	62.0391	72.7037	61.7418	16.6543	11.6631	15.7576	12.1344	no annotation	zma:100280550||path:no annotation	very weakly similar to (88.2) AT5G27990 | Symbols: | unknown protein | chr5:10017358-10018265 FORWARDmoderately similar to ( 224) loc_os08g39820 12008.m07962 protein pre-rRNA-processing protein TSR2, putative, expressed no original description	IPR019398:Pre-rRNA_process_TSR2
GRMZM2G021388	14.3154	7.46249	14.1841	5.74066	7.38149	4.02822	3.14863	3.07513	GO:0003824:catalytic activity,GO:0006520:cellular amino acid metabolic process,GO:0016829:lyase activity,GO:0016831:carboxy-lyase activity,GO:0019752:carboxylic acid metabolic process,GO:0030170:pyridoxal phosphate binding	zma:100279950||path:zma00350||Tyrosine metabolism ,path:zma00950||Isoquinoline alkaloid biosynthesis ,path:zma01100||Metabolic pathways ,path:zma01110||Biosynthesis of secondary metabolites	moderately similar to ( 474) AT2G20340 | Symbols: | tyrosine decarboxylase, putative | chr2:8779804-8782490 FORWARDhighly similar to ( 521) DDC_CATRO Aromatic-L-amino-acid decarboxylase (EC 4.1.1.28) (AADC) (DOPA decarboxylase) (Tryptophan decarboxylase) - Catharanthus roseus (Rosy periwinkle) (Madagascar periwinkle)highly similar to ( 781) loc_os08g04560 12008.m04599 protein aromatic-L-amino-aci…	IPR002129:PyrdxlP-dep_de-COase,IPR010977:Aromatic_deC,IPR015421:PyrdxlP-dep_Trfase_major_sub1,IPR015422:PyrdxlP-dep_Trfase_major_sub2,IPR015424:PyrdxlP-dep_Trfase,IPR021115:Pyridoxal-P_BS
GRMZM2G013478	17.9554	17.7721	16.2945	13.4535	6.44339	5.13146	5.26628	5.67011	GO:0000166:nucleotide binding,GO:0004550:nucleoside diphosphate kinase activity,GO:0005515:protein binding,GO:0005524:ATP binding,GO:0005634:nucleus,GO:0005737:cytoplasm,GO:0006165:nucleoside diphosphate phosphorylation,GO:0006183:GTP biosynthetic process,GO:0006228:UTP biosynthetic process,GO:0006241:CTP biosynthetic process,GO:0009117:nucleotide metabolic process,GO:0009411:response to UV,GO:00…	zma:100283790||path:zma00230||Purine metabolism ,path:zma00240||Pyrimidine metabolism ,path:zma01100||Metabolic pathways ,path:zma01110||Biosynthesis of secondary metabolites	moderately similar to ( 238) AT5G63310 | Symbols: NDPK2, NDPK1A, NDPK IA IA, NDPK IA, ATNDPK2 | NDPK2 (NUCLEOSIDE DIPHOSPHATE KINASE 2); ATP binding / nucleoside diphosphate kinase/ protein binding | chr5:25372122-25373838 REVERSEmoderately similar to ( 258) NDK2_TOBAC Nucleoside diphosphate kinase 2, chloroplast precursor (EC 2.7.4.6) (Nucleoside diphosphate kinase II) (NDK II) (NDP kinase II) (…	IPR001564:Nucleoside_diP_kinase,IPR023005:Nucleoside_diP_kinase_AS
GRMZM2G398055	21.8689	28.2634	22.4109	13.4794	57.379	49.0323	43.7726	26.1144	GO:0003677:DNA binding,GO:0003682:chromatin binding	zma:100280967||path:no annotation	weakly similar to ( 147) AT2G40970 | Symbols: | myb family transcription factor | chr2:17097772-17098518 REVERSEmoderately similar to ( 236) loc_os05g34110 12005.m07643 protein myb-like DNA-binding domain, SHAQKYF class family protein, expressed no original description	IPR001005:SANT/Myb,IPR006447:Myb_dom_plants,IPR009057:Homeodomain-like,IPR017930:Myb_dom
GRMZM2G386209	0.940184	1.04216	3.21504	1.64854	10.5442	10.1529	10.8847	7.91679	GO:0016021:integral component of membrane,no annotation	zma:100193202||path:no annotation	moderately similar to ( 205) AT4G12980 | Symbols: | auxin-responsive protein, putative | chr4:7589670-7591074 REVERSEmoderately similar to ( 306) loc_os08g41280 12008.m08106 protein membrane protein, putative, expressedDUF568 B561 no original description	IPR004877:Cyt_b561_euk,IPR005018:DOMON_domain,IPR006593:Cyt_b561/ferric_Rdtase_TM,IPR017214:UCP037471
GRMZM2G111390	34.8107	28.5301	37.7554	41.0932	2.7255	1.65381	4.21885	2.33675	no annotation	zma:100382807||path:no annotation	weakly similar to ( 107) AT1G16810 | Symbols: | unknown protein | chr1:5756150-5756694 FORWARDweakly similar to ( 166) loc_os02g49530 12002.m100347 protein expressed proteinDUF1754 no original description	IPR013865:DUF1754_euk
GRMZM2G345700	19.3464	10.4344	33.3469	6.01556	38.9156	19.8721	18.1608	16.8917	no annotation	zma:100272630||path:no annotation	very weakly similar to (84.3) AT3G22142 | Symbols: | structural constituent of cell wall | chr3:7803604-7808046 REVERSEweakly similar to ( 125) loc_os04g52260 12004.m10121 protein 36.4 kDa proline-rich protein, putative, expressedHPS_like no original description	IPR016140:Bifunc_inhib/LTP/seed_store,IPR027923:Hydrophob_seed
GRMZM2G134711	4.45449	4.50235	15.1355	3.44263	140.47	143.605	147.81	129.381	no annotation	zma:100281857||path:no annotation	weakly similar to ( 139) loc_os07g31720 12007.m07440 protein ZAC, putative, expressed no original description	no annotation
GRMZM2G429396	6.60574	43.2595	34.6189	23.8436	2.46129	1.5879	1.84021	2.0502	GO:0005737:cytoplasm,GO:0006950:response to stress,GO:0009408:response to heat,GO:0009644:response to high light intensity,GO:0042542:response to hydrogen peroxide	zma:100284416||path:zma04141||Protein processing in endoplasmic reticulum	very weakly similar to (92.4) AT4G21870 | Symbols: | 26.5 kDa class P-related heat shock protein (HSP26.5-P) | chr4:11603756-11604285 REVERSEweakly similar to ( 132) loc_os07g33350 12007.m29352 protein hsp20/alpha crystallin family protein, expressed no original description	IPR002068:a-crystallin/Hsp20_dom,IPR008978:HSP20-like_chaperone
GRMZM2G110965	13.0344	22.2295	7.38872	7.54923	2.12012	2.4159	3.8639	0.710226	GO:0000166:nucleotide binding,GO:0008270:zinc ion binding,GO:0016491:oxidoreductase activity,GO:0055114:oxidation-reduction process	zma:100383885||path:no annotation	moderately similar to ( 381) AT3G03080 | Symbols: | NADP-dependent oxidoreductase, putative | chr3:698530-700278 REVERSEmoderately similar to ( 448) loc_os11g14910 12011.m05627 protein NADP-dependent oxidoreductase P1, putative, expressedCOG2130 Qor no original description	IPR002085:ADH_SF_Zn-type,IPR011032:GroES-like,IPR013149:ADH_C,IPR016040:NAD(P)-bd_dom
GRMZM2G123558	261.828	227.284	340.351	297.87	886.389	664.705	921.656	707.379	GO:0046658:anchored component of plasma membrane,GO:0051716:cellular response to stimulus	zma:100191938||path:no annotation	no original description	IPR008469:DREPP
GRMZM2G382785	88.6706	32.9036	84.8683	53.2004	11.8994	16.1613	17.0733	17.198	GO:0016747:transferase activity, transferring acyl groups other than amino-acyl groups	zma:100274392||path:no annotation	weakly similar to ( 155) AT3G29590 | Symbols: AT5MAT | AT5MAT; O-malonyltransferase/ transferase | chr3:11398917-11400266 REVERSEmoderately similar to ( 368) loc_os02g28340 12002.m07978 protein transferase, putative, expressedTransferase no original description	IPR003480:Transferase,IPR023213:CAT-like_dom
GRMZM2G409724	2.28108	3.13378	1.82668	1.35638	0	0	0	0	no annotation	no annotation	no original description	no annotation
GRMZM2G127404	25.8726	17.4166	39.0046	61.3692	11.0183	8.86953	15.8097	18.6019	no annotation	zma:100277603||path:no annotation	moderately similar to ( 314) AT1G64980 | Symbols: | unknown protein | chr1:24137840-24138619 REVERSEmoderately similar to ( 384) loc_os10g37230 12010.m06519 protein expressed protein no original description	IPR029044:Nucleotide-diphossugar_trans
GRMZM2G477846	87.4762	73.8387	72.4637	40.2649	27.6508	17.2904	16.0527	9.32695	no annotation	zma:100276361||path:no annotation	weakly similar to ( 105) loc_os06g47220 12006.m09248 protein expressed protein no original description	IPR021899:DUF3511
GRMZM2G119521	9.83605	8.54677	8.81385	7.37836	34.9695	16.9243	21.067	14.1733	GO:0004672:protein kinase activity,GO:0004674:protein serine/threonine kinase activity,GO:0005524:ATP binding,GO:0005886:plasma membrane,GO:0006468:protein phosphorylation,GO:0016772:transferase activity, transferring phosphorus-containing groups	zma:100383582||path:no annotation	moderately similar to ( 497) AT5G56460 | Symbols: | protein kinase, putative | chr5:22865509-22867866 FORWARDmoderately similar to ( 204) NORK_MEDTR Nodulation receptor kinase precursor (EC 2.7.11.1) (Does not make infections protein 2) (Symbiosis receptor-like kinase) (MtSYMRK) - Medicago truncatula (Barrel medic)highly similar to ( 541) loc_os03g06330 12003.m06153 protein protein kinase APK1B, …	IPR000719:Prot_kinase_cat_dom,IPR001245:Ser-Thr/Tyr_kinase_cat_dom,IPR008271:Ser/Thr_kinase_AS,IPR011009:Kinase-like_dom
GRMZM2G129597	6.06322	4.90334	5.03543	5.60334	0	0	0	0	no annotation	no annotation	no original description	no annotation
GRMZM2G020054	77.0048	77.536	110.485	171.841	5.48465	5.25772	7.22119	26.7248	GO:0003677:DNA binding,GO:0003700:sequence-specific DNA binding transcription factor activity,GO:0005634:nucleus,GO:0006351:transcription, DNA-templated,GO:0006355:regulation of transcription, DNA-templated	zma:100280806||path:no annotation	AP2 AP2 no original description	IPR001471:AP2/ERF_dom,IPR016177:DNA-bd_integrase-typ
GRMZM2G305167	4.21101	4.14065	4.43637	4.31811	8.90721	9.49442	10.1298	9.73647	no annotation	zma:100276366||path:no annotation	no original description	no annotation
GRMZM2G378770	33.3192	15.8286	23.0644	13.1959	0	0	0	0	GO:0003735:structural constituent of ribosome,GO:0005622:intracellular,GO:0005634:nucleus,GO:0005840:ribosome,GO:0005886:plasma membrane,GO:0006414:translational elongation,GO:0022626:cytosolic ribosome	zma:100280997||path:zma03010||Ribosome	very weakly similar to (96.7) RLA3_MAIZE 60S acidic ribosomal protein P3 (P1/P2-like) (P3A) - Zea mays (Maize)very weakly similar to (87.8) loc_os01g13080 12001.m07920 protein 60S acidic ribosomal protein P3, putative, expressed no original description	IPR001813:Ribosomal_60S,IPR027534:Ribosomal_L12
GRMZM2G340257	1.01513	2.47753	2.44668	1.35611	6.59038	5.46689	12.2387	5.40067	GO:0005975:carbohydrate metabolic process	zma:100279398||path:no annotation	weakly similar to ( 145) AT3G10890 | Symbols: | (1-4)-beta-mannan endohydrolase, putative | chr3:3407455-3409000 REVERSEmoderately similar to ( 275) loc_os03g61270 12003.m11011 protein 1,4-beta-D-mannan endohydrolase precursor, putative, expressed no original description	IPR013781:Glyco_hydro_catalytic_dom,IPR017853:Glycoside_hydrolase_SF
GRMZM2G159937	30.9914	5.60107	14.4003	12.6171	3.17516	9.76298	3.77625	5.5626	GO:0046983:protein dimerization activity	zma:100284359||path:no annotation	weakly similar to ( 175) AT4G16430 | Symbols: | basic helix-loop-helix (bHLH) family protein | chr4:9267599-9269002 FORWARDmoderately similar to ( 449) loc_os01g50940 12001.m11275 protein DNA binding protein, putative, expressed no original description	IPR011598:bHLH_dom,IPR025610:MYC/MYB_N
GRMZM5G894156	28.4892	20.9657	34.6057	34.5248	95.7023	66.1014	100.32	74.9591	GO:0005886:plasma membrane,GO:0006623:protein targeting to vacuole,GO:0006886:intracellular protein transport,GO:0016020:membrane,GO:0016192:vesicle-mediated transport	zma:100192626||path:zma04130||SNARE interactions in vesicular transport	moderately similar to ( 222) AT5G39510 | Symbols: VTI11, ATVTI1A, ATVTI11, ZIG, SGR4, VTI1A | SGR4 (SHOOT GRAVITROPSIM 4); receptor | chr5:15822035-15823591 FORWARDmoderately similar to ( 278) loc_os01g51120 12001.m42700 protein vesicle transport v-SNARE 13, putative, expressedV-SNARE no original description	IPR007705:Vesicle_trsprt_v-SNARE_N,IPR010989:t-SNARE
GRMZM2G079417	0.789959	0.866743	0.974981	1.10991	0	0	0	0	no annotation	no annotation	no original description	no annotation
GRMZM5G851862	52.5979	23.0375	50.5083	30.786	8.33737	6.85236	9.0043	8.92803	GO:0004497:monooxygenase activity,GO:0005506:iron ion binding,GO:0009055:electron carrier activity,GO:0016491:oxidoreductase activity,GO:0016705:oxidoreductase activity, acting on paired donors, with incorporation or reduction of molecular oxygen,GO:0020037:heme binding,GO:0046872:metal ion binding,GO:0055114:oxidation-reduction process	zma:100382116||path:no annotation	moderately similar to ( 370) AT2G45570 | Symbols: CYP76C2 | CYP76C2; electron carrier/ heme binding / iron ion binding / monooxygenase/ oxygen binding | chr2:18779935-18781922 REVERSEmoderately similar to ( 283) C76A1_SOLME Cytochrome P450 76A1 (EC 1.14.-.-) (CYPLXXVIA1) (P-450EG8) (Fragment) - Solanum melongena (Eggplant) (Aubergine)highly similar to ( 545) loc_os10g08319 12010.m04183 protein cy…	IPR001128:Cyt_P450,IPR002401:Cyt_P450_E_grp-I,IPR017972:Cyt_P450_CS
GRMZM2G109743	53.8182	53.4072	40.7407	35.9348	21.5294	19.4363	17.3666	15.3931	GO:0000166:nucleotide binding,GO:0008152:metabolic process,GO:0016491:oxidoreductase activity,GO:0055114:oxidation-reduction process	zma:100282854||path:zma01100||Metabolic pathways ,path:zma04146||Peroxisome	moderately similar to ( 260) AT4G05530 | Symbols: IBR1, SDRA | IBR1 (INDOLE-3-BUTYRIC ACID RESPONSE 1); binding / catalytic/ oxidoreductase | chr4:2816462-2818074 FORWARDvery weakly similar to (89.0) GRDH_DAUCA Glucose and ribitol dehydrogenase (EC 1.1.1.-) (Carrot ABA-induced in somatic embryos 5 protein) - Daucus carota (Carrot)moderately similar to ( 310) loc_os09g04730 12009.m22042 protein de…	IPR002198:DH_sc/Rdtase_SDR,IPR002347:Glc/ribitol_DH,IPR016040:NAD(P)-bd_dom,IPR020904:Sc_DH/Rdtase_CS
GRMZM2G050172	23.617	19.3427	30.7263	29.4577	7.76883	8.36963	9.72268	7.31355	no annotation	no annotation	weakly similar to ( 182) AT3G14050 | Symbols: RSH2, AT-RSH2, ATRSH2 | RSH2 (RELA-SPOT HOMOLOG 2); GTP diphosphokinase | chr3:4650902-4653514 REVERSEmoderately similar to ( 339) loc_os09g27050 12009.m05857 protein RSH2, putative, expressedSpoT no original description	no annotation
GRMZM5G856837	17.9097	16.1258	24.6322	22.5145	7.18973	6.37697	9.65342	8.92117	GO:0046983:protein dimerization activity	zma:100283701||path:no annotation	weakly similar to ( 135) AT5G54680 | Symbols: ILR3 | ILR3 (iaa-leucine resistant3); DNA binding / transcription factor | chr5:22217270-22218993 FORWARDmoderately similar to ( 266) loc_os02g02480 12002.m33506 protein DNA binding protein, putative, expressed no original description	IPR011598:bHLH_dom
GRMZM6G312787	3.26597	5.53899	6.1767	5.59142	30.6191	31.8697	34.6119	35.0883	no annotation	zma:100278420||path:no annotation	no annotation	no annotation
GRMZM2G160151	14.586	16.874	17.0051	20.3328	4.39447	5.77384	5.94651	10.9349	GO:0004518:nuclease activity,GO:0005515:protein binding,GO:0005634:nucleus,GO:0006397:mRNA processing,GO:0010197:polar nucleus fusion,GO:0016787:hydrolase activity,GO:0090305:nucleic acid phosphodiester bond hydrolysis,no annotation	zma:100279987||path:zma03015||mRNA surveillance pathway	highly similar to ( 617) AT2G01730 | Symbols: ATCPSF73-II, EDA26 | ATCPSF73-II (cleavage and polyadenylation specificity factor 73 kDa subunit-II); catalytic/ protein binding | chr2:320597-323845 FORWARDweakly similar to ( 129) CPSF2_ORYSA Cleavage and polyadenylation specificity factor 100 kDa subunit (CPSF 100 kDa subunit) - Oryza sativa (Rice)highly similar to ( 735) loc_os09g23380 12009.m0549…	IPR001279:Beta-lactamas-like,IPR011108:RMMBL,IPR022712:Beta_Casp
GRMZM2G055251	45.3004	51.6661	63.5368	67.2642	10.9813	12.1632	16.9854	20.0435	no annotation	zma:100216629||path:no annotation,zma:100382807||path:no annotation	no original description	IPR013865:DUF1754_euk,no annotation
GRMZM2G084021	10.846	9.06443	19.5242	14.0151	39.9795	30.6642	43.2781	30.679	GO:0005886:plasma membrane	zma:100278171||path:no annotation	weakly similar to ( 108) loc_os10g26540 12010.m05594 protein expressed protein no original description	IPR008700:TypeIII_avirulence_cleave
GRMZM2G036407	4.52591	1.64121	1.00777	1.35962	0	0	0	0	no annotation	no annotation	no original description	no annotation
GRMZM2G440968	23.3781	16.044	30.1803	16.4207	102.51	56.7754	91.7725	78.7831	GO:0004869:cysteine-type endopeptidase inhibitor activity,GO:0005886:plasma membrane,GO:0009611:response to wounding,GO:0010466:negative regulation of peptidase activity,GO:0030414:peptidase inhibitor activity,GO:0034605:cellular response to heat,GO:0042631:cellular response to water deprivation,GO:0070417:cellular response to cold	zma:542213||path:no annotation	very weakly similar to ( 100) AT3G12490 | Symbols: ATCYSB | cysteine protease inhibitor, putative / cystatin, putative | chr3:3960523-3961777 REVERSEweakly similar to ( 111) CYT1_ORYSA Cysteine proteinase inhibitor 1 (Oryzacystatin-1) (Oryzacystatin I) - Oryza sativa (Rice)weakly similar to ( 116) loc_os05g41460 12005.m083769 protein cysteine proteinase inhibitor 2, putative, expressed no origina…	IPR000010:Prot_inh_cystat,IPR020381:Prot_inh_cystat_cons-reg,IPR027214:Cystatin
GRMZM2G072406	34.3402	25.2659	27.5901	13.6806	7.24944	2.2482	2.81079	4.81355	GO:0005794:Golgi apparatus,GO:0006486:protein glycosylation,GO:0008378:galactosyltransferase activity,GO:0016020:membrane,GO:0016021:integral component of membrane,GO:0016740:transferase activity,GO:0016757:transferase activity, transferring glycosyl groups	zma:100194243||path:no annotation	moderately similar to ( 209) AT5G57500 | Symbols: | transferase, transferring glycosyl groups | chr5:23286406-23287525 REVERSEmoderately similar to ( 419) loc_os09g26310 12009.m05783 protein hypro1, putative, expressed no original description	IPR002659:Glyco_trans_31
GRMZM5G871827	9.83921	4.77109	5.59422	3.56353	0	0	0	0	no annotation	no annotation	no original description	no annotation
GRMZM2G102059	9.46965	6.98094	7.45556	7.30173	3.64792	3.6788	3.54429	3.33708	GO:0003677:DNA binding	zma:100502511||path:no annotation	weakly similar to ( 192) AT2G46870 | Symbols: NGA1 | NGA1 (NGATHA1); transcription factor | chr2:19261313-19262245 FORWARDmoderately similar to ( 308) loc_os02g45850 12002.m09622 protein B3 DNA binding domain containing protein, expressedB3 no original description	IPR003340:B3_DNA-bd,IPR015300:DNA-bd_pseudobarrel
GRMZM2G047600	33.8015	15.1368	39.5104	35.9335	6.84459	6.809	7.3029	13.5742	GO:0003677:DNA binding,GO:0003682:chromatin binding	zma:100285675||path:no annotation	moderately similar to ( 209) AT1G48000 | Symbols: MYB112, AtMYB112 | MYB112 (myb domain protein 112); DNA binding / transcription factor | chr1:17704269-17706377 REVERSEweakly similar to ( 146) MYBA2_ORYSA Myb-related protein MYBAS2 - Oryza sativa (Rice)moderately similar to ( 252) loc_os01g19330 12001.m08470 protein cpm7, putative, expressed no original description	IPR001005:SANT/Myb,IPR009057:Homeodomain-like,IPR017930:Myb_dom
GRMZM2G000581	5.62129	3.37545	5.0101	2.0569	22.4432	14.1684	9.91433	8.84761	GO:0005794:Golgi apparatus,GO:0009834:secondary cell wall biogenesis,GO:0010417:glucuronoxylan biosynthetic process,GO:0016020:membrane,GO:0016740:transferase activity,GO:0080116:glucuronoxylan glucuronosyltransferase activity	zma:100282942||path:no annotation	highly similar to ( 719) AT1G27440 | Symbols: GUT2, IRX10, ATGUT1 | GUT2; catalytic/ glucuronoxylan glucuronosyltransferase | chr1:9529265-9531213 REVERSEhighly similar to ( 790) loc_os01g70200 12001.m13068 protein secondary cell wall-related glycosyltransferase family 47, putative, expressedExostosin no original description	IPR004263:Exostosin
GRMZM2G031580	51.2622	27.5906	40.4698	39.7234	5.83981	6.46162	12.8942	17.7597	no annotation	zma:100383996||path:no annotation	very weakly similar to (99.8) loc_os05g44900 12005.m08615 protein expressed protein no original description	no annotation
GRMZM2G027695	32.0298	27.0169	28.8462	30.5475	85.3514	65.4867	92.7934	51.5449	no annotation	zma:100275864||path:no annotation	very weakly similar to (84.7) AT3G22530 | Symbols: | unknown protein | chr3:7977774-7978370 REVERSEweakly similar to ( 132) loc_os07g07670 12007.m05226 protein expressed protein no original description	no annotation
GRMZM2G075794	13.1023	5.66561	14.3778	3.9288	2.02673	0.215247	0.813277	1.00193	no annotation	no annotation	no original description	no annotation
GRMZM5G849600	56.8019	34.3376	46.7294	36.1064	13.4825	7.69776	7.42224	16.5653	GO:0003677:DNA binding,GO:0046983:protein dimerization activity	zma:100279537||path:no annotation	very weakly similar to (90.9) AT5G56960 | Symbols: | basic helix-loop-helix (bHLH) family protein | chr5:23038703-23041174 REVERSEmoderately similar to ( 202) loc_os01g39330 12001.m10210 protein helix-loop-helix DNA-binding domain containing protein, expressed no original description	IPR011598:bHLH_dom
GRMZM5G813363	7.45754	8.72928	20.6197	12.0762	14.1205	25.5204	43.825	25.6613	no annotation	zma:100272647||path:no annotation	moderately similar to ( 223) AT5G56750 | Symbols: | Ndr family protein | chr5:22957986-22960606 FORWARDmoderately similar to ( 208) SF21_HELAN Pollen-specific protein SF21 - Helianthus annuus (Common sunflower)moderately similar to ( 272) loc_os01g09670 12001.m07591 protein pollen-specific protein SF21, putative, expressedNdr no original description	IPR004142:Ndr,IPR029058:AB_hydrolase
GRMZM2G474555	121.466	95.528	101.61	74.0759	37.9379	30.5525	51.0129	32.7811	no annotation	zma:100275045||path:no annotation	no original description	IPR016140:Bifunc_inhib/LTP/seed_store
GRMZM2G082686	4.64604	2.73172	2.88952	1.07801	17.3334	10.3031	8.09749	5.13894	GO:0046872:metal ion binding	zma:100285360||path:no annotation	very weakly similar to (96.7) loc_os03g41110 12003.m09179 protein zinc finger protein 1, putative, expressed no original description	IPR007087:Znf_C2H2,IPR015880:Znf_C2H2-like
GRMZM5G833406	3.43022	0.897284	4.70892	4.76038	50.4941	39.3953	55.2756	25.4313	GO:0008152:metabolic process,GO:0010112:regulation of systemic acquired resistance,GO:0016787:hydrolase activity	zma:100285766||path:no annotation	moderately similar to ( 417) AT1G51760 | Symbols: IAR3, JR3 | IAR3 (IAA-ALANINE RESISTANT 3); IAA-Ala conjugate hydrolase/ metallopeptidase | chr1:19199562-19201424 FORWARDhighly similar to ( 527) loc_os01g51060 12001.m11287 protein IAA-amino acid hydrolase ILR1-like 4 precursor, putative, expressedAbgB Peptidase_M20 no original description	IPR002933:Peptidase_M20,IPR011650:Peptidase_M20_dimer,IPR017439:Amidohydrolase
GRMZM2G112656	34.3787	16.248	41.1887	27.1967	70.1275	33.003	122.329	54.5059	no annotation	no annotation	no original description	no annotation
GRMZM2G007120	20.9488	20.4681	28.7362	25.911	11.3004	8.43612	11.405	10.2108	GO:0005829:cytosol,GO:0008150:biological_process,no annotation	zma:100284213||path:no annotation	moderately similar to ( 234) AT1G44790 | Symbols: | ChaC-like family protein | chr1:16912403-16913582 REVERSEmoderately similar to ( 321) loc_os04g37580 12004.m08747 protein cation transport protein chaC, putative, expressedChaC ChaC no original description	IPR006840:ChaC,IPR013024:Butirosin_synth_BtrG-like
GRMZM2G006480	2.67408	1.04902	4.324	4.50183	18.0377	11.1448	14.7912	11.22	GO:0003824:catalytic activity,GO:0006520:cellular amino acid metabolic process,GO:0008483:transaminase activity,GO:0009058:biosynthetic process,GO:0030170:pyridoxal phosphate binding	zma:100191816||path:zma00130||Ubiquinone and other terpenoid-quinone biosynthesis ,path:zma00270||Cysteine and methionine metabolism ,path:zma00350||Tyrosine metabolism ,path:zma00360||Phenylalanine metabolism ,path:zma00400||Phenylalanine, tyrosine and tryptophan biosynthesis ,path:zma00950||Isoquinoline alkaloid biosynthesis ,path:zma00960||Tropane, piperidine and pyridine alkaloid biosynthesis…	moderately similar to ( 285) AT5G53970 | Symbols: | aminotransferase, putative | chr5:21910676-21912594 FORWARDhighly similar to ( 592) loc_os11g42510 12011.m28857 protein tyrosine aminotransferase, putative, expressedCOG0436 PRK08363 PRK09265 PRK05794 Aminotran_1_2 PRK05764 PRK08443 PRK08069 PRK06056 PRK07212 PRK08362 PRK07367 PRK06575 PRK07777 PRK06348 PRK06855 PRK07543 PRK07310 PRK06375 ARO8 P…	IPR004839:Aminotransferase_I/II,IPR005958:TyrNic_aminoTrfase,IPR015421:PyrdxlP-dep_Trfase_major_sub1,IPR015422:PyrdxlP-dep_Trfase_major_sub2,IPR015424:PyrdxlP-dep_Trfase,IPR021178:Tyrosine_transaminase
GRMZM2G158045	34.4188	16.8408	38.9254	30.5707	14.1926	9.71307	12.1753	11.2092	GO:0000166:nucleotide binding,GO:0004672:protein kinase activity,GO:0004674:protein serine/threonine kinase activity,GO:0005524:ATP binding,GO:0005886:plasma membrane,GO:0006468:protein phosphorylation,GO:0016772:transferase activity, transferring phosphorus-containing groups	zma:100193511||path:no annotation	moderately similar to ( 235) AT4G17660 | Symbols: | protein kinase, putative | chr4:9831401-9833006 FORWARDweakly similar to ( 129) NORK_MEDTR Nodulation receptor kinase precursor (EC 2.7.11.1) (Does not make infections protein 2) (Symbiosis receptor-like kinase) (MtSYMRK) - Medicago truncatula (Barrel medic)moderately similar to ( 367) loc_os06g50100 12006.m09534 protein protein kinase APK1B, ch…	IPR000719:Prot_kinase_cat_dom,IPR008271:Ser/Thr_kinase_AS,IPR011009:Kinase-like_dom,IPR013320:ConA-like_subgrp,IPR017441:Protein_kinase_ATP_BS
GRMZM2G118644	15.3267	10.218	15.3249	11.5224	45.3212	34.547	43.6388	37.4123	GO:0007219:Notch signaling pathway,GO:0008150:biological_process,GO:0016020:membrane,GO:0016021:integral component of membrane,no annotation	zma:100277447||path:no annotation	very weakly similar to (99.4) loc_os01g72960 12001.m42591 protein expressed protein no original description	IPR019379:Gamma_Secretase_Asp_P_PEN2
GRMZM2G377539	5.69631	8.91014	9.02248	13.0977	0.809829	0.933423	0.544487	3.58567	no annotation	zma:100272605||path:no annotation,zma:100281496||path:no annotation	moderately similar to ( 201) AT5G64940 | Symbols: ATATH13, ATH13 | ATATH13; transporter | chr5:25949116-25953326 FORWARDmoderately similar to ( 233) loc_os02g36570 12002.m08744 protein ATATH13, putative, expressed no original description	no annotation
GRMZM5G823135	42.3361	16.9944	29.1535	23.6965	9.41125	3.36077	5.55609	3.70114	no annotation	zma:100303924||path:no annotation	no original description	no annotation
GRMZM2G024150	0.24284	0.594715	1.31608	0.349284	2.4364	4.17555	6.04817	2.46612	GO:0009507:chloroplast,GO:0009522:photosystem I,GO:0009535:chloroplast thylakoid membrane,GO:0009538:photosystem I reaction center,GO:0009579:thylakoid,GO:0009941:chloroplast envelope,GO:0010287:plastoglobule,GO:0015979:photosynthesis,GO:0016020:membrane	zma:100191984||path:zma00195||Photosynthesis ,path:zma01100||Metabolic pathways	moderately similar to ( 265) AT4G02770 | Symbols: PSAD-1 | PSAD-1 (photosystem I subunit D-1) | chr4:1229247-1229873 REVERSEmoderately similar to ( 270) PSAD_HORVU Photosystem I reaction center subunit II, chloroplast precursor (Photosystem I 20 kDa subunit) (PSI-D) - Hordeum vulgare (Barley)moderately similar to ( 269) loc_os08g44680 12008.m08440 protein photosystem I reaction center subunit II,…	IPR003685:PSI_PsaD
GRMZM2G175799	10.0844	14.4588	12.6587	12.4152	5.18694	7.78201	5.45517	6.23972	GO:0016020:membrane,GO:0016021:integral component of membrane,no annotation	zma:100278116||path:no annotation	highly similar to ( 671) AT5G51150 | Symbols: | unknown protein | chr5:20789034-20791495 FORWARDmoderately similar to ( 467) loc_os07g31260 12007.m07394 protein expressed protein no original description	no annotation
GRMZM2G103847	7.30177	8.00586	2.15984	1.82422	1.94281	1.01099	0.849515	0.694275	no annotation	zma:100279961||path:no annotation	highly similar to ( 506) AT5G47900 | Symbols: | unknown protein | chr5:19392556-19394963 FORWARDhighly similar to ( 672) loc_os04g33200 12004.m101522 protein expressed proteinCOG4299 no original description	IPR012429:DUF1624,no annotation
GRMZM2G088231	29.3733	27.2343	34.3337	34.0403	55.5286	59.2686	69.2011	58.9502	GO:0005488:binding,GO:0005515:protein binding	zma:100282153||path:no annotation	highly similar to ( 533) AT3G06720 | Symbols: AT-IMP, ATKAP ALPHA, AIMP ALPHA | IMPA-1 (IMPORTIN ALPHA ISOFORM 1); binding / protein transporter | chr3:2120559-2123555 FORWARDhighly similar to ( 571) IMA1A_ORYSA Importin alpha-1a subunit - Oryza sativa (Rice)highly similar to ( 571) loc_os01g14950 12001.m08096 protein importin alpha-1b subunit, putative, expressedSRP1 ARM no original description	IPR000225:Armadillo,IPR011989:ARM-like,IPR016024:ARM-type_fold
GRMZM2G544539	4.83245	1.18657	25.7812	14.8453	50.36	18.8798	76.4671	42.2219	GO:0003677:DNA binding,GO:0003700:sequence-specific DNA binding transcription factor activity,GO:0005634:nucleus,GO:0006351:transcription, DNA-templated,GO:0006355:regulation of transcription, DNA-templated	zma:100280929||path:no annotation	AP2 AP2 no original description	IPR001471:AP2/ERF_dom,IPR016177:DNA-bd_integrase-typ
GRMZM2G104299	4.08273	2.44778	6.15595	2.93655	11.7088	9.60707	12.4854	13.7995	GO:0003677:DNA binding	zma:100283408||path:no annotation	weakly similar to ( 152) AT2G33620 | Symbols: | DNA-binding family protein / AT-hook protein 1 (AHP1) | chr2:14234749-14236563 FORWARDweakly similar to ( 185) loc_os09g31470 12009.m21939 protein DNA binding protein, putative, expressedDUF296 no original description	IPR005175:DUF296,IPR017956:AT_hook_DNA-bd_motif
GRMZM2G552956	85.0816	23.8015	72.9477	39.4186	39.1393	8.28549	33.3554	10.766	no annotation	no annotation	no original description	no annotation
GRMZM2G033489	4.96867	3.10521	4.55353	1.25867	0.510552	0.425974	0.213097	0.324455	no annotation	zma:100274049||path:no annotation	no original description	no annotation
GRMZM2G042612	57.6183	24.1981	57.7323	24.5411	0	0	0	0	no annotation	no annotation	very weakly similar to (82.8) loc_os07g38470 12007.m08093 protein expressed protein no original description	no annotation
GRMZM2G116258	15.2593	12.6926	14.7597	11.3714	29.7839	23.5736	40.694	30.3024	GO:0003824:catalytic activity,GO:0008483:transaminase activity,GO:0009416:response to light stimulus,GO:0009507:chloroplast,GO:0009570:chloroplast stroma,GO:0009941:chloroplast envelope,GO:0030170:pyridoxal phosphate binding,GO:0033014:tetrapyrrole biosynthetic process,GO:0042286:glutamate-1-semialdehyde 2,1-aminomutase activity,GO:0048046:apoplast	zma:100193482||path:zma00860||Porphyrin and chlorophyll metabolism ,path:zma01100||Metabolic pathways ,path:zma01110||Biosynthesis of secondary metabolites	highly similar to ( 727) AT5G63570 | Symbols: GSA1 | GSA1 (GLUTAMATE-1-SEMIALDEHYDE-2,1-AMINOMUTASE); glutamate-1-semialdehyde 2,1-aminomutase | chr5:25451957-25453620 FORWARDhighly similar to ( 816) GSA_ORYSA Glutamate-1-semialdehyde 2,1-aminomutase, chloroplast precursor (EC 5.4.3.8) (GSA) (Glutamate-1-semialdehyde aminotransferase) (GSA-AT) - Oryza sativa (Rice)highly similar to ( 816) loc_os0…	IPR004639:4pyrrol_synth_GluAld_NH2Trfase,IPR005814:Aminotrans_3,IPR015421:PyrdxlP-dep_Trfase_major_sub1,IPR015422:PyrdxlP-dep_Trfase_major_sub2,IPR015424:PyrdxlP-dep_Trfase
GRMZM2G070109	5.41868	4.46561	2.94305	1.94541	31.8044	14.8035	11.3573	9.32785	GO:0004497:monooxygenase activity,GO:0005506:iron ion binding,GO:0009055:electron carrier activity,GO:0016491:oxidoreductase activity,GO:0016705:oxidoreductase activity, acting on paired donors, with incorporation or reduction of molecular oxygen,GO:0020037:heme binding,GO:0046872:metal ion binding,GO:0055114:oxidation-reduction process	zma:100273063||path:no annotation	moderately similar to ( 295) AT4G39490 | Symbols: CYP96A10 | CYP96A10; electron carrier/ heme binding / iron ion binding / monooxygenase | chr4:18365229-18366788 FORWARDweakly similar to ( 102) C82A1_PEA Cytochrome P450 82A1 (EC 1.14.-.-) (CYPLXXXII) (Fragment) - Pisum sativum (Garden pea)moderately similar to ( 455) loc_os01g08810 12001.m07506 protein cytochrome P450 86A1, putative, expressedp45…	IPR001128:Cyt_P450,IPR002401:Cyt_P450_E_grp-I,IPR017972:Cyt_P450_CS
AC204772.2_FG002	0.761638	0.771806	0.953287	0.913142	0	0	0	0	no annotation	no annotation	no original description	no annotation
GRMZM2G055698	388.033	134.523	348.2	303.423	65.9728	61.7047	121.918	136.627	GO:0004252:serine-type endopeptidase activity,GO:0005794:Golgi apparatus,GO:0006508:proteolysis,GO:0016021:integral component of membrane	zma:100283507||path:no annotation,zma:100383023||path:no annotation	moderately similar to ( 256) AT1G63120 | Symbols: ATRBL2 | ATRBL2 (Arabidopsis thaliana Rhomboid-like 2); serine-type endopeptidase | chr1:23409054-23410725 REVERSEmoderately similar to ( 371) loc_os03g02530 12003.m05794 protein membrane protein, putative, expressedRhomboid no original description	IPR002610:Peptidase_S54_rhomboid,IPR022764:Peptidase_S54_rhomboid_dom
GRMZM2G094375	1.01421	6.05228	6.76412	1.55219	107.062	128.132	149.567	106.189	GO:0005507:copper ion binding,GO:0016491:oxidoreductase activity,GO:0055114:oxidation-reduction process	zma:606456||path:no annotation	moderately similar to ( 264) AT3G09220 | Symbols: LAC7 | LAC7 (laccase 7); laccase | chr3:2827434-2830477 REVERSEweakly similar to ( 110) ASO_CUCSA L-ascorbate oxidase precursor (EC 1.10.3.3) (Ascorbase) (ASO) - Cucumis sativus (Cucumber)moderately similar to ( 320) loc_os12g15920 12012.m05551 protein copper ion binding protein, putative, expressedCu-oxidase_3 no original description	IPR001117:Cu-oxidase,IPR008972:Cupredoxin,IPR011707:Cu-oxidase_3
GRMZM2G003409	31.5597	28.8678	12.8836	10.9162	4.84978	3.55747	6.05854	5.96481	no annotation	zma:100272926||path:no annotation	very weakly similar to (84.7) AT2G39050 | Symbols: | hydroxyproline-rich glycoprotein family protein | chr2:16303427-16305336 FORWARDweakly similar to ( 141) loc_os07g48460 12007.m09059 protein expressed protein no original description	IPR000772:Ricin_B_lectin
GRMZM2G066469	9.4882	6.28646	11.3712	10.4531	21.013	15.9779	27.5463	18.9804	GO:0006508:proteolysis,GO:0006627:protein processing involved in protein targeting to mitochondrion,GO:0008233:peptidase activity,GO:0008236:serine-type peptidase activity,GO:0016020:membrane,GO:0042720:mitochondrial inner membrane peptidase complex	zma:100280858||path:zma03060||Protein export	weakly similar to ( 172) AT1G53530 | Symbols: | signal peptidase I family protein | chr1:19978488-19979778 FORWARDmoderately similar to ( 249) loc_os11g40500 12011.m080046 protein mitochondrial inner membrane protease subunit 1, putative, expressed no original description	IPR000223:Pept_S26A_signal_pept_1,IPR015927:Peptidase_S24_S26A/B/C,IPR019759:Peptidase_S24_S26,IPR026730:Mitochondrial_IMP1,IPR028360:Peptidase_S24/S26_b-rbn
GRMZM2G049811	113.942	107.386	112.462	144.7	301.098	255.05	191.402	306.506	GO:0000166:nucleotide binding,GO:0008152:metabolic process,GO:0009507:chloroplast,GO:0009579:thylakoid,GO:0009611:response to wounding,GO:0016491:oxidoreductase activity,GO:0016616:oxidoreductase activity, acting on the CH-OH group of donors, NAD or NADP as acceptor,GO:0046686:response to cadmium ion,GO:0048037:cofactor binding,GO:0051287:NAD binding,GO:0055114:oxidation-reduction process	zma:100501669||path:no annotation	highly similar to ( 587) AT5G14780 | Symbols: FDH | FDH (FORMATE DEHYDROGENASE); NAD or NADH binding / binding / catalytic/ cofactor binding / oxidoreductase, acting on the CH-OH group of donors, NAD or NADP as acceptor | chr5:4777043-4779190 FORWARDhighly similar to ( 709) FDH1_ORYSA Formate dehydrogenase 1, mitochondrial precursor (EC 1.2.1.2) (NAD-dependent formate dehydrogenase 1) (FDH 1) - O…	IPR006139:D-isomer_2_OHA_DH_cat_dom,IPR006140:D-isomer_2_OHA_DH_NAD-bd,IPR016040:NAD(P)-bd_dom,IPR029752:D-isomer_DH_CS1,IPR029753:D-isomer_DH_CS
GRMZM2G032198	13.6533	8.66492	6.7176	2.47698	0	0	0	0	GO:0006952:defense response	zma:100277726||path:no annotation	no original description	IPR005535:Cyclotide
GRMZM2G363545	82.546	55.8038	35.6459	22.8869	13.8897	13.8799	9.54198	7.15986	GO:0008152:metabolic process,GO:0016740:transferase activity,GO:0016757:transferase activity, transferring glycosyl groups,GO:0016758:transferase activity, transferring hexosyl groups	zma:100284856||path:no annotation	moderately similar to ( 244) AT3G02100 | Symbols: | UDP-glucoronosyl/UDP-glucosyl transferase family protein | chr3:368840-370484 REVERSEweakly similar to ( 146) UFOG_SOLME Anthocyanidin 3-O-glucosyltransferase (EC 2.4.1.115) (Flavonol 3-O-glucosyltransferase) (UDP-glucose flavonoid 3-O-glucosyltransferase) - Solanum melongena (Eggplant) (Aubergine)highly similar to ( 516) loc_os10g17489 12010.m0…	IPR002213:UDP_glucos_trans
GRMZM2G103841	4.26507	3.44085	2.21066	1.95288	13.7414	10.5476	5.87559	6.01642	no annotation	zma:100383473||path:no annotation	weakly similar to ( 174) AT5G45480 | Symbols: | unknown protein | chr5:18426296-18428929 REVERSEnearly identical (1131) loc_os10g11310 12010.m065239 protein expressed protein no original description	IPR007658:DUF594,IPR025315:DUF4220
GRMZM2G068862	26.2149	26.8005	18.8408	20.7436	8.76245	10.9982	8.26092	7.7019	GO:0000105:histidine biosynthetic process,GO:0000287:magnesium ion binding,GO:0003879:ATP phosphoribosyltransferase activity,GO:0005737:cytoplasm,GO:0009507:chloroplast	zma:100193253||path:zma00340||Histidine metabolism ,path:zma01100||Metabolic pathways ,path:zma01110||Biosynthesis of secondary metabolites ,path:zma01230||Biosynthesis of amino acids	moderately similar to ( 462) AT1G09795 | Symbols: ATATP-PRT2, HISN1B | ATATP-PRT2 (ATP PHOSPHORIBOSYL TRANSFERASE 2); ATP phosphoribosyltransferase | chr1:3173588-3176690 FORWARDhighly similar to ( 575) loc_os03g04169 12003.m05948 protein ATP phosphoribosyltransferase, putative, expressedhisG HisG HisG hisG no original description	IPR001348:ATP_PRibTrfase_HisG,IPR011322:N-reg_PII-like_a/b,IPR013115:HisG_C,IPR013820:ATP_PRibTrfase_cat,IPR015867:N-reg_PII/ATP_PRibTrfase_C,IPR018198:ATP_PRibTrfase_CS,IPR020621:ATP_PRibTrfase_HisG_long
GRMZM2G163866	1.60171	0.564461	0.944604	0.563616	6.19513	3.71225	2.79016	2.81934	GO:0005886:plasma membrane,GO:0009507:chloroplast,GO:0010167:response to nitrate,GO:0015706:nitrate transport,GO:0016021:integral component of membrane,GO:0048527:lateral root development,GO:0055085:transmembrane transport,GO:0080167:response to karrikin	zma:101027089||path:zma00910||Nitrogen metabolism	highly similar to ( 650) AT1G08090 | Symbols: ATNRT2:1, NRT2, NRT2;1AT, ACH1, LIN1, ATNRT2.1, NRT2.1 | ATNRT2:1 (NITRATE TRANSPORTER 2:1); nitrate transmembrane transporter | chr1:2524139-2525920 FORWARDhighly similar to ( 767) loc_os02g02190 12002.m05569 protein high affinity nitrate transporter, putative, expressedNarK no original description	IPR011701:MFS,IPR016196:MFS_dom_general_subst_transpt
GRMZM2G398057	0	0	0.413695	0	4.30309	5.25428	4.60684	6.57108	no annotation	zma:100384101||path:no annotation	very weakly similar to (96.7) AT5G09580 | Symbols: | unknown protein | chr5:2972639-2974438 FORWARDweakly similar to ( 128) loc_os11g06670 12011.m04864 protein expressed protein no original description	no annotation
GRMZM2G129865	22.8454	27.8965	19.3093	10.4371	8.87369	4.36687	3.82425	3.41688	GO:0030001:metal ion transport,GO:0046872:metal ion binding	zma:100501522||path:no annotation	no original description	IPR006121:HeavyMe-assoc_HMA
GRMZM2G340444	5.30922	3.69944	3.20263	7.35702	10.5023	7.97207	15.606	3.62265	GO:0005515:protein binding,GO:0008270:zinc ion binding,GO:0046872:metal ion binding	zma:100285970||path:no annotation	very weakly similar to (80.1) AT4G40070 | Symbols: | protein binding / zinc ion binding | chr4:18576533-18577504 FORWARDvery weakly similar to (82.8) EL5_ORYSA E3 ubiquitin-protein ligase EL5 (EC 6.3.2.-) - Oryza sativa (Rice)weakly similar to ( 166) loc_os05g29676 12005.m07204 protein zinc finger, C3HC4 type family protein no original description	IPR001841:Znf_RING,IPR013083:Znf_RING/FYVE/PHD
GRMZM2G075042	5.81408	2.51222	66.2841	101.956	80.4197	22.4858	192.196	252.697	no annotation	zma:100279083||path:no annotation	no original description	no annotation
GRMZM2G104125	40.74	27.438	32.5247	21.2714	12.5876	15.8325	9.32716	11.4636	GO:0000166:nucleotide binding,GO:0004672:protein kinase activity,GO:0004674:protein serine/threonine kinase activity,GO:0004698:calcium-dependent protein kinase C activity,GO:0005509:calcium ion binding,GO:0005524:ATP binding,GO:0005634:nucleus,GO:0005737:cytoplasm,GO:0005886:plasma membrane,GO:0006468:protein phosphorylation,GO:0009651:response to salt stress,GO:0009737:response to abscisic acid…	zma:100281687||path:zma04626||Plant-pathogen interaction	highly similar to ( 724) AT5G12480 | Symbols: CPK7 | CPK7 (calmodulin-domain protein kinase 7); ATP binding / calcium ion binding / calmodulin-dependent protein kinase/ kinase/ protein kinase/ protein serine/threonine kinase | chr5:4047817-4050035 REVERSEmoderately similar to ( 500) CDPK2_ORYSA Calcium-dependent protein kinase, isoform 2 (EC 2.7.11.1) (CDPK 2) - Oryza sativa (Rice)highly similar …	IPR000719:Prot_kinase_cat_dom,IPR002048:EF_hand_Ca-bd,IPR002290:Ser/Thr_dual-sp_kinase_dom,IPR008271:Ser/Thr_kinase_AS,IPR011009:Kinase-like_dom,IPR011992:EF-hand-like_dom,IPR017441:Protein_kinase_ATP_BS,IPR018247:EF_Hand_1_Ca_BS
GRMZM2G088819	126.891	73.0863	112.454	57.3914	44.7512	23.1301	43.245	143.886	GO:0005509:calcium ion binding	zma:100284831||path:zma04070||Phosphatidylinositol signaling system ,path:zma04626||Plant-pathogen interaction	very weakly similar to (93.2) loc_os09g24580 12009.m05612 protein calmodulin-like protein, putative, expressed no original description	IPR002048:EF_hand_Ca-bd,IPR011992:EF-hand-like_dom,IPR018247:EF_Hand_1_Ca_BS
GRMZM2G462118	12.8233	6.23706	24.7321	16.5768	1.82383	2.65334	2.46145	3.01281	GO:0000079:regulation of cyclin-dependent protein serine/threonine kinase activity,GO:0006355:regulation of transcription, DNA-templated,GO:0019901:protein kinase binding	zma:100280496||path:no annotation	moderately similar to ( 252) AT4G19600 | Symbols: CYCT1;4 | CYCT1;4; cyclin-dependent protein kinase | chr4:10673619-10676532 FORWARDmoderately similar to ( 399) loc_os02g04010 12002.m05750 protein cyclin-K, putative, expressedCCL1 no original description	IPR006671:Cyclin_N,IPR013763:Cyclin-like,IPR015429:Cyclin_C/H/T/L
GRMZM2G076802	4.70249	4.80971	5.63054	5.55708	0.727692	0.821836	1.0763	0.961464	no annotation	zma:100274479||path:no annotation,zma:100284777||path:no annotation	weakly similar to ( 108) AT4G10130 | Symbols: | DNAJ heat shock N-terminal domain-containing protein | chr4:6320959-6321483 REVERSEweakly similar to ( 174) loc_os09g28590 12009.m06010 protein dnaJ domain containing protein, expressed no original description	IPR001623:DnaJ_domain,IPR007872:Znf_DHP
GRMZM2G410782	0.587936	0.888574	1.13411	1.46555	3.46639	9.27379	3.76574	7.24394	GO:0005622:intracellular,GO:0006886:intracellular protein transport	zma:100285221||path:no annotation	moderately similar to ( 279) AT5G01760 | Symbols: | VHS domain-containing protein / GAT domain-containing protein | chr5:291753-294127 FORWARDhighly similar to ( 787) loc_os05g39760 12005.m08154 protein protein transporter, putative, expressedVHS VHS VHS_Hrs_Vps27p VHS_Tom1 VHS VHS_STAM VHS_ENTH_ANTH GAT no original description	IPR002014:VHS,IPR004152:GAT,IPR008942:ENTH_VHS,IPR018205:VHS_subgr
GRMZM2G058685	0.308534	0.627393	0.800008	0.264485	6.79275	8.69172	5.84074	5.28	no annotation	zma:100279496||path:no annotation	moderately similar to ( 254) AT5G12950 | Symbols: | catalytic | chr5:4093117-4096806 FORWARDmoderately similar to ( 303) loc_os02g10190 12002.m06317 protein secreted protein, putative, expressedDUF1680 no original description	IPR012878:DUF1680
GRMZM2G175910	5.91618	6.71012	2.25194	1.92592	0.851334	0.585341	0.411166	0.186485	GO:0008152:metabolic process,GO:0016758:transferase activity, transferring hexosyl groups	zma:100273588||path:no annotation	moderately similar to ( 278) AT2G16890 | Symbols: | UDP-glucoronosyl/UDP-glucosyl transferase family protein | chr2:7316938-7319022 FORWARDweakly similar to ( 147) ZOX_PHAVU Zeatin O-xylosyltransferase (EC 2.4.2.40) (Zeatin O-beta-D-xylosyltransferase) - Phaseolus vulgaris (Kidney bean) (French bean)moderately similar to ( 404) loc_os09g16030 12009.m04864 protein cytokinin-O-glucosyltransferase 1…	IPR002213:UDP_glucos_trans
GRMZM2G126408	4.35405	3.32572	3.43869	4.42635	0	0	0	0	no annotation	zma:100282683||path:no annotation	weakly similar to ( 119) AT4G39740 | Symbols: | electron transport SCO1/SenC family protein | chr4:18435586-18437095 REVERSEweakly similar to ( 137) loc_os09g20430 12009.m22074 protein SCO1 protein homolog, mitochondrial precursor, putative, expressed no original description	IPR003782:SCO1/SenC,IPR012336:Thioredoxin-like_fold
GRMZM2G365162	14.3971	6.88694	12.158	8.70247	2.989	1.87188	6.51506	4.07975	no annotation	zma:100285284||path:zma04075||Plant hormone signal transduction	weakly similar to ( 171) loc_os04g56680 12004.m10555 protein OsSAUR22 - Auxin-responsive SAUR gene family member, expressedAuxin_inducible no original description	IPR003676:Auxin_inducible
GRMZM2G032944	3.05895	3.90956	3.2293	3.03857	0.547029	0.777463	0.316049	0.775877	GO:0008168:methyltransferase activity,GO:0016740:transferase activity,GO:0032259:methylation,no annotation	zma:100273944||path:no annotation	moderately similar to ( 332) AT1G54650 | Symbols: | methyltransferase | chr1:20405813-20407686 REVERSEmoderately similar to ( 450) loc_os07g23169 12007.m29381 protein expressed protein no original description	IPR026113:MeTrfase,IPR029063:SAM-dependent_MTases-like
GRMZM2G114380	0	0	0.63503	0	7.60898	8.27763	8.90755	7.26472	no annotation	no annotation	weakly similar to ( 189) loc_os01g43060 12001.m10569 protein expressed protein no original description	IPR027921:DUF4598
GRMZM5G833660	79.7188	53.1454	61.9633	64.6018	14.8021	11.8987	18.1639	10.2227	GO:0006508:proteolysis,GO:0006627:protein processing involved in protein targeting to mitochondrion,GO:0008233:peptidase activity,GO:0008236:serine-type peptidase activity,GO:0016020:membrane,GO:0042720:mitochondrial inner membrane peptidase complex	zma:100282484||path:zma03060||Protein export	weakly similar to ( 145) AT1G53530 | Symbols: | signal peptidase I family protein | chr1:19978488-19979778 FORWARDweakly similar to ( 187) loc_os11g40500 12011.m080046 protein mitochondrial inner membrane protease subunit 1, putative, expressed no original description	IPR000223:Pept_S26A_signal_pept_1,IPR015927:Peptidase_S24_S26A/B/C,IPR019759:Peptidase_S24_S26,IPR028360:Peptidase_S24/S26_b-rbn
GRMZM2G016677	0.38486	0.364829	0.574863	0.460627	5.0746	1.89901	3.82969	1.73658	GO:0005509:calcium ion binding,GO:0009523:photosystem II,GO:0009654:photosystem II oxygen evolving complex,GO:0015979:photosynthesis,GO:0019898:extrinsic component of membrane	no annotation	moderately similar to ( 280) AT2G30790 | Symbols: PSBP-2 | PSBP-2 (photosystem II subunit P-2); calcium ion binding | chr2:13119047-13120090 REVERSEmoderately similar to ( 313) PSBP_WHEAT Oxygen-evolving enhancer protein 2, chloroplast precursor (OEE2) (23 kDa subunit of oxygen evolving system of photosystem II) (OEC 23 kDa subunit) (23 kDa thylakoid membrane protein) - Triticum aestivum (Wheat)m…	IPR002683:PSII_PsbP,IPR016123:Mog1/PsbP_a/b/a-sand
GRMZM2G425427	9.00731	2.19423	15.6122	17.4383	0.238062	0.763715	0.602553	0.860478	GO:0003677:DNA binding,GO:0003682:chromatin binding	zma:100501299||path:no annotation	moderately similar to ( 233) AT1G48000 | Symbols: MYB112, AtMYB112 | MYB112 (myb domain protein 112); DNA binding / transcription factor | chr1:17704269-17706377 REVERSEweakly similar to ( 153) GAM1_ORYSA Transcription factor GAMYB (OsGAMyb) - Oryza sativa (Rice)moderately similar to ( 251) loc_os05g04210 12005.m04954 protein cpm5, putative, expressed no original description	IPR001005:SANT/Myb,IPR009057:Homeodomain-like,IPR017930:Myb_dom
GRMZM2G159142	19.9397	10.7186	8.68062	7.90548	10.1003	3.77525	3.01132	3.87909	GO:0016021:integral component of membrane	zma:100277615||path:no annotation	moderately similar to ( 392) AT1G33230 | Symbols: | FUNCTIONS IN: molecular_function unknown; INVOLVED IN: biological_process unknown; LOCATED IN: integral to membrane; EXPRESSED IN: 22 plant structures; EXPRESSED DURING: 13 growth stages; CONTAINS InterPro DOMAIN/s: TMPIT-like (InterPro:IPR012926); BEST Arabidopsis thaliana protein match is: unknown protein (TAIR:AT4G10430.3); Has 198 Blast hits…	IPR012926:TMPIT
GRMZM5G892700	1.13665	1.12768	1.47043	0.832932	3.85931	3.18721	3.96671	9.14233	no annotation	no annotation	highly similar to ( 531) AT5G25260 | Symbols: | FUNCTIONS IN: molecular_function unknown; INVOLVED IN: biological_process unknown; LOCATED IN: plasma membrane; EXPRESSED IN: cultured cell; CONTAINS InterPro DOMAIN/s: Band 7 protein (InterPro:IPR001107); BEST Arabidopsis thaliana protein match is: unknown protein (TAIR:AT5G25250.1); Has 4214 Blast hits to 3442 proteins in 652 species: Archae - 14;…	IPR001107:Band_7,IPR027705:Flotillin_fam
GRMZM2G060720	8.61679	7.17821	5.4858	5.17661	1.78007	1.34894	1.17972	1.09754	no annotation	zma:100304178||path:no annotation	weakly similar to ( 115) loc_os04g34050 12004.m08499 protein VQ motif family protein, expressed no original description	IPR008889:VQ
AC231755.1_FG010	0	0	0	0	8.00815	0.822921	1.53609	1.09833	no annotation	no annotation	no original description	no annotation
GRMZM2G141978	0.782431	1.65288	2.1757	3.10018	0	0	0	0	no annotation	no annotation	no original description	no annotation
GRMZM2G112764	9.71779	9.89455	12.5121	15.1117	4.34039	4.42103	6.3891	4.6859	GO:0003676:nucleic acid binding,GO:0003677:DNA binding,GO:0003682:chromatin binding,GO:0003700:sequence-specific DNA binding transcription factor activity,GO:0006355:regulation of transcription, DNA-templated,GO:0008270:zinc ion binding	zma:100284888||path:no annotation	weakly similar to ( 150) AT5G47390 | Symbols: | myb family transcription factor | chr5:19227001-19228546 FORWARDmoderately similar to ( 268) loc_os08g04840 12008.m080080 protein DNA binding protein, putative, expressed no original description	IPR001005:SANT/Myb,IPR001878:Znf_CCHC,IPR006447:Myb_dom_plants,IPR009057:Homeodomain-like,IPR017930:Myb_dom
GRMZM2G126917	5.05444	3.1955	3.622	6.44252	0	0	0	0	no annotation	no annotation	very weakly similar to (84.0) TRA1_MAIZE Putative AC transposase (ORFA) - Zea mays (Maize)very weakly similar to (93.6) loc_os05g51300 12005.m09195 protein transposon protein, putative, unclassified no original description	no annotation
GRMZM2G027068	12.4278	17.3244	14.7456	16.6346	3.85162	2.13493	2.43178	1.82404	GO:0046983:protein dimerization activity,no annotation	zma:100285058||path:no annotation	no original description	IPR011598:bHLH_dom,no annotation
GRMZM2G176723	82.8015	54.7546	107.257	132.168	22.2078	11.4103	10.6027	8.30193	GO:0008080:N-acetyltransferase activity	zma:100284421||path:no annotation	weakly similar to ( 154) AT2G32020 | Symbols: | GCN5-related N-acetyltransferase (GNAT) family protein | chr2:13631193-13631744 REVERSEmoderately similar to ( 233) loc_os03g46250 12003.m09644 protein acetyltransferase, GNAT family protein, expressedRimL no original description	IPR000182:GNAT_dom,IPR016181:Acyl_CoA_acyltransferase
GRMZM2G104789	8.90564	8.21355	8.41635	6.06818	0.365314	0.201739	0.148341	0.15678	GO:0003677:DNA binding,GO:0003682:chromatin binding	zma:100272412||path:no annotation	moderately similar to ( 236) AT5G57620 | Symbols: MYB36, AtMYB36 | MYB36 (myb domain protein 36); DNA binding / transcription factor | chr5:23334904-23336388 FORWARDweakly similar to ( 162) MYB4_ORYSA Myb-related protein Myb4 (OsMyb4) (Transcription factor RLTR1) - Oryza sativa (Rice)moderately similar to ( 244) loc_os03g56090 12003.m10520 protein DNA binding protein, putative, expressed no origi…	IPR001005:SANT/Myb,IPR009057:Homeodomain-like,IPR017930:Myb_dom
GRMZM2G440918	2.31547	3.12685	3.89296	3.50421	0	0	0	0	GO:0006886:intracellular protein transport,GO:0016881:acid-amino acid ligase activity	zma:100194284||path:zma04120||Ubiquitin mediated proteolysis	weakly similar to ( 171) AT2G16920 | Symbols: UBC23, PFU2 | UBC23 (UBIQUITIN-CONJUGATING ENZYME 23); small conjugating protein ligase/ ubiquitin-protein ligase | chr2:7334559-7338827 REVERSEmoderately similar to ( 256) loc_os01g13280 12001.m07938 protein baculoviral IAP repeat-containing protein 6, putative, expressed no original description	IPR000608:UBQ-conjugat_E2,IPR002014:VHS,IPR008942:ENTH_VHS,IPR016135:UBQ-conjugating_enzyme/RWD
GRMZM2G041163	59.2459	14.9486	13.5995	6.95758	8.76287	0.733134	1.26622	0.959145	no annotation	no annotation	no original description	no annotation
GRMZM2G093828	26.2767	14.7484	14.5189	13.4419	2.48418	2.02122	2.17233	1.53687	GO:0016021:integral component of membrane	zma:100285810||path:no annotation	weakly similar to ( 163) AT1G10030 | Symbols: ERG28 | ERG28 (Arabidopsis homolog of yeast ergosterol28) | chr1:3273972-3275631 FORWARDweakly similar to ( 189) loc_os12g43670 12012.m08141 protein erg28 like protein, expressedErg28 no original description	IPR005352:Erg28
GRMZM2G006762	10.0007	3.02411	1.21869	0.427483	51.1183	19.051	13.1903	4.06011	GO:0016787:hydrolase activity	zma:100381419||path:zma00230||Purine metabolism ,path:zma00240||Pyrimidine metabolism	moderately similar to ( 387) AT3G04080 | Symbols: ATAPY1 | ATAPY1 (APYRASE 1); ATPase/ calmodulin binding / nucleotide diphosphatase | chr3:1068068-1070917 REVERSEmoderately similar to ( 396) APY_SOLTU Apyrase precursor (EC 3.6.1.5) (ATP-diphosphatase) (Adenosine diphosphatase) (ADPase) (ATP-diphosphohydrolase) - Solanum tuberosum (Potato)highly similar to ( 582) loc_os12g02980 12012.m26816 prote…	IPR000407:GDA1_CD39_NTPase
GRMZM2G140824	53.7274	36.2189	12.7475	6.2183	32.0911	10.8299	3.13155	12.7493	GO:0003824:catalytic activity,GO:0006596:polyamine biosynthetic process	zma:100274319||path:zma00330||Arginine and proline metabolism ,path:zma00480||Glutathione metabolism ,path:zma01100||Metabolic pathways ,path:zma01110||Biosynthesis of secondary metabolites	moderately similar to ( 370) DCOR_CAPAN Ornithine decarboxylase (EC 4.1.1.17) (ODC) (CaODC1) (CapODC) - Capsicum annuum (Bell pepper)highly similar to ( 540) loc_os09g37120 12009.m06660 protein ornithine decarboxylase, putative, expressedLysA Orn_Arg_deC_N PRK08961 Orn_DAP_Arg_deC no original description	IPR000183:Orn/DAP/Arg_de-COase,IPR002433:Orn_de-COase,IPR009006:Ala_racemase/Decarboxylase_C,IPR022643:De-COase2_C,IPR022644:De-COase2_N,IPR022653:De-COase2_pyr-phos_BS,IPR022657:De-COase2_CS,IPR029066:PLP-binding_barrel
GRMZM2G131378	7.29034	5.35398	4.23736	2.36771	22.1473	13.934	7.8994	6.97987	GO:0008152:metabolic process,GO:0016746:transferase activity, transferring acyl groups	zma:100282930||path:zma00561||Glycerolipid metabolism ,path:zma00564||Glycerophospholipid metabolism ,path:zma01100||Metabolic pathways	moderately similar to ( 299) AT2G38110 | Symbols: ATGPAT6, GPAT6 | GPAT6 (GLYCEROL-3-PHOSPHATE ACYLTRANSFERASE 6); 1-acylglycerol-3-phosphate O-acyltransferase/ acyltransferase | chr2:15952816-15955364 REVERSEmoderately similar to ( 471) loc_os08g03700 12008.m04514 protein glycerol-3-phosphate acyltransferase 1, putative no original description	IPR002123:Plipid/glycerol_acylTrfase
GRMZM2G017110	31.0124	17.0949	12.8477	8.3675	12.2018	7.10078	4.62261	3.53776	GO:0003824:catalytic activity,GO:0004351:glutamate decarboxylase activity,GO:0006536:glutamate metabolic process,GO:0016829:lyase activity,GO:0016831:carboxy-lyase activity,GO:0019752:carboxylic acid metabolic process,GO:0030170:pyridoxal phosphate binding	zma:100284394||path:zma00250||Alanine, aspartate and glutamate metabolism ,path:zma00410||beta-Alanine metabolism ,path:zma00430||Taurine and hypotaurine metabolism ,path:zma00650||Butanoate metabolism ,path:zma01100||Metabolic pathways ,path:zma01110||Biosynthesis of secondary metabolites ,zma:100501579||path:zma00250||Alanine, aspartate and glutamate metabolism ,path:zma00410||beta-Alanine meta…	highly similar to ( 640) AT5G17330 | Symbols: GAD, GAD1 | GAD; calmodulin binding / glutamate decarboxylase | chr5:5711141-5714839 FORWARDhighly similar to ( 636) DCE_PETHY Glutamate decarboxylase (EC 4.1.1.15) (GAD) - Petunia hybrida (Petunia)highly similar to ( 680) loc_os08g36320 12008.m080179 protein glutamate decarboxylase, putative, expressedGadB Pyridoxal_deC no original description	IPR002129:PyrdxlP-dep_de-COase,IPR010107:Glutamate_decarboxylase,IPR015421:PyrdxlP-dep_Trfase_major_sub1,IPR015424:PyrdxlP-dep_Trfase
GRMZM2G373527	4.21615	4.38201	4.42587	8.88573	0	0	0	0	no annotation	zma:100194036||path:no annotation	no original description	no annotation
GRMZM2G114841	3.88129	4.8769	1.44017	2.08796	0.279236	0.207908	0.188927	0.325414	GO:0000226:microtubule cytoskeleton organization,GO:0000910:cytokinesis,GO:0008017:microtubule binding	zma:100285152||path:no annotation	moderately similar to ( 406) AT1G27920 | Symbols: MAP65-8 | MAP65-8 (MICROTUBULE-ASSOCIATED PROTEIN 65-8) | chr1:9726948-9729848 FORWARDhighly similar to ( 619) loc_os08g41890 12008.m26762 protein microtubule-associated protein MAP65-1a, putative, expressedMAP65_ASE1 no original description	IPR007145:MAP65_Ase1_PRC1
GRMZM2G015856	0	0	0	0	0.89978	1.20074	1.34965	0.88847	no annotation	no annotation	no original description	no annotation
GRMZM2G353313	58.5617	46.1908	90.6299	84.969	4.2278	0.649802	4.53327	2.24009	no annotation	no annotation	no original description	no annotation
GRMZM2G154499	17.5587	11.5124	13.1456	8.56414	66.7575	25.4889	36.6726	17.9528	GO:0005198:structural molecule activity,GO:0016226:iron-sulfur cluster assembly,GO:0051536:iron-sulfur cluster binding,no annotation	zma:100280739||path:no annotation,zma:100282816||path:no annotation	no original description	IPR000361:FeS_biogenesis,IPR016092:FeS_cluster_insertion,IPR017870:FeS_cluster_insertion_CS
GRMZM2G028821	3.88857	5.30322	2.72978	0.945621	18.5156	15.4814	11.2084	9.60338	GO:0004364:glutathione transferase activity,GO:0005515:protein binding,GO:0016740:transferase activity	zma:541848||path:zma00480||Glutathione metabolism	weakly similar to ( 139) AT2G29420 | Symbols: ATGSTU7, GST25 | ATGSTU7 (ARABIDOPSIS THALIANA GLUTATHIONE S-TRANSFERASE TAU 7); glutathione transferase | chr2:12618111-12618871 REVERSEweakly similar to ( 145) GSTX1_SOLTU Probable glutathione S-transferase (EC 2.5.1.18) (Pathogenesis-related protein 1) - Solanum tuberosum (Potato)weakly similar to ( 169) loc_os10g38489 12010.m65373 protein glutathi…	IPR004045:Glutathione_S-Trfase_N,IPR004046:GST_C,IPR010987:Glutathione-S-Trfase_C-like,IPR012336:Thioredoxin-like_fold
GRMZM2G390804	45.9534	7.24002	13.1795	18.4459	0	0	0	0	no annotation	zma:100275813||path:no annotation	no original description	no annotation
GRMZM2G375984	18.8241	34.5058	16.9431	37.9167	7.32181	15.5572	8.02021	16.9911	GO:0003677:DNA binding	zma:100281533||path:no annotation	weakly similar to ( 121) AT5G63550 | Symbols: | EXPRESSED IN: guard cell; CONTAINS InterPro DOMAIN/s: DEK, C-terminal (InterPro:IPR014876); BEST Arabidopsis thaliana protein match is: unknown protein (TAIR:AT3G48710.1). | chr5:25444805-25447934 FORWARDmoderately similar to ( 317) loc_os03g40010 12003.m09083 protein expressed protein no original description	IPR009057:Homeodomain-like,IPR014876:DEK_C
GRMZM2G122418	1.29977	1.15956	0.729344	0.866093	0	0	0	0	no annotation	no annotation	no original description	no annotation
GRMZM2G131708	0.974316	1.54516	1.29101	1.13292	3.16359	4.69202	4.83528	4.4079	GO:0008152:metabolic process,GO:0008168:methyltransferase activity,GO:0009507:chloroplast,GO:0016740:transferase activity,GO:0032259:methylation,no annotation	zma:100272998||path:no annotation	moderately similar to ( 274) AT4G29590 | Symbols: | methyltransferase | chr4:14512736-14514404 REVERSEmoderately similar to ( 377) loc_os01g51530 12001.m43163 protein methyltransferase, putative, expressed no original description	IPR013216:Methyltransf_11,IPR029063:SAM-dependent_MTases-like,no annotation
GRMZM2G314769	66.2745	57.316	31.9054	16.6618	29.7753	21.8681	10.176	8.54532	no annotation	zma:100192837||path:no annotation	no original description	IPR001229:Mannose-bd_lectin,no annotation
GRMZM2G159364	4.61916	3.38935	2.62911	2.19857	0.0735115	0.172934	0.228665	0.175136	no annotation	zma:100304187||path:no annotation	no original description	no annotation
GRMZM2G136266	26.0065	15.6488	27.7871	25.0373	5.80779	4.44739	5.41548	5.32675	GO:0003700:sequence-specific DNA binding transcription factor activity,GO:0006355:regulation of transcription, DNA-templated,GO:0043565:sequence-specific DNA binding	zma:100285282||path:no annotation	weakly similar to ( 138) AT1G43700 | Symbols: VIP1 | VIP1 (VIRE2-INTERACTING PROTEIN 1); protein binding / transcription factor | chr1:16484352-16486017 FORWARDweakly similar to ( 131) RF2B_ORYSA Transcription factor RF2b - Oryza sativa (Rice)moderately similar to ( 251) loc_os12g06520 12012.m04642 protein transcription factor PosF21, putative, expressed no original description	IPR004827:bZIP
GRMZM2G178371	10.147	10.8653	9.32911	9.31241	3.38783	2.94218	2.682	3.34016	GO:0004672:protein kinase activity,GO:0005515:protein binding,GO:0005524:ATP binding,GO:0005730:nucleolus,GO:0005777:peroxisome,GO:0006468:protein phosphorylation,GO:0016301:kinase activity,GO:0016310:phosphorylation,GO:0016772:transferase activity, transferring phosphorus-containing groups,GO:0043574:peroxisomal transport,no annotation	zma:100384040||path:no annotation	weakly similar to ( 120) AT3G10572 | Symbols: | 3-phosphoinositide-dependent protein kinase-1, putative | chr3:3304346-3306306 FORWARDmoderately similar to ( 272) loc_os06g48970 12006.m32173 protein 3-phosphoinositide-dependent protein kinase-1, putative, expressed no original description	no annotation
GRMZM2G039036	1.35066	1.281	1.60021	1.09905	0	0	0	0	no annotation	no annotation	no original description	no annotation
GRMZM2G019515	9.96039	4.71629	4.99181	3.09848	19.5087	9.59352	11.841	7.37427	GO:0004497:monooxygenase activity,GO:0004499:N,N-dimethylaniline monooxygenase activity,GO:0050660:flavin adenine dinucleotide binding,GO:0050661:NADP binding,GO:0055114:oxidation-reduction process	zma:100282971||path:no annotation	moderately similar to ( 352) AT1G48910 | Symbols: YUC10 | YUC10; FAD binding / monooxygenase/ oxidoreductase | chr1:18091681-18093774 FORWARDhighly similar to ( 549) loc_os01g16714 12001.m08267 protein disulfide oxidoreductase/ monooxygenase/ oxidoreductase, putative, expressedTrkA FMO-like no original description	IPR013027:FAD_pyr_nucl-diS_OxRdtase,IPR020946:Flavin_mOase-like
GRMZM2G124799	5.2634	0.762366	5.9209	6.93271	117.188	29.1291	99.5366	49.4673	GO:0008168:methyltransferase activity,GO:0008171:O-methyltransferase activity,GO:0032259:methylation,GO:0046983:protein dimerization activity	zma:100382077||path:no annotation	weakly similar to ( 181) AT4G35160 | Symbols: | O-methyltransferase family 2 protein | chr4:16730989-16732808 REVERSEmoderately similar to ( 394) ZRP4_MAIZE O-methyltransferase ZRP4 (EC 2.1.1.-) (OMT) - Zea mays (Maize)moderately similar to ( 437) loc_os12g25450 12012.m06370 protein O-methyltransferase ZRP4, putative, expressedMethyltransf_2 no original description	IPR001077:O_MeTrfase_2,IPR011991:WHTH_trsnscrt_rep_DNA-bd_dom,IPR012967:Plant_MeTrfase_dimerisation,IPR016461:COMT,IPR029063:SAM-dependent_MTases-like
GRMZM2G176133	26.7081	19.8457	24.8473	22.4164	63.7931	50.209	84.2887	56.8766	GO:0003735:structural constituent of ribosome,GO:0005622:intracellular,GO:0005840:ribosome,GO:0006412:translation,no annotation	zma:100283702||path:zma03010||Ribosome	no original description	IPR001705:Ribosomal_L33,IPR011332:Ribosomal_zn-bd_dom,IPR018264:Ribosomal_L33_CS,no annotation
GRMZM2G080565	5.93562	5.65121	4.78538	4.23266	2.53938	1.98232	1.52164	1.70372	GO:0008150:biological_process,GO:0016740:transferase activity,GO:0016757:transferase activity, transferring glycosyl groups,no annotation	zma:100279791||path:no annotation	highly similar to ( 582) AT1G52630 | Symbols: | unknown protein | chr1:19606470-19607848 REVERSEhighly similar to ( 718) loc_os08g42550 12008.m080223 protein AP2 domain containing protein, expressedDUF246 no original description	IPR019378:GDP-Fuc_O-FucTrfase,IPR024709:FucosylTrfase_pln
AC234154.1_FG008	2.52635	2.39242	2.33659	2.79983	0.325904	0.338844	0.222252	0.254782	GO:0005783:endoplasmic reticulum,GO:0006629:lipid metabolic process,GO:0008374:O-acyltransferase activity,GO:0008970:phosphatidylcholine 1-acylhydrolase activity,GO:0016020:membrane,GO:0016042:lipid catabolic process,GO:0016787:hydrolase activity,GO:0031090:organelle membrane,GO:0043231:intracellular membrane-bounded organelle,GO:0052739:phosphatidylserine 1-acylhydrolase activity,GO:0052740:1-ac…	zma:100282132||path:no annotation	moderately similar to ( 488) AT3G03310 | Symbols: | lecithin:cholesterol acyltransferase family protein / LACT family protein | chr3:778767-781488 REVERSEhighly similar to ( 602) loc_os09g33820 12009.m22221 protein phospholipase A1, putative, expressed no original description	IPR003386:LACT/PDAT_acylTrfase,IPR029058:AB_hydrolase
GRMZM2G096343	13.9355	15.9463	15.6439	11.3973	56.4993	45.3721	37.3466	47.0324	GO:0004190:aspartic-type endopeptidase activity,GO:0016021:integral component of membrane	zma:100282629||path:no annotation	highly similar to ( 752) AT1G63690 | Symbols: | protease-associated (PA) domain-containing protein | chr1:23618490-23622082 FORWARDhighly similar to ( 900) loc_os02g57710 12002.m10792 protein signal peptide peptidase-like 2B, putative, expressedPeptidase_A22B PSN PA_GO-like no original description	IPR003137:Protease-assoc_domain,IPR006639:Peptidase_A22,IPR007369:Peptidase_A22B_SPP
GRMZM2G167865	8.88765	4.05235	2.68539	3.16622	1.08139	1.41186	0.447801	0.63202	no annotation	zma:541623||path:no annotation	moderately similar to ( 252) AT3G19430 | Symbols: | late embryogenesis abundant protein-related / LEA protein-related | chr3:6736382-6738330 REVERSEmoderately similar to ( 419) loc_os01g73700 12001.m13397 protein transposon protein, putative, unclassified, expressedRoot_cap no original description	IPR009646:Root_cap
AC204050.4_FG006	42.6294	25.5162	71.5379	68.338	6.86252	12.9284	20.9715	39.1195	GO:0000166:nucleotide binding,GO:0004672:protein kinase activity,GO:0004674:protein serine/threonine kinase activity,GO:0005524:ATP binding,GO:0006468:protein phosphorylation,GO:0016772:transferase activity, transferring phosphorus-containing groups	zma:100191795||path:no annotation	moderately similar to ( 240) AT4G26890 | Symbols: MAPKKK16 | MAPKKK16; ATP binding / kinase/ protein kinase/ protein serine/threonine kinase/ protein tyrosine kinase | chr4:13512072-13513406 FORWARDvery weakly similar to (96.3) M2K1_ORYSA Mitogen-activated protein kinase kinase 1 (EC 2.7.12.2) (MAP kinase kinase 1) (MAPKK1) (OsMEK1) - Oryza sativa (Rice)moderately similar to ( 486) loc_os05g46750…	IPR000719:Prot_kinase_cat_dom,IPR008271:Ser/Thr_kinase_AS,IPR011009:Kinase-like_dom,IPR017441:Protein_kinase_ATP_BS
GRMZM2G065888	6.37495	6.0008	15.8772	15.5234	2.87277	2.69069	3.96009	4.26925	no annotation	zma:100275634||path:no annotation	moderately similar to ( 434) AT1G30755 | Symbols: | unknown protein | chr1:10905991-10908773 REVERSEhighly similar to ( 802) loc_os06g50220 12006.m31933 protein expressed proteinDUF668 no original description	IPR007700:DUF668,IPR021864:DUF3475
GRMZM2G147752	24.0353	18.8387	12.4328	7.11508	2.82722	2.31472	1.72066	2.43729	GO:0004497:monooxygenase activity,GO:0005506:iron ion binding,GO:0005783:endoplasmic reticulum,GO:0009055:electron carrier activity,GO:0016491:oxidoreductase activity,GO:0016705:oxidoreductase activity, acting on paired donors, with incorporation or reduction of molecular oxygen,GO:0020037:heme binding,GO:0046872:metal ion binding,GO:0055114:oxidation-reduction process,no annotation	zma:100217161||path:no annotation,zma:100501753||path:no annotation	highly similar to ( 531) AT3G14680 | Symbols: CYP72A14 | CYP72A14; electron carrier/ heme binding / iron ion binding / monooxygenase/ oxygen binding | chr3:4934478-4936462 FORWARDmoderately similar to ( 491) C72A1_CATRO Cytochrome P450 72A1 (EC 1.3.3.9) (CYPLXXII) (Secologanin synthase) (SLS) - Catharanthus roseus (Rosy periwinkle) (Madagascar periwinkle)highly similar to ( 672) loc_os01g43851 12…	IPR001128:Cyt_P450,IPR002401:Cyt_P450_E_grp-I,IPR017972:Cyt_P450_CS,no annotation
GRMZM2G063897	6.04091	4.7153	2.64885	4.3274	1.83061	1.44625	1.30783	1.05362	GO:0000166:nucleotide binding,GO:0004672:protein kinase activity,GO:0004674:protein serine/threonine kinase activity,GO:0005524:ATP binding,GO:0005768:endosome,GO:0005886:plasma membrane,GO:0006468:protein phosphorylation,GO:0007155:cell adhesion,GO:0010008:endosome membrane,GO:0010014:meristem initiation,GO:0010089:xylem development,GO:0010090:trichome morphogenesis,GO:0012505:endomembrane syste…	zma:100285692||path:no annotation	moderately similar to ( 422) AT2G28250 | Symbols: NCRK | NCRK; kinase | chr2:12044004-12046339 FORWARDmoderately similar to ( 209) NORK_MEDTR Nodulation receptor kinase precursor (EC 2.7.11.1) (Does not make infections protein 2) (Symbiosis receptor-like kinase) (MtSYMRK) - Medicago truncatula (Barrel medic)highly similar to ( 661) loc_os02g02040 12002.m33504 protein protein kinase, putative, exp…	IPR000719:Prot_kinase_cat_dom,IPR008271:Ser/Thr_kinase_AS,IPR011009:Kinase-like_dom,IPR013320:ConA-like_subgrp,IPR017441:Protein_kinase_ATP_BS
GRMZM2G128651	4.78984	5.69619	5.915	6.80237	9.42601	13.7417	18.6948	14.7815	no annotation	zma:100502385||path:no annotation	moderately similar to ( 376) AT5G64460 | Symbols: | FUNCTIONS IN: molecular_function unknown; INVOLVED IN: biological_process unknown; LOCATED IN: cellular_component unknown; EXPRESSED IN: 22 plant structures; EXPRESSED DURING: 13 growth stages; CONTAINS InterPro DOMAIN/s: Phosphoglycerate mutase (InterPro:IPR013078); BEST Arabidopsis thaliana protein match is: unknown protein (TAIR:AT1G58280.3);…	IPR013078:His_Pase_superF_clade-1,IPR029033:His_PPase_superfam
GRMZM2G124797	1.6063	1.48933	1.33303	0.992301	0	0	0	0	no annotation	no annotation	no original description	no annotation
GRMZM2G010702	102.47	67.5653	269.49	258.098	45.6896	23.7724	91.6319	126.163	no annotation	zma:100382154||path:no annotation	no original description	no annotation
GRMZM2G110567	8.26882	1.1647	3.16808	0.736441	208.303	34.434	30.7363	13.6882	no annotation	zma:100284967||path:no annotation	weakly similar to ( 199) AT3G54780 | Symbols: | zinc finger (C3HC4-type RING finger) family protein | chr3:20278985-20281429 FORWARDmoderately similar to ( 430) loc_os03g28990 12003.m101366 protein protein binding protein, putative, expressedvWA_C3HC4_type vWA_subgroup vWA_interalpha_trypsin_inhibitor vWFA VWA no original description	IPR002035:VWF_A
GRMZM2G004397	51.9741	35.0523	51.8526	47.9584	14.3929	17.6334	14.6078	18.7648	GO:0005634:nucleus,GO:0016020:membrane,GO:0016192:vesicle-mediated transport,GO:0048193:Golgi vesicle transport	zma:100272494||path:no annotation	weakly similar to ( 165) AT1G27700 | Symbols: | protein binding | chr1:9640394-9641752 REVERSEmoderately similar to ( 419) loc_os03g10920 12003.m06544 protein expressed proteinSyntaxin-6_N no original description	IPR010989:t-SNARE,IPR015260:Syntaxin-6_N
GRMZM5G834758	1193.54	1358.15	2050.08	1665.89	517.571	722.343	1038	727.499	GO:0003677:DNA binding,GO:0005634:nucleus,no annotation	zma:100381276||path:zma03410||Base excision repair	no original description	IPR009071:HMG_box_dom
GRMZM2G471779	16.9561	9.53507	14.9308	11.7646	6.68858	3.76214	5.89766	4.57687	GO:0004672:protein kinase activity,GO:0004674:protein serine/threonine kinase activity,GO:0005524:ATP binding,GO:0006468:protein phosphorylation,GO:0016772:transferase activity, transferring phosphorus-containing groups,no annotation	zma:100276165||path:no annotation,zma:100279542||path:no annotation	moderately similar to ( 457) AT3G20530 | Symbols: | protein kinase family protein | chr3:7166318-7167806 FORWARDmoderately similar to ( 245) NORK_PEA Nodulation receptor kinase precursor (EC 2.7.11.1) - Pisum sativum (Garden pea)highly similar to ( 544) loc_os09g39930 12009.m06930 protein serine/threonine-protein kinase NAK, putative, expressedTyrKc Pkinase_Tyr PTKc S_TKc S_TKc Pkinase PTKc_Csk_l…	IPR000719:Prot_kinase_cat_dom,IPR001245:Ser-Thr/Tyr_kinase_cat_dom,IPR008271:Ser/Thr_kinase_AS,IPR011009:Kinase-like_dom,IPR013320:ConA-like_subgrp,IPR014807:Cyt_oxidase_assembly-1
GRMZM2G041424	41.2601	11.518	33.0401	25.1608	0.883773	0.931381	1.49815	0.635615	no annotation	zma:100275813||path:no annotation	no original description	no annotation
GRMZM2G077356	181.144	135.709	152.853	98.9079	24.3143	23.8234	31.1013	26.4368	GO:0005634:nucleus,GO:0006351:transcription, DNA-templated,GO:0006355:regulation of transcription, DNA-templated,GO:0006417:regulation of translation,GO:0009414:response to water deprivation,GO:0009416:response to light stimulus,GO:0009611:response to wounding,GO:0009630:gravitropism,GO:0009733:response to auxin,GO:0009734:auxin-activated signaling pathway,GO:0009753:response to jasmonic acid,GO:…	zma:100384262||path:zma04075||Plant hormone signal transduction	weakly similar to ( 167) AT3G04730 | Symbols: IAA16 | IAA16; transcription factor | chr3:1288993-1290415 REVERSEmoderately similar to ( 210) IAA13_ORYSA Auxin-responsive protein IAA13 (Indoleacetic acid-induced protein 13) - Oryza sativa (Rice)moderately similar to ( 210) loc_os03g53150 12003.m10289 protein OsIAA13 - Auxin-responsive Aux/IAA gene family member, expressedAUX_IAA no original descri…	IPR003311:AUX_IAA,IPR011525:AuxIAA_ARF_dimer
GRMZM2G099496	983.197	573.391	221.632	227.373	68.7051	90.6442	42.3601	23.147	no annotation	no annotation	no original description	no annotation
GRMZM5G816015	3.85713	5.52025	2.86456	4.04284	1.03259	2.61356	1.16049	1.95501	GO:0005488:binding	zma:100273796||path:no annotation	moderately similar to ( 461) AT3G60740 | Symbols: TTN1, EMB133, TFC D, CHO | TTN1 (TITAN 1); tubulin binding | chr3:22447385-22453325 REVERSEhighly similar to ( 714) loc_os10g36490 12010.m06458 protein tubulin folding cofactor D, putative, expressed no original description	IPR011989:ARM-like,IPR016024:ARM-type_fold,IPR022577:Tubulin_specific_chaperoneD_C
GRMZM2G139805	12.0305	9.87584	15.8598	13.8437	2.92326	3.42681	3.6201	6.84927	GO:0005739:mitochondrion,GO:0005743:mitochondrial inner membrane,GO:0005886:plasma membrane,GO:0006850:mitochondrial pyruvate transport,GO:0016020:membrane	zma:100286114||path:no annotation	weakly similar to ( 179) AT5G20090 | Symbols: | unknown protein | chr5:6787543-6788000 REVERSEmoderately similar to ( 204) loc_os09g20660 12009.m059970 protein brain protein 44-like protein, putative, expressedUPF0041 no original description	IPR005336:UPF0041
GRMZM2G060183	58.6774	54.5481	58.9693	77.252	31.5492	17.37	25.798	30.2645	GO:0005215:transporter activity,GO:0006810:transport,GO:0016020:membrane,GO:0016021:integral component of membrane,GO:0022857:transmembrane transporter activity,GO:0022891:substrate-specific transmembrane transporter activity,GO:0055085:transmembrane transport	zma:100279532||path:no annotation	moderately similar to ( 409) AT3G18830 | Symbols: ATPLT5 | ATPLT5 (POLYOL TRANSPORTER 5); D-ribose transmembrane transporter/ D-xylose transmembrane transporter/ carbohydrate transmembrane transporter/ galactose transmembrane transporter/ glucose transmembrane transporter/ glycerol transmembrane transporter/ mann | chr3:6489000-6491209 REVERSEweakly similar to ( 123) STC_RICCO Sugar carrier prote…	IPR003663:Sugar/inositol_transpt,IPR005828:Sub_transporter,IPR005829:Sugar_transporter_CS,IPR016196:MFS_dom_general_subst_transpt,IPR020846:MFS_dom
GRMZM5G888894	6.19193	5.63898	4.76236	7.95326	0	0	0	0	no annotation	zma:100384747||path:no annotation	no original description	no annotation
GRMZM2G026147	117.335	79.94	215.357	329.342	326.426	148.936	403.092	189.23	GO:0005576:extracellular region,GO:0005618:cell wall,GO:0006355:regulation of transcription, DNA-templated,GO:0007165:signal transduction,GO:0009505:plant-type cell wall,GO:0016020:membrane,no annotation	zma:100281041||path:no annotation	moderately similar to ( 213) AT3G45970 | Symbols: ATEXLA1, EXPL1, ATEXPL1, ATHEXP BETA 2.1 | ATEXLA1 (ARABIDOPSIS THALIANA EXPANSIN-LIKE A1) | chr3:16896238-16897189 FORWARDmoderately similar to ( 333) EXLA2_ORYSA Expansin-like A2 precursor (OsEXLA2) (OsEXPL2) (OsaEXPb2.2) - Oryza sativa (Rice)moderately similar to ( 333) loc_os10g39640 12010.m06734 protein expansin-like 3 precursor, putative, ex…	IPR001610:PAC,IPR007112:Expansin/allergen_DPBB_dom,IPR007117:Expansin_CBD,IPR007118:Expan_Lol_pI,IPR009009:Barwin-related_endoglucanase,IPR014733:Barwin-like_endoglucanase,no annotation
GRMZM2G173534	17.576	9.64463	10.4872	6.03808	6.8855	4.53416	4.33481	2.44767	GO:0046983:protein dimerization activity	zma:100193144||path:no annotation	moderately similar to ( 286) AT3G26744 | Symbols: ICE1, ATICE1, SCRM | ICE1 (INDUCER OF CBF EXPRESSION 1); DNA binding / transcription activator/ transcription factor | chr3:9832953-9834790 REVERSEmoderately similar to ( 362) loc_os01g70310 12001.m150831 protein inducer of CBF expression 2, putative, expressed no original description	IPR011598:bHLH_dom
GRMZM2G076435	27.7627	18.7123	21.934	17.8678	8.63407	8.5651	8.05488	6.38818	no annotation	zma:100285697||path:no annotation	weakly similar to ( 163) AT1G32120 | Symbols: | unknown protein | chr1:11552926-11558608 FORWARDweakly similar to ( 166) loc_os11g40570 12011.m28687 protein plant viral-response family protein, expressed no original description	IPR006904:DUF716_TMEM45
GRMZM2G163848	12.8817	12.4528	15.164	13.9825	40.3089	43.1367	46.934	42.7495	GO:0005634:nucleus,GO:0006351:transcription, DNA-templated,GO:0006355:regulation of transcription, DNA-templated,GO:0009734:auxin-activated signaling pathway,GO:0046983:protein dimerization activity	zma:100193994||path:zma04075||Plant hormone signal transduction	weakly similar to ( 139) AT2G22670 | Symbols: IAA8 | IAA8; transcription factor | chr2:9637136-9638459 FORWARDmoderately similar to ( 225) IAA5_ORYSA Auxin-responsive protein IAA5 (Indoleacetic acid-induced protein 5) - Oryza sativa (Rice)moderately similar to ( 225) loc_os01g48444 12001.m11036 protein OsIAA5 - Auxin-responsive Aux/IAA gene family member, expressedAUX_IAA no original description	IPR003311:AUX_IAA,IPR011525:AuxIAA_ARF_dimer
GRMZM2G140231	4.26855	4.82528	2.27951	2.50017	0.154312	0.158912	0.165111	0.261817	GO:0004672:protein kinase activity,GO:0005524:ATP binding,GO:0006468:protein phosphorylation,GO:0016772:transferase activity, transferring phosphorus-containing groups	zma:100279471||path:no annotation	moderately similar to ( 452) AT4G05200 | Symbols: | protein kinase family protein | chr4:2679793-2682309 REVERSEmoderately similar to ( 206) NORK_MEDTR Nodulation receptor kinase precursor (EC 2.7.11.1) (Does not make infections protein 2) (Symbiosis receptor-like kinase) (MtSYMRK) - Medicago truncatula (Barrel medic)highly similar to ( 712) loc_os07g35370 12007.m07793 protein receptor-like prote…	IPR000719:Prot_kinase_cat_dom,IPR002902:GNK2,IPR011009:Kinase-like_dom,IPR013320:ConA-like_subgrp,IPR017441:Protein_kinase_ATP_BS
GRMZM6G244811	10.3469	9.16699	6.88657	7.28953	4.10291	2.67964	3.13	2.38406	GO:0008375:acetylglucosaminyltransferase activity,GO:0016020:membrane,GO:0016740:transferase activity	zma:100281210||path:no annotation	no annotation	IPR003406:Glyco_trans_14
GRMZM2G390013	11.3447	9.79472	9.48866	10.0107	3.03306	1.85196	2.68913	3.04108	GO:0008150:biological_process	zma:100274969||path:no annotation	no original description	no annotation
GRMZM2G107745	27.8897	21.883	28.2722	28.5004	8.33127	9.91822	10.4969	8.71701	GO:0000166:nucleotide binding,GO:0003676:nucleic acid binding	zma:100382393||path:zma03040||Spliceosome	weakly similar to ( 179) AT5G12190 | Symbols: | RNA recognition motif (RRM)-containing protein | chr5:3940731-3941105 REVERSEmoderately similar to ( 203) loc_os03g59710 12003.m10867 protein pre-mRNA branch site p14-like protein, putative, expressed no original description	IPR000504:RRM_dom,IPR012677:Nucleotide-bd_a/b_plait
GRMZM5G873581	0	0	0	0	5.32383	1.61646	2.19981	3.42082	no annotation	no annotation	no original description	no annotation
GRMZM2G108847	334.294	107.801	68.8406	35.7754	131.896	38.9189	18.4519	13.2841	GO:0004867:serine-type endopeptidase inhibitor activity,GO:0006979:response to oxidative stress	zma:100037813||path:no annotation	no original description	IPR003465:Prot_inh_Pin2
AC196961.2_FG003	261.601	182.787	211.577	244.542	44.7726	50.6653	64.5322	37.1876	GO:0000786:nucleosome,GO:0003677:DNA binding,GO:0005634:nucleus,GO:0005694:chromosome,GO:0005730:nucleolus,GO:0005886:plasma membrane,GO:0006334:nucleosome assembly,GO:0009414:response to water deprivation,GO:0009507:chloroplast,GO:0009579:thylakoid,GO:0046982:protein heterodimerization activity	zma:100282268||path:no annotation	weakly similar to ( 135) AT5G59970 | Symbols: | histone H4 | chr5:24146352-24146663 REVERSEweakly similar to ( 135) H4_PEA Histone H4 - Pisum sativum (Garden pea)weakly similar to ( 135) loc_os10g39410 12010.m06709 protein histone H4, putative, expressedH4 H4 HHT1 no original description	IPR001951:Histone_H4,IPR007125:Histone_core_D,IPR009072:Histone-fold,IPR019809:Histone_H4_CS
GRMZM2G053669	31.5525	8.16607	21.8616	14.1037	297.944	66.5857	163.786	76.5692	GO:0000166:nucleotide binding,GO:0004066:asparagine synthase (glutamine-hydrolyzing) activity,GO:0005524:ATP binding,GO:0006529:asparagine biosynthetic process,GO:0008152:metabolic process,GO:0008652:cellular amino acid biosynthetic process,GO:0016874:ligase activity,GO:0070981:L-asparagine biosynthetic process	zma:100192350||path:zma00250||Alanine, aspartate and glutamate metabolism ,path:zma01100||Metabolic pathways ,path:zma01110||Biosynthesis of secondary metabolites	highly similar to ( 812) AT3G47340 | Symbols: ASN1, DIN6, AT-ASN1 | ASN1 (GLUTAMINE-DEPENDENT ASPARAGINE SYNTHASE 1); asparagine synthase (glutamine-hydrolyzing) | chr3:17438445-17441043 REVERSEhighly similar to ( 894) ASNS_MAIZE Asparagine synthetase [glutamine-hydrolyzing] (EC 6.3.5.4) (Glutamine-dependent asparagine synthetase) - Zea mays (Maize)highly similar to ( 995) loc_os03g18130 12003.m1…	IPR000583:GATase_dom,IPR001962:Asn_synthase,IPR006426:Asn_synth_AEB,IPR014729:Rossmann-like_a/b/a_fold,IPR017932:GATase_2_dom,IPR029055:Ntn_hydrolases_N
GRMZM2G305321	3.82303	6.16654	5.37737	4.72655	7.10226	12.7559	10.0521	13.1054	GO:0004672:protein kinase activity,GO:0005524:ATP binding,GO:0006468:protein phosphorylation,GO:0016772:transferase activity, transferring phosphorus-containing groups,no annotation	zma:100381765||path:no annotation	moderately similar to ( 243) AT3G07980 | Symbols: MAPKKK6, MAP3KE2 | MAPKKK6; ATP binding / binding / kinase/ protein kinase/ protein serine/threonine kinase/ protein tyrosine kinase | chr3:2543893-2551092 REVERSEmoderately similar to ( 462) loc_os04g56530 12004.m10542 protein MAPKKK7, putative, expressedS_TKc S_TKc no original description	IPR000719:Prot_kinase_cat_dom,IPR011009:Kinase-like_dom,no annotation
GRMZM2G108225	15.2904	16.5418	14.0132	14.4222	6.56708	8.11862	6.84792	8.28891	GO:0004310:farnesyl-diphosphate farnesyltransferase activity,GO:0005783:endoplasmic reticulum,GO:0005886:plasma membrane,GO:0008610:lipid biosynthetic process,GO:0009058:biosynthetic process,GO:0016021:integral component of membrane,GO:0016740:transferase activity,GO:0016765:transferase activity, transferring alkyl or aryl (other than methyl) groups	zma:541614||path:zma00100||Steroid biosynthesis ,path:zma00909||Sesquiterpenoid and triterpenoid biosynthesis ,path:zma01100||Metabolic pathways ,path:zma01110||Biosynthesis of secondary metabolites	highly similar to ( 581) AT4G34640 | Symbols: SQS1, ERG9 | SQS1 (SQUALENE SYNTHASE 1); farnesyl-diphosphate farnesyltransferase | chr4:16538489-16541655 FORWARDhighly similar to ( 704) loc_os03g59040 12003.m101539 protein squalene synthetase, putative, expressedSQS_PSY Trans_IPPS_HH ERG9 Trans_IPPS Isoprenoid_Biosyn_C1 no original description	IPR002060:Squ/phyt_synthse,IPR006449:Squal_synth,IPR008949:Terpenoid_synth,IPR019845:Squalene/phytoene_synthase_CS
GRMZM2G010048	79.4583	52.0328	73.5712	28.7267	4.68342	3.50963	4.67378	5.40449	no annotation	zma:100281135||path:no annotation	weakly similar to ( 141) AT4G11650 | Symbols: ATOSM34 | ATOSM34 (osmotin 34) | chr4:7025127-7026113 REVERSEweakly similar to ( 155) P21_SOYBN Protein P21 - Glycine max (Soybean)weakly similar to ( 197) loc_os03g46060 12003.m09626 protein osmotin-like protein OSML13 precursor, putative, expressedThaumatin THN no original description	IPR001938:Thaumatin
GRMZM2G094072	2.29523	4.54376	3.18833	3.62534	0.319802	0.881541	0.353561	0.77116	GO:0000372:Group I intron splicing,GO:0000373:Group II intron splicing,GO:0003723:RNA binding,GO:0009507:chloroplast	zma:100126360||path:no annotation	highly similar to ( 546) AT3G01370 | Symbols: ATCFM2, CFM2 | ATCFM2 (CRM FAMILY MEMBER 2); RNA binding | chr3:139033-143477 FORWARDhighly similar to ( 782) loc_os04g39060 12004.m08895 protein CRS1 / YhbY domain containing protein, expressedCRS1_YhbY no original description	IPR001890:RNA-binding_CRM
GRMZM2G444560	26.9673	13.0544	17.83	12.5212	46.6264	23.3696	43.5735	30.5698	GO:0005524:ATP binding,no annotation	zma:100383595||path:no annotation	moderately similar to ( 283) AT3G28600 | Symbols: | ATP binding / ATPase/ nucleoside-triphosphatase/ nucleotide binding | chr3:10722437-10723870 FORWARDmoderately similar to ( 341) loc_os07g09470 12007.m05402 protein cell Division Protein AAA ATPase family, putative, expressedAAA no original description	IPR003593:AAA+_ATPase,IPR003959:ATPase_AAA_core,IPR003960:ATPase_AAA_CS,IPR025753:AAA_N_dom,IPR027417:P-loop_NTPase
GRMZM2G038153	44.5727	31.5621	47.1668	57.4498	167.993	64.8552	134.684	151.444	GO:0000287:magnesium ion binding,GO:0008152:metabolic process,GO:0010333:terpene synthase activity,GO:0016829:lyase activity,GO:0046872:metal ion binding	zma:732834||path:no annotation	moderately similar to ( 264) AT1G70080 | Symbols: | terpene synthase/cyclase family protein | chr1:26394669-26397565 REVERSEmoderately similar to ( 315) DCS1_GOSHI (+)-delta-cadinene synthase (EC 4.2.3.13) (D-cadinene synthase) - Gossypium hirsutum (Upland cotton)highly similar to ( 558) loc_os03g22634 12003.m07664 protein terpene synthase 7, putative, expressedTerpene_cyclase_plant_C1 Terpene_sy…	IPR001906:Terpene_synth_N,IPR005630:Terpene_synthase_metal-bd,IPR008930:Terpenoid_cyclase/PrenylTrfase,IPR008949:Terpenoid_synth
GRMZM5G843892	1.54306	2.58216	3.21549	3.90126	4.3732	11.5568	10.0563	7.85053	no annotation	zma:100273728||path:no annotation	highly similar to ( 531) AT3G12060 | Symbols: | unknown protein | chr3:3843142-3845150 FORWARDhighly similar to ( 733) loc_os02g53380 12002.m10367 protein expressed proteinDUF231 no original description	IPR025846:PMR5_N_dom,IPR026057:PC-Esterase
GRMZM2G123394	116.738	93.0048	192.696	312.538	70.6653	49.5259	104.598	151.28	no annotation	zma:100284742||path:no annotation	moderately similar to ( 348) AT2G40000 | Symbols: HSPRO2, ATHSPRO2 | HSPRO2 (ARABIDOPSIS ORTHOLOG OF SUGAR BEET HS1 PRO-1 2) | chr2:16700649-16701956 REVERSEhighly similar to ( 624) loc_os01g63690 12001.m12484 protein nematode-resistance protein, putative, expressedHs1pro-1_C Hs1pro-1_N no original description	IPR009743:Hs1pro-1_C,IPR009869:Hs1pro-1_N
GRMZM5G814310	12.1881	16.2617	17.8077	18.9124	31.1316	28.8937	38.9529	52.3731	no annotation	zma:100383714||path:no annotation	moderately similar to ( 203) AT1G60995 | Symbols: | unknown protein | chr1:22465768-22470575 REVERSEmoderately similar to ( 373) loc_os03g45770 12003.m09602 protein expressed protein no original description	no annotation
GRMZM2G301089	307.006	88.8395	245.708	295.454	35.2178	48.3869	77.6275	109.692	GO:0003677:DNA binding,GO:0046983:protein dimerization activity	zma:100281108||path:no annotation	moderately similar to ( 208) loc_os03g53020 12003.m10276 protein helix-loop-helix DNA-binding domain containing protein, expressed no original description	IPR011598:bHLH_dom
GRMZM2G326235	64.6333	72.3143	76.5952	37.9624	139.107	139.078	133.132	112.171	no annotation	no annotation	no original description	no annotation
GRMZM2G174699	7.42183	6.35143	3.92482	5.32543	2.27669	0.843737	0.849121	0.605452	GO:0003824:catalytic activity,GO:0004553:hydrolase activity, hydrolyzing O-glycosyl compounds,GO:0005975:carbohydrate metabolic process	zma:732807||path:zma00460||Cyanoamino acid metabolism ,path:zma00500||Starch and sucrose metabolism ,path:zma00940||Phenylpropanoid biosynthesis ,path:zma01100||Metabolic pathways ,path:zma01110||Biosynthesis of secondary metabolites	moderately similar to ( 436) AT5G44640 | Symbols: BGLU13 | BGLU13 (BETA GLUCOSIDASE 13); catalytic/ cation binding / hydrolase, hydrolyzing O-glycosyl compounds | chr5:18011146-18012669 FORWARDhighly similar to ( 709) BGLC_MAIZE Beta-glucosidase, chloroplast precursor (EC 3.2.1.21) (Gentiobiase) (Cellobiase) (Beta-D-glucoside glucohydrolase) - Zea mays (Maize)moderately similar to ( 451) loc_os04…	IPR001360:Glyco_hydro_1,IPR013781:Glyco_hydro_catalytic_dom,IPR017853:Glycoside_hydrolase_SF,IPR018120:Glyco_hydro_1_AS
GRMZM2G339327	20.3998	2.40855	12.7662	4.17227	81.9384	8.26699	47.2728	14.3958	no annotation	no annotation	no original description	no annotation
GRMZM2G157168	7.50321	7.77552	13.1027	5.07917	14.0219	21.221	22.717	23.6553	GO:0016020:membrane,GO:0016021:integral component of membrane	zma:100272489||path:no annotation	highly similar to ( 631) AT1G77380 | Symbols: AAP3, ATAAP3 | AAP3; amino acid transmembrane transporter | chr1:29075201-29077252 REVERSEhighly similar to ( 759) loc_os12g08130 12012.m04800 protein amino acid transporter, putative, expressedAa_trans no original description	IPR013057:AA_transpt_TM
AC233955.1_FG003	13.5527	7.72207	14.7017	29.4734	112.508	113.208	48.1801	65.9585	GO:0030410:nicotianamine synthase activity,GO:0030418:nicotianamine biosynthetic process	zma:100191831||path:no annotation	moderately similar to ( 295) AT1G56430 | Symbols: ATNAS4, NAS4 | NAS4 (NICOTIANAMINE SYNTHASE 4); nicotianamine synthase | chr1:21137023-21137997 FORWARDmoderately similar to ( 444) NAS1_ORYSA Nicotianamine synthase 1 (EC 2.5.1.43) (S-adenosyl-L-methionine:S-adenosyl-L-methionine:S-adenosyl-methionine 3-amino-3-carboxypropyltransferase 1) (OsNAS1) - Oryza sativa (Rice)moderately similar to ( 444)…	IPR004298:Nicotian_synth,IPR029063:SAM-dependent_MTases-like
GRMZM2G082906	4.37383	4.79267	9.29679	10.0809	0.448862	0.482613	0.906094	0.5598	no annotation	zma:100502279||path:no annotation	no original description	no annotation
GRMZM2G324999	28.266	27.3276	32.2178	31.8096	4.47923	7.5123	6.19398	14.9824	GO:0003700:sequence-specific DNA binding transcription factor activity,GO:0006355:regulation of transcription, DNA-templated,GO:0043565:sequence-specific DNA binding	zma:100284462||path:no annotation	weakly similar to ( 115) AT4G11070 | Symbols: WRKY41, AtWRKY41 | WRKY41; transcription factor | chr4:6759303-6760763 FORWARDweakly similar to ( 181) loc_os08g29660 12008.m06969 protein OsWRKY69 - Superfamily of rice TFs having WRKY and zinc finger domains, expressedWRKY no original description	IPR003657:WRKY_DNA-bd
GRMZM2G703915	0	0	0	0	10.356	8.06257	22.1367	8.25107	no annotation	no annotation	no original description	no annotation
GRMZM2G090266	6.23369	9.32488	11.584	9.5138	35.6663	30.9618	38.4227	22.0073	no annotation	zma:100284850||path:no annotation	very weakly similar to (88.2) loc_os06g44420 12006.m08970 protein GDU1, putative, expressed no original description	no annotation
GRMZM2G031660	12.0742	4.43349	6.79132	3.09973	31.7173	21.4577	11.9848	8.87434	GO:0003824:catalytic activity,GO:0004553:hydrolase activity, hydrolyzing O-glycosyl compounds,GO:0005975:carbohydrate metabolic process,GO:0009809:lignin biosynthetic process	zma:100272792||path:zma00460||Cyanoamino acid metabolism ,path:zma00500||Starch and sucrose metabolism ,path:zma00940||Phenylpropanoid biosynthesis ,path:zma01100||Metabolic pathways ,path:zma01110||Biosynthesis of secondary metabolites	highly similar to ( 523) AT1G61820 | Symbols: BGLU46 | BGLU46 (BETA GLUCOSIDASE 46); catalytic/ cation binding / hydrolase, hydrolyzing O-glycosyl compounds | chr1:22836707-22838444 FORWARDmoderately similar to ( 365) BGLC_MAIZE Beta-glucosidase, chloroplast precursor (EC 3.2.1.21) (Gentiobiase) (Cellobiase) (Beta-D-glucoside glucohydrolase) - Zea mays (Maize)highly similar to ( 573) loc_os04g433…	IPR001360:Glyco_hydro_1,IPR013781:Glyco_hydro_catalytic_dom,IPR017853:Glycoside_hydrolase_SF,IPR018120:Glyco_hydro_1_AS
GRMZM2G090379	5.30028	4.33821	4.76004	4.15447	0	0	0	0	no annotation	zma:100285600||path:no annotation	no original description	no annotation
GRMZM2G374405	311.166	194.768	208.037	61.9351	0	0	0	0	GO:0006952:defense response	zma:100277726||path:no annotation	no original description	IPR005535:Cyclotide
GRMZM2G137352	38.213	29.5685	30.8731	10.9478	76.0383	79.28	64.5324	42.7131	GO:0005773:vacuole,GO:0005886:plasma membrane,no annotation	zma:100285339||path:no annotation	no original description	IPR005516:Remorin_C,no annotation
GRMZM2G088974	12.3923	16.2523	13.2708	13.6753	3.87062	4.84633	4.44956	5.6414	GO:0005634:nucleus,GO:0005737:cytoplasm,GO:0006401:RNA catabolic process,GO:0006790:sulfur compound metabolic process,GO:0008441:3'(2'),5'-bisphosphate nucleotidase activity,GO:0009409:response to cold,GO:0009414:response to water deprivation,GO:0009416:response to light stimulus,GO:0009507:chloroplast,GO:0009570:chloroplast stroma,GO:0009628:response to abiotic stimulus,GO:0009738:abscisic acid-…	zma:100276170||path:zma00562||Inositol phosphate metabolism ,path:zma00920||Sulfur metabolism ,path:zma01100||Metabolic pathways ,path:zma04070||Phosphatidylinositol signaling system	moderately similar to ( 418) AT5G63980 | Symbols: SAL1, ALX8, ATSAL1, HOS2, FRY1 | SAL1; 3(2),5-bisphosphate nucleotidase/ inositol or phosphatidylinositol phosphatase | chr5:25609840-25611802 FORWARDmoderately similar to ( 472) DPNP_ORYSA 3(2),5-bisphosphate nucleotidase (EC 3.1.3.7) (3(2),5-bisphosphonucleoside 3(2)-phosphohydrolase) (DPNPase) - Oryza sativa (Rice)moderately similar to ( 493) l…	IPR000760:Inositol_monophosphatase,IPR006239:Bisphos_HAL2,IPR020550:Inositol_monophosphatase_CS,IPR020583:Inositol_monoP_metal-BS
GRMZM2G326222	14.6427	19.4419	15.1299	11.2418	3.52291	2.20893	2.44746	2.50258	GO:0004601:peroxidase activity,GO:0006979:response to oxidative stress,GO:0016491:oxidoreductase activity,GO:0020037:heme binding,GO:0046872:metal ion binding,GO:0055114:oxidation-reduction process	zma:100273104||path:zma00360||Phenylalanine metabolism ,path:zma00940||Phenylpropanoid biosynthesis ,path:zma01100||Metabolic pathways ,path:zma01110||Biosynthesis of secondary metabolites	very weakly similar to (84.7) AT2G37130 | Symbols: | peroxidase 21 (PER21) (P21) (PRXR5) | chr2:15598225-15599734 REVERSEweakly similar to ( 170) loc_os05g04490 12005.m04982 protein peroxidase 1 precursor, putative, expressedsecretory_peroxidase no original description	IPR000823:Peroxidase_pln,IPR002016:Haem_peroxidase_pln/fun/bac,IPR010255:Haem_peroxidase
GRMZM2G355316	431.279	341.36	171.395	108.732	79.9694	123.51	66.4563	58.5427	no annotation	zma:100286288||path:no annotation	no original description	no annotation
GRMZM2G030646	9.71783	10.8919	9.21609	8.32046	18.1908	22.7318	20.533	22.2619	GO:0003743:translation initiation factor activity,GO:0005886:plasma membrane,GO:0006413:translational initiation,no annotation	zma:100193916||path:zma03013||RNA transport	moderately similar to ( 303) AT5G20920 | Symbols: EIF2 BETA | EIF2 BETA; translation initiation factor | chr5:7094994-7096661 REVERSEmoderately similar to ( 353) IF2B_WHEAT Eukaryotic translation initiation factor 2 subunit beta (eIF-2-beta) (P38) - Triticum aestivum (Wheat)moderately similar to ( 353) loc_os03g21550 12003.m34859 protein eukaryotic translation initiation factor 2 beta subunit, pu…	IPR002735:Transl_init_fac_IF2/IF5,IPR016189:Transl_init_fac_IF2/IF5_N,IPR016190:Transl_init_fac_IF2/IF5_Zn-bd,no annotation
GRMZM2G389301	0.55208	0.689226	1.37412	0.271369	29.307	7.5187	11.6111	3.94237	GO:0005515:protein binding	zma:100381774||path:no annotation	moderately similar to ( 204) AT3G63060 | Symbols: EDL3 | EDL3 (EID1-like 3) | chr3:23300638-23301456 REVERSEmoderately similar to ( 303) loc_os05g41490 12005.m08324 protein circadian clock coupling factor ZGT, putative, expressed no original description	IPR001810:F-box_dom_cyclin-like
GRMZM2G076972	83.3559	41.6072	136.947	162.678	164.778	82.0793	310	68.9321	no annotation	zma:100279109||path:no annotation	no original description	no annotation
GRMZM2G092363	167.839	23.9855	27.3322	28.0271	39.8608	4.77116	4.23755	1.7742	GO:0005515:protein binding,GO:0005622:intracellular,GO:0008270:zinc ion binding	zma:100281883||path:no annotation	very weakly similar to (95.5) loc_os08g15050 12008.m05628 protein CONSTANS-like protein CO8, putative, expressedCCT no original description	IPR000315:Znf_B-box,IPR010402:CCT_domain
GRMZM2G392791	16.6276	7.81389	6.38425	3.0294	61.0748	22.6619	12.3024	11.4245	GO:0003824:catalytic activity,GO:0008152:metabolic process,GO:0016787:hydrolase activity	zma:100281378||path:no annotation	moderately similar to ( 340) AT3G51000 | Symbols: | epoxide hydrolase, putative | chr3:18945258-18946499 REVERSEmoderately similar to ( 471) loc_os12g43970 12012.m08168 protein epoxide hydrolase 2, putative, expressedMhpC PRK00870 PRK05855 no original description	IPR000073:AB_hydrolase_1,IPR000639:Epox_hydrolase-like,IPR029058:AB_hydrolase
GRMZM2G012242	28.5584	17.2791	5.76682	2.49458	14.9561	9.02671	1.88773	4.99493	GO:0005215:transporter activity,GO:0006810:transport,GO:0016020:membrane	zma:100383742||path:no annotation	moderately similar to ( 425) AT2G02040 | Symbols: ATPTR2-B, NTR1, PTR2-B, PTR2, ATPTR2 | PTR2 (PEPTIDE TRANSPORTER 2); dipeptide transporter/ high affinity oligopeptide transporter/ nitrate transmembrane transporter/ peptide transporter/ transporter/ tripeptide transporter | chr2:487542-489707 FORWARDhighly similar to ( 772) loc_os02g47090 12002.m09744 protein peptide transporter PTR2, putative, …	IPR000109:POT_fam,IPR016196:MFS_dom_general_subst_transpt
GRMZM2G370193	234.171	90.0939	127.684	75.9896	31.3194	36.0156	5.80551	17.7763	no annotation	zma:100277215||path:no annotation	no original description	no annotation
GRMZM2G001824	13.4156	4.74318	23.2352	27.9862	0.305651	0.355603	1.51012	3.15441	GO:0003677:DNA binding,GO:0003682:chromatin binding	zma:100501299||path:no annotation	moderately similar to ( 229) AT1G48000 | Symbols: MYB112, AtMYB112 | MYB112 (myb domain protein 112); DNA binding / transcription factor | chr1:17704269-17706377 REVERSEweakly similar to ( 154) GAM1_ORYSA Transcription factor GAMYB (OsGAMyb) - Oryza sativa (Rice)moderately similar to ( 248) loc_os05g04210 12005.m04954 protein cpm5, putative, expressed no original description	IPR001005:SANT/Myb,IPR009057:Homeodomain-like,IPR017930:Myb_dom
GRMZM2G169440	4.44069	5.07313	4.00071	4.35693	0	0	0	0	no annotation	zma:100501477||path:no annotation	no original description	no annotation
GRMZM2G446201	81.1268	65.0698	90.6778	144.474	9.06921	9.53248	18.0052	11.7952	no annotation	zma:100274970||path:no annotation	no original description	no annotation
GRMZM2G447785	10.6799	6.27475	35.6615	27.2305	34.0526	16.8777	78.3363	49.9603	GO:0004867:serine-type endopeptidase inhibitor activity,GO:0005576:extracellular region,GO:0010466:negative regulation of peptidase activity,GO:0030414:peptidase inhibitor activity	zma:100284348||path:no annotation	very weakly similar to (91.7) IBBR_ORYSA Bowman-Birk type bran trypsin inhibitor precursor (Protein RBBI3-3) (RBTI) (OSE727A) - Oryza sativa (Rice)weakly similar to ( 107) loc_os01g03320 12001.m06971 protein Bowman-Birk type bran trypsin inhibitor precursor, putative, expressed no original description	IPR000877:Prot_inh_BBI
GRMZM2G133053	14.541	7.57709	6.71913	4.36932	2.22322	1.30593	1.2635	0.775765	no annotation	zma:100274174||path:no annotation	weakly similar to ( 151) AT5G55730 | Symbols: FLA1 | FLA1 (FASCICLIN-LIKE ARAB INOGALACTAN 1) | chr5:22558375-22560392 REVERSEmoderately similar to ( 210) loc_os09g30010 12009.m06152 protein fasciclin-like arabinogalactan protein 8 precursor, putative, expressed no original description	IPR000782:FAS1_domain
GRMZM2G521844	3.85464	3.83077	3.32389	4.19193	1.6235	1.04661	1.46288	1.9711	GO:0003756:protein disulfide isomerase activity,GO:0005783:endoplasmic reticulum,GO:0005789:endoplasmic reticulum membrane,GO:0006457:protein folding,GO:0016671:oxidoreductase activity, acting on a sulfur group of donors, disulfide as acceptor,GO:0050660:flavin adenine dinucleotide binding,GO:0055114:oxidation-reduction process	zma:100282141||path:zma04141||Protein processing in endoplasmic reticulum	highly similar to ( 633) AT1G72280 | Symbols: AERO1 | AERO1 (Arabidopsis endoplasmic reticulum oxidoreductins 1); FAD binding / electron carrier/ oxidoreductase, acting on sulfur group of donors, disulfide as acceptor / protein binding | chr1:27212039-27214506 REVERSEhighly similar to ( 754) loc_os03g52340 12003.m35402 protein endoplasmic oxidoreductin-1 precursor, putative, expressedERO1 ERO1 no…	IPR007266:ER_oxidoreductin-1
GRMZM2G353483	1.78636	1.74412	1.76395	1.84419	0	0	0	0	GO:0000145:exocyst,GO:0006887:exocytosis	zma:100192942||path:no annotation	very weakly similar to (86.3) AT5G50380 | Symbols: ATEXO70F1 | ATEXO70F1 (exocyst subunit EXO70 family protein F1); protein binding | chr5:20516382-20518433 REVERSEmoderately similar to ( 342) loc_os01g28600 12001.m09300 protein exo70 exocyst complex subunit family protein, expressedExo70 no original description	IPR004140:Exo70,IPR016159:Cullin_repeat-like_dom
GRMZM2G044481	32.1948	43.8483	32.2837	18.7035	15.7794	2.82935	7.70323	9.90198	GO:0000287:magnesium ion binding,GO:0008152:metabolic process,GO:0009507:chloroplast,GO:0009686:gibberellin biosynthetic process,GO:0009905:ent-copalyl diphosphate synthase activity,GO:0010333:terpene synthase activity,GO:0016829:lyase activity,GO:0046872:metal ion binding,GO:0051504:diterpene phytoalexin precursor biosynthetic process pathway	zma:542165||path:zma00904||Diterpenoid biosynthesis ,path:zma01100||Metabolic pathways ,path:zma01110||Biosynthesis of secondary metabolites	highly similar to ( 657) AT4G02780 | Symbols: GA1, ABC33, ATCPS1 | GA1 (GA REQUIRING 1); ent-copalyl diphosphate synthase/ magnesium ion binding | chr4:1237881-1244766 REVERSEhighly similar to ( 654) KSA_PEA Ent-kaurene synthase A, chloroplast precursor (EC 5.5.1.13) (Ent-copalyl diphosphate synthase) (KSA) - Pisum sativum (Garden pea)highly similar to ( 954) loc_os02g17780 12002.m07022 protein e…	IPR001906:Terpene_synth_N,IPR005630:Terpene_synthase_metal-bd,IPR008930:Terpenoid_cyclase/PrenylTrfase,IPR008949:Terpenoid_synth
GRMZM5G868296	3.24378	4.41758	3.20514	1.88701	0.177249	0.348841	0.231548	0.138142	no annotation	no annotation	no original description	no annotation
GRMZM2G175562	22.0692	14.3826	10.2984	8.19587	6.33605	1.62726	1.30412	0.673713	GO:0005509:calcium ion binding,GO:0008266:poly(U) RNA binding,GO:0009279:cell outer membrane,GO:0009507:chloroplast,GO:0009523:photosystem II,GO:0009535:chloroplast thylakoid membrane,GO:0009543:chloroplast thylakoid lumen,GO:0009570:chloroplast stroma,GO:0009579:thylakoid,GO:0009654:photosystem II oxygen evolving complex,GO:0010205:photoinhibition,GO:0010207:photosystem II assembly,GO:0010242:ox…	zma:100191684||path:zma00195||Photosynthesis ,path:zma01100||Metabolic pathways ,zma:100272890||path:zma00195||Photosynthesis ,path:zma01100||Metabolic pathways	moderately similar to ( 375) AT3G50820 | Symbols: PSBO2, PSBO-2, OEC33 | PSBO2 (PHOTOSYSTEM II SUBUNIT O-2); oxygen evolving/ poly(U) binding | chr3:18891008-18892311 REVERSEmoderately similar to ( 389) PSBO_TOBAC Oxygen-evolving enhancer protein 1, chloroplast precursor (OEE1) (33 kDa subunit of oxygen evolving system of photosystem II) (OEC 33 kDa subunit) (33 kDa thylakoid membrane protein) - …	IPR002628:PSII_MSP,IPR011250:OMP_b-brl
GRMZM2G109515	13.877	9.8929	8.7124	4.22434	5.56853	2.0934	3.83942	1.83597	no annotation	zma:100280359||path:no annotation	no original description	no annotation
GRMZM2G168588	12.3264	7.32721	6.73402	9.5471	1.45036	2.15311	1.24525	0.832931	GO:0016998:cell wall macromolecule catabolic process	zma:100384051||path:zma04626||Plant-pathogen interaction	weakly similar to ( 187) AT2G17120 | Symbols: LYM2 | LYM2 (LYSM DOMAIN GPI-ANCHORED PROTEIN 2 PRECURSOR) | chr2:7459156-7460648 FORWARDmoderately similar to ( 427) loc_os09g37600 12009.m06707 protein erwinia induced protein 1, putative, expressed no original description	IPR018392:Peptidoglycan-bd_lysin
GRMZM2G140342	8.49119	8.9591	8.26316	8.87608	1.12181	1.33381	1.24335	1.12889	GO:0005794:Golgi apparatus,GO:0016021:integral component of membrane	zma:100191444||path:no annotation	highly similar to ( 627) AT1G72480 | Symbols: | FUNCTIONS IN: molecular_function unknown; INVOLVED IN: biological_process unknown; LOCATED IN: Golgi apparatus; EXPRESSED IN: 22 plant structures; EXPRESSED DURING: 13 growth stages; CONTAINS InterPro DOMAIN/s: Transmembrane receptor, eukaryota (InterPro:IPR009637); BEST Arabidopsis thaliana protein match is: unknown protein (TAIR:AT2G01070.1); Has …	IPR009637:TM_rcpt_euk
GRMZM2G128421	81.7361	72.0597	79.433	73.3671	22.1756	30.5674	39.0466	31.9075	GO:0005634:nucleus,GO:0006351:transcription, DNA-templated,GO:0006355:regulation of transcription, DNA-templated,GO:0006417:regulation of translation,GO:0009733:response to auxin,GO:0009734:auxin-activated signaling pathway,GO:0046983:protein dimerization activity	zma:101027105||path:zma04075||Plant hormone signal transduction	weakly similar to ( 107) IAA12_ORYSA Auxin-responsive protein IAA12 (Indoleacetic acid-induced protein 12) - Oryza sativa (Rice)weakly similar to ( 107) loc_os03g43410 12003.m09387 protein OsIAA12 - Auxin-responsive Aux/IAA gene family member, expressedAUX_IAA no original description	IPR003311:AUX_IAA,IPR011525:AuxIAA_ARF_dimer
GRMZM2G077752	9.63317	5.68835	13.1016	11.3765	23.9793	22.6315	22.7461	19.8729	no annotation	zma:100282072||path:no annotation	weakly similar to ( 155) AT5G12330 | Symbols: LRP1 | LRP1 (LATERAL ROOT PRIMORDIUM 1); protein homodimerization | chr5:3987677-3989074 REVERSEmoderately similar to ( 297) loc_os01g72490 12001.m97574 protein LRP1, putative, expressedDUF702 no original description	IPR006510:Znf_LRP1,IPR006511:LRP1_C,IPR007818:DUF702
GRMZM2G701108	2.65044	4.20714	6.92051	6.8531	7.83779	8.88585	14.8389	12.3841	no annotation	zma:100276930||path:no annotation	moderately similar to ( 436) loc_os05g09000 12005.m27726 protein expressed protein no original description	no annotation
GRMZM2G134073	11.4159	5.45252	6.08291	3.27331	25.1459	13.8129	11.9487	9.31733	GO:0003677:DNA binding,GO:0006355:regulation of transcription, DNA-templated	zma:100284907||path:no annotation	no original description	IPR003441:NAM
GRMZM2G065030	1.26351	1.05334	1.76816	2.19855	5.16237	10.5791	4.00739	6.18523	GO:0005737:cytoplasm,GO:0005886:plasma membrane,GO:0009116:nucleoside metabolic process,GO:0016740:transferase activity	zma:100280644||path:no annotation	moderately similar to ( 496) AT2G42910 | Symbols: | ribose-phosphate pyrophosphokinase 4 / phosphoribosyl diphosphate synthetase 4 (PRS4) | chr2:17856396-17858394 FORWARDhighly similar to ( 570) KPRS4_ORYSA Ribose-phosphate pyrophosphokinase 4 (EC 2.7.6.1) (Phosphoribosyl pyrophosphate synthetase 4) - Oryza sativa (Rice)highly similar to ( 570) loc_os02g48390 12002.m33837 protein ribose-phosphate…	IPR000836:PRibTrfase_dom,IPR029057:PRTase-like,IPR029099:Pribosyltran_N
GRMZM2G063220	30.2095	16.6221	19.8284	15.7562	15.8173	4.60787	10.5314	7.13096	GO:0005509:calcium ion binding	zma:100856953||path:no annotation	weakly similar to ( 150) AT1G70680 | Symbols: | caleosin-related family protein | chr1:26647341-26648541 FORWARDmoderately similar to ( 201) loc_os02g50174 12002.m10050 protein caleosin related protein, expressedCaleosin no original description	IPR002048:EF_hand_Ca-bd,IPR007736:Caleosin
GRMZM2G146885	7.04236	6.85437	9.91042	7.814	29.794	28.2978	32.5237	27.2095	GO:0003824:catalytic activity,GO:0005777:peroxisome,GO:0006635:fatty acid beta-oxidation,GO:0008152:metabolic process,GO:0009062:fatty acid catabolic process,GO:0016853:isomerase activity,GO:0051750:delta3,5-delta2,4-dienoyl-CoA isomerase activity	zma:100192936||path:zma04146||Peroxisome	moderately similar to ( 261) AT5G43280 | Symbols: ATDCI1 | ATDCI1 (DELTA(3,5),DELTA(2,4)-DIENOYL-COA ISOMERASE 1); delta3,5-delta2,4-dienoyl-CoA isomerase/ enoyl-CoA hydratase | chr5:17367947-17368750 FORWARDmoderately similar to ( 399) loc_os01g70090 12001.m13057 protein delta3,5-delta2,4-dienoyl-CoA isomerase, mitochondrial precursor, putative, expressedPRK06142 PRK07817 CaiD PRK07509 PRK07658 …	IPR001753:Crotonase_core_superfam,IPR014748:Crontonase_C,IPR029045:ClpP/crotonase-like_dom
GRMZM2G455476	4.80914	5.94903	6.74337	5.52742	1.41484	1.57133	1.05446	2.09571	GO:0000166:nucleotide binding,GO:0005524:ATP binding,GO:0005886:plasma membrane,GO:0006200:ATP catabolic process,GO:0016020:membrane,GO:0016887:ATPase activity,GO:0017111:nucleoside-triphosphatase activity	zma:100194100||path:no annotation	highly similar to ( 861) AT5G60740 | Symbols: | ATPase, coupled to transmembrane movement of substances | chr5:24425824-24430269 REVERSEweakly similar to ( 171) PDR15_ORYSA Pleiotropic drug resistance protein 15 - Oryza sativa (Rice)nearly identical (1296) loc_os04g11820 12004.m06425 protein ABC transporter-like protein, putative, expressedABCG_EPDR ABCG_White CcmA ABC_PDR_domain2 ABC_PDR_domain1…	IPR003439:ABC_transporter-like,IPR003593:AAA+_ATPase,IPR017871:ABC_transporter_CS,IPR027417:P-loop_NTPase
GRMZM2G081585	1.46079	2.37268	1.37309	2.32798	0	0	0	0	GO:0004784:superoxide dismutase activity,GO:0006801:superoxide metabolic process,GO:0046872:metal ion binding,GO:0055114:oxidation-reduction process	zma:100193589||path:no annotation	weakly similar to ( 117) AT5G23310 | Symbols: FSD3 | FSD3 (FE SUPEROXIDE DISMUTASE 3); superoxide dismutase | chr5:7850624-7852241 FORWARDvery weakly similar to (89.4) SODF_NICPL Superoxide dismutase [Fe], chloroplast (EC 1.15.1.1) (Fragment) - Nicotiana plumbaginifolia (Leadwort-leaved tobacco)weakly similar to ( 152) loc_os06g05110 12006.m31976 protein superoxide dismutase, chloroplast, putativ…	IPR001189:Mn/Fe_SOD,IPR019831:Mn/Fe_SOD_N
AC185108.3_FG011	21.4831	11.518	51.2876	39.556	4.17611	3.72328	10.9278	15.0875	GO:0046872:metal ion binding	zma:100284288||path:no annotation	very weakly similar to (82.0) AT5G04340 | Symbols: C2H2, CZF2, ZAT6 | ZAT6 (ZINC FINGER OF ARABIDOPSIS THALIANA 6); nucleic acid binding / transcription factor/ zinc ion binding | chr5:1216321-1217037 REVERSEweakly similar to ( 107) loc_os03g32220 12003.m08466 protein zinc-finger protein 1, putative, expressed no original description	IPR007087:Znf_C2H2,IPR015880:Znf_C2H2-like
GRMZM2G095576	0	0	0.697625	0	9.58786	2.72416	14.306	4.93291	GO:0003824:catalytic activity,GO:0008270:zinc ion binding,GO:0016787:hydrolase activity	zma:100272576||path:no annotation	moderately similar to ( 201) AT5G28050 | Symbols: | cytidine/deoxycytidylate deaminase family protein | chr5:10044209-10045484 REVERSEmoderately similar to ( 203) loc_os03g61810 12003.m11062 protein cytidine/deoxycytidylate deaminase family protein, putative, expressednucleoside_deaminase CumB dCMP_cyt_deam_1 no original description	IPR002125:CMP_dCMP_Zn-bd,IPR016192:APOBEC/CMP_deaminase_Zn-bd,IPR016193:Cytidine_deaminase-like
GRMZM2G078178	4.27457	3.49821	4.7084	5.74197	2.00187	1.28723	2.02406	1.66142	GO:0009733:response to auxin,GO:0009734:auxin-activated signaling pathway,GO:0010087:phloem or xylem histogenesis,GO:0010305:leaf vascular tissue pattern formation	zma:100383305||path:no annotation	moderately similar to ( 281) AT4G14740 | Symbols: | phosphoinositide binding | chr4:8450567-8452679 REVERSEmoderately similar to ( 370) loc_os03g43510 12003.m09397 protein expressed proteinPH_2 DUF828 no original description	IPR008546:DUF828,IPR013666:PH_pln
GRMZM2G069176	43.0988	19.7064	72.3621	57.2653	5.86233	9.26458	14.0376	30.4766	GO:0046872:metal ion binding	zma:100281848||path:no annotation	very weakly similar to (97.8) AT5G04340 | Symbols: C2H2, CZF2, ZAT6 | ZAT6 (ZINC FINGER OF ARABIDOPSIS THALIANA 6); nucleic acid binding / transcription factor/ zinc ion binding | chr5:1216321-1217037 REVERSEvery weakly similar to (87.8) ZFP1_WHEAT Zinc-finger protein 1 (WZF1) - Triticum aestivum (Wheat)weakly similar to ( 160) loc_os03g32230 12003.m08467 protein zinc-finger protein 1, putative, …	IPR007087:Znf_C2H2,IPR015880:Znf_C2H2-like
GRMZM2G084248	0.335517	0.347977	0.282201	0.331481	2.01494	1.22575	1.17443	1.45303	GO:0004672:protein kinase activity,GO:0004674:protein serine/threonine kinase activity,GO:0005515:protein binding,GO:0005524:ATP binding,GO:0006468:protein phosphorylation,GO:0016772:transferase activity, transferring phosphorus-containing groups	zma:100382014||path:no annotation	highly similar to ( 646) AT2G24130 | Symbols: | leucine-rich repeat transmembrane protein kinase, putative | chr2:10258148-10261220 FORWARDmoderately similar to ( 416) RPK1_IPONI Receptor-like protein kinase precursor (EC 2.7.11.1) - Ipomoea nil (Japanese morning glory) (Pharbitis nil)nearly identical (1273) loc_os09g25540 12009.m05706 protein receptor-like protein kinase precursor, putative, exp…	IPR000719:Prot_kinase_cat_dom,IPR001611:Leu-rich_rpt,IPR008271:Ser/Thr_kinase_AS,IPR011009:Kinase-like_dom,IPR013210:LRR-contain_N2,IPR013320:ConA-like_subgrp,IPR017441:Protein_kinase_ATP_BS,IPR025875:Leu-rich_rpt_4
GRMZM2G009223	10.0493	5.35445	10.1138	3.65345	0.577894	0.483069	0.977015	0.786845	GO:0005215:transporter activity,GO:0006810:transport,GO:0016020:membrane,GO:0016021:integral component of membrane	zma:100281048||path:no annotation	moderately similar to ( 443) AT1G61800 | Symbols: GPT2 | GPT2; antiporter/ glucose-6-phosphate transmembrane transporter | chr1:22824527-22826459 FORWARDmoderately similar to ( 213) TPT_PEA Triose phosphate/phosphate translocator, chloroplast precursor (cTPT) (p36) (E30) - Pisum sativum (Garden pea)moderately similar to ( 470) loc_os07g33910 12007.m07649 protein glucose-6-phosphate/phosphate tran…	IPR000620:DMT,IPR004696:Tpt_PEP_transl,IPR004853:DUF250
GRMZM2G076593	18.3563	15.4234	19.1091	14.0178	1.52224	4.37152	1.41569	4.27098	GO:0016020:membrane,GO:0016021:integral component of membrane	zma:100272489||path:no annotation	highly similar to ( 614) AT1G77380 | Symbols: AAP3, ATAAP3 | AAP3; amino acid transmembrane transporter | chr1:29075201-29077252 REVERSEhighly similar to ( 748) loc_os12g08090 12012.m04796 protein amino acid transporter, putative, expressedAa_trans no original description	IPR013057:AA_transpt_TM
GRMZM2G009196	9.21407	7.44399	6.91157	8.46339	1.73581	2.0129	2.56282	1.67817	GO:0004746:riboflavin synthase activity,GO:0009231:riboflavin biosynthetic process,GO:0009507:chloroplast,GO:0016491:oxidoreductase activity,GO:0055114:oxidation-reduction process	zma:100282978||path:zma00740||Riboflavin metabolism ,path:zma01100||Metabolic pathways	moderately similar to ( 215) AT2G20690 | Symbols: | lumazine-binding family protein | chr2:8923342-8924621 FORWARDmoderately similar to ( 347) loc_os12g35580 12012.m073853 protein riboflavin synthase alpha chain, putative, expressedRibC PRK09289 PRK13020 Lum_binding no original description	IPR001783:Lumazine-bd,IPR017938:Riboflavin_synthase-like_b-brl,IPR023366:ATPase_F1/A1-cplx_a_su_N,IPR026017:Lumazine-bd_dom
GRMZM2G157749	5.3392	6.09291	10.9398	9.53422	12.916	15.4205	30.3015	18.6319	no annotation	zma:100272463||path:no annotation	moderately similar to ( 267) AT3G07950 | Symbols: | rhomboid protein-related | chr3:2531982-2534277 FORWARDmoderately similar to ( 363) loc_os03g24390 12003.m07785 protein transmembrane protein 115, putative, expressedDUF1751 no original description	IPR013861:DUF1751_Mem_euk
GRMZM2G126566	28.6744	11.547	25.5466	10.9117	6.60496	5.30384	1.50149	3.06961	GO:0003677:DNA binding,GO:0003682:chromatin binding,no annotation	zma:100283401||path:no annotation	moderately similar to ( 255) AT1G66230 | Symbols: MYB20, AtMYB20 | MYB20 (myb domain protein 20); DNA binding / transcription factor | chr1:24677322-24678246 FORWARDmoderately similar to ( 242) ODO1_PETHY ODORANT1 protein (MYB-like protein ODO1) - Petunia hybrida (Petunia)moderately similar to ( 274) loc_os09g23620 12009.m05519 protein odorant 1 protein, putative, expressed no original description	IPR001005:SANT/Myb,IPR009057:Homeodomain-like,IPR017930:Myb_dom,no annotation
GRMZM2G003526	6.04769	3.08723	12.7823	6.13798	0.575249	0.270256	1.39425	2.28544	GO:0005506:iron ion binding,GO:0006633:fatty acid biosynthetic process,GO:0016491:oxidoreductase activity,GO:0055114:oxidation-reduction process	zma:100282881||path:zma00600||Sphingolipid metabolism ,path:zma01100||Metabolic pathways	moderately similar to ( 259) AT1G14290 | Symbols: SBH2 | SBH2 (SPHINGOID BASE HYDROXYLASE 2); catalytic/ sphingosine hydroxylase | chr1:4880307-4881784 REVERSEmoderately similar to ( 336) loc_os01g46940 12001.m10891 protein protein SUR2, putative, expressedERG3 no original description	IPR006694:Fatty_acid_hydroxylase
GRMZM2G181376	1061.63	633.249	746.69	537.852	99.7294	54.206	89.3251	56.1105	no annotation	zma:100279485||path:no annotation	no original description	no annotation
GRMZM2G018695	9.32501	8.45507	7.1746	5.04849	3.9766	2.32157	2.74409	1.77254	no annotation	zma:100275178||path:no annotation	moderately similar to ( 256) AT3G60680 | Symbols: | unknown protein | chr3:22430246-22431745 FORWARDmoderately similar to ( 469) loc_os10g36400 12010.m06450 protein expressed proteinDUF641 no original description	IPR006943:DUF641_pln
GRMZM2G312419	0.710951	1.55131	1.31611	1.37018	6.59886	6.54649	3.46815	3.41756	GO:0003677:DNA binding,GO:0003682:chromatin binding	zma:100381481||path:no annotation	weakly similar to ( 181) AT1G26780 | Symbols: MYB117, AtMYB117 | myb family transcription factor (MYB117) | chr1:9271033-9272463 FORWARDvery weakly similar to (82.0) GAM1_ORYSA Transcription factor GAMYB (OsGAMyb) - Oryza sativa (Rice)weakly similar to ( 195) loc_os01g16810 12001.m08277 protein DNA binding protein, putative, expressedREB1 no original description	IPR001005:SANT/Myb,IPR009057:Homeodomain-like,IPR017930:Myb_dom
GRMZM2G310453	6.50558	4.93445	4.55187	3.89534	1.30607	0.339794	0.619215	0.299065	no annotation	zma:100277014||path:no annotation	no original description	no annotation
GRMZM2G082037	2.2651	2.39658	0.921716	0.263896	9.88424	5.55382	3.81467	2.94433	GO:0008152:metabolic process,GO:0016740:transferase activity,GO:0016757:transferase activity, transferring glycosyl groups,GO:0016758:transferase activity, transferring hexosyl groups	zma:100273043||path:no annotation	weakly similar to ( 196) AT2G36800 | Symbols: DOGT1, UGT73C5 | DOGT1 (DON-GLUCOSYLTRANSFERASE 1); UDP-glycosyltransferase/ cis-zeatin O-beta-D-glucosyltransferase/ glucosyltransferase/ quercetin 4-O-glucosyltransferase/ quercetin 7-O-glucosyltransferase/ trans-zeatin O-beta-D-glucosyltransferase/ transferase, transf | chr2:15423493-15424980 REVERSEweakly similar to ( 134) ZOX_PHAVU Zeatin O-xylos…	IPR002213:UDP_glucos_trans
GRMZM2G145101	39.1183	24.343	18.3959	26.0575	12.9388	9.91341	7.97459	8.40373	GO:0004089:carbonate dehydratase activity,GO:0008270:zinc ion binding,GO:0009507:chloroplast,GO:0015976:carbon utilization,GO:0016829:lyase activity	zma:100283312||path:zma00910||Nitrogen metabolism	moderately similar to ( 320) AT4G33580 | Symbols: ATBCA5, BCA5 | carbonic anhydrase family protein / carbonate dehydratase family protein | chr4:16139406-16141363 FORWARDmoderately similar to ( 206) CAHC_PEA Carbonic anhydrase, chloroplast precursor (EC 4.2.1.1) (Carbonate dehydratase) [Contains: Carbonic anhydrase, 27 kDa isoform; Carbonic anhydrase, 25 kDa isoform] - Pisum sativum (Garden pea)m…	IPR001765:Carbonic_anhydrase,IPR015892:Carbonic_anhydrase_CS
GRMZM2G093755	5.22039	5.93799	9.72429	9.88193	33.8359	28.07	27.146	29.0599	no annotation	zma:100286370||path:no annotation	weakly similar to ( 185) AT3G51000 | Symbols: | epoxide hydrolase, putative | chr3:18945258-18946499 REVERSEmoderately similar to ( 275) loc_os12g43970 12012.m08168 protein epoxide hydrolase 2, putative, expressed no original description	IPR029058:AB_hydrolase
GRMZM2G445575	57.4813	39.7011	39.6115	29.8819	146.185	72.5567	76.4422	76.0802	GO:0003677:DNA binding,GO:0003700:sequence-specific DNA binding transcription factor activity,GO:0006351:transcription, DNA-templated,GO:0006355:regulation of transcription, DNA-templated,GO:0009409:response to cold,GO:0009862:systemic acquired resistance, salicylic acid mediated signaling pathway,GO:0042742:defense response to bacterium,GO:0043565:sequence-specific DNA binding	zma:100192007||path:zma04075||Plant hormone signal transduction	moderately similar to ( 312) AT5G10030 | Symbols: TGA4, OBF4 | TGA4 (TGACG MOTIF-BINDING FACTOR 4); DNA binding / calmodulin binding / transcription factor | chr5:3137648-3139295 REVERSEmoderately similar to ( 284) TGA1A_TOBAC TGACG-sequence-specific DNA-binding protein TGA-1A (TGA1a) (ASF-1 protein) - Nicotiana tabacum (Common tobacco)moderately similar to ( 399) loc_os04g54474 12004.m101669 pro…	IPR004827:bZIP,IPR025422:DOG1_domain
GRMZM2G035421	0.794601	0.41198	0.65399	0.58121	4.89353	4.97431	4.23844	3.27812	GO:0006629:lipid metabolic process,GO:0008152:metabolic process,GO:0016787:hydrolase activity	zma:100382466||path:zma00100||Steroid biosynthesis ,path:zma00561||Glycerolipid metabolism ,path:zma00564||Glycerophospholipid metabolism ,path:zma00565||Ether lipid metabolism ,path:zma00590||Arachidonic acid metabolism ,path:zma00591||Linoleic acid metabolism ,path:zma00592||alpha-Linolenic acid metabolism ,path:zma01100||Metabolic pathways	highly similar to ( 936) AT5G04040 | Symbols: SDP1 | SDP1 (SUGAR-DEPENDENT1); triacylglycerol lipase | chr5:1090346-1093003 FORWARDnearly identical (1309) loc_os01g55650 12001.m11722 protein patatin-like phospholipase family protein, expressedRssA Patatin no original description	IPR002641:Patatin/PLipase_A2-rel,IPR016035:Acyl_Trfase/lysoPLipase,IPR021771:Triacylglycerol_lipase
GRMZM2G301860	39.9558	51.3208	51.363	37.182	176.731	85.4155	178.88	66.9928	GO:0003677:DNA binding,GO:0003700:sequence-specific DNA binding transcription factor activity,GO:0005634:nucleus,GO:0006351:transcription, DNA-templated,GO:0006355:regulation of transcription, DNA-templated	zma:100281128||path:no annotation	very weakly similar to (98.2) AT2G23340 | Symbols: | AP2 domain-containing transcription factor, putative | chr2:9938186-9938716 FORWARDweakly similar to ( 118) loc_os06g07030 12006.m05428 protein dehydration responsive element binding protein, putative, expressedAP2 AP2 no original description	IPR001471:AP2/ERF_dom,IPR016177:DNA-bd_integrase-typ
GRMZM2G086389	13.4655	16.2926	10.5948	9.77338	28.2603	39.5855	24.0994	22.3195	GO:0005886:plasma membrane,GO:0009555:pollen development,GO:0015079:potassium ion transmembrane transporter activity,GO:0016020:membrane,GO:0071805:potassium ion transmembrane transport	zma:100191398||path:no annotation	highly similar to ( 544) AT2G35060 | Symbols: KUP11 | KUP11; potassium ion transmembrane transporter | chr2:14775184-14778184 REVERSEhighly similar to ( 610) HAK11_ORYSA Probable potassium transporter 11 (OsHAK11) - Oryza sativa (Rice)highly similar to ( 657) loc_os09g38960 12009.m22199 protein potassium transporter 11, putative, expressedK_trans Kup trkD no original description	IPR003855:K+_transporter
GRMZM2G165644	2.01945	1.86574	1.71614	1.15839	0	0	0	0	no annotation	zma:100384842||path:no annotation	no original description	IPR002902:GNK2
GRMZM2G161168	0.816456	1.34321	0.994439	1.06726	2.33987	4.29589	2.46876	2.5909	no annotation	zma:100383679||path:no annotation	highly similar to ( 620) AT3G19340 | Symbols: | LOCATED IN: plasma membrane; EXPRESSED IN: 26 plant structures; EXPRESSED DURING: 15 growth stages; BEST Arabidopsis thaliana protein match is: aminopeptidase (TAIR:AT5G13940.1); Has 143 Blast hits to 138 proteins in 46 species: Archae - 0; Bacteria - 59; Metazoa - 12; Fungi - 0; Plants - 51; Viruses - 0; Other Eukaryotes - 21 (source: NCBI BLink). …	IPR022227:DUF3754
GRMZM2G143714	1.0295	1.35143	1.44772	1.27398	4.42342	4.57559	5.89883	5.66542	GO:0005634:nucleus,GO:0006355:regulation of transcription, DNA-templated,GO:0006626:protein targeting to mitochondrion,GO:0043189:H4/H2A histone acetyltransferase complex	zma:100273660||path:no annotation	very weakly similar to (89.7) AT1G26470 | Symbols: | FUNCTIONS IN: molecular_function unknown; INVOLVED IN: regulation of transcription; LOCATED IN: nucleus, H4/H2A histone acetyltransferase complex; EXPRESSED IN: 23 plant structures; EXPRESSED DURING: 15 growth stages; CONTAINS InterPro DOMAIN/s: CT20 (InterPro:IPR012423); Has 39 Blast hits to 39 proteins in 17 species: Archae - 0; Bacteria - 0;…	IPR012423:EAF7
GRMZM5G828396	20.9457	14.6496	15.8307	9.76007	3.04005	4.36102	2.3447	3.92528	GO:0046983:protein dimerization activity	zma:100193765||path:no annotation	weakly similar to ( 152) AT5G48560 | Symbols: | basic helix-loop-helix (bHLH) family protein | chr5:19684160-19686871 FORWARDmoderately similar to ( 352) loc_os08g41320 12008.m08110 protein BHLH transcription factor, putative, expressed no original description	IPR011598:bHLH_dom
GRMZM2G125931	3.94301	3.29975	3.14079	1.42351	13.0822	7.20087	14.184	6.70997	no annotation	zma:100279094||path:no annotation	weakly similar to ( 148) loc_os12g29740 12012.m06790 protein expressed protein no original description	no annotation
GRMZM2G150674	4.45468	4.34025	3.93596	2.44886	0.726298	1.14668	0.865223	0.872374	GO:0005581:collagen trimer	zma:100285389||path:no annotation	weakly similar to ( 198) loc_os09g36490 12009.m06598 protein collagen, type IV, alpha 5, putative, expressed no original description	no annotation
GRMZM2G123119	46.5926	33.2537	70.014	73.0512	15.641	9.81758	20.998	25.6448	GO:0003677:DNA binding,GO:0003700:sequence-specific DNA binding transcription factor activity,GO:0005634:nucleus,GO:0006351:transcription, DNA-templated,GO:0006355:regulation of transcription, DNA-templated	zma:100191919||path:no annotation	weakly similar to ( 109) AT3G23240 | Symbols: ERF1, ATERF1 | ERF1 (ETHYLENE RESPONSE FACTOR 1); DNA binding / transcription activator/ transcription factor | chr3:8295705-8296361 FORWARDvery weakly similar to (92.4) ERF5_NICSY Ethylene-responsive transcription factor 5 (Ethylene-responsive element-binding factor 5 homolog) (EREBP-4) (NsERF4) - Nicotiana sylvestris (Wood tobacco)weakly similar to …	IPR001471:AP2/ERF_dom,IPR016177:DNA-bd_integrase-typ
GRMZM2G005103	0.392589	0.739676	0.480636	0.502254	1.23903	2.28082	1.52736	2.41939	GO:0016757:transferase activity, transferring glycosyl groups	zma:100192027||path:zma00500||Starch and sucrose metabolism ,path:zma00520||Amino sugar and nucleotide sugar metabolism ,path:zma01110||Biosynthesis of secondary metabolites	moderately similar to ( 259) AT2G38650 | Symbols: GAUT7, LGT7 | GAUT7 (GALACTURONOSYLTRANSFERASE 7); polygalacturonate 4-alpha-galacturonosyltransferase/ transferase, transferring glycosyl groups | chr2:16161856-16165523 REVERSEmoderately similar to ( 434) loc_os07g48370 12007.m09050 protein transferase, transferring glycosyl groups, putative, expressedGlyco_transf_8 no original description	IPR002495:Glyco_trans_8,IPR029044:Nucleotide-diphossugar_trans
GRMZM2G006329	3.45096	3.63272	4.94526	4.2736	22.3529	21.481	27.5623	26.2281	GO:0005543:phospholipid binding,GO:0009505:plant-type cell wall	zma:100286185||path:no annotation	moderately similar to ( 432) AT2G30880 | Symbols: | pleckstrin homology (PH) domain-containing protein | chr2:13143375-13145718 REVERSEhighly similar to ( 681) loc_os03g46340 12003.m35342 protein PH domain containing protein, expressed no original description	IPR001849:Pleckstrin_homology,IPR011993:PH_like_dom
GRMZM2G178887	3.73545	1.44498	3.74569	2.58875	15.9786	11.1818	10.2495	7.50436	no annotation	no annotation	moderately similar to ( 291) loc_os02g55920 12002.m10616 protein expressed protein no original description	no annotation
GRMZM5G870184	9.88249	33.9926	12.0788	5.83427	3.38615	4.23297	0.736427	1.57516	GO:0005507:copper ion binding,GO:0010228:vegetative to reproductive phase transition of meristem,GO:0016491:oxidoreductase activity,GO:0046274:lignin catabolic process,GO:0046688:response to copper ion,GO:0046872:metal ion binding,GO:0048046:apoplast,GO:0052716:hydroquinone:oxygen oxidoreductase activity,GO:0055114:oxidation-reduction process	zma:100280281||path:no annotation	moderately similar to ( 462) AT3G09220 | Symbols: LAC7 | LAC7 (laccase 7); laccase | chr3:2827434-2830477 REVERSEweakly similar to ( 123) ASO_CUCSA L-ascorbate oxidase precursor (EC 1.10.3.3) (Ascorbase) (ASO) - Cucumis sativus (Cucumber)highly similar to ( 845) loc_os10g20610 12010.m05082 protein laccase LAC2-1, putative, expressedCu-oxidase_3 Cu-oxidase_2 Cu-oxidase SufI no original description	IPR001117:Cu-oxidase,IPR002355:Cu_oxidase_Cu_BS,IPR008972:Cupredoxin,IPR011706:Cu-oxidase_2,IPR011707:Cu-oxidase_3,IPR017761:Laccase
GRMZM2G066996	30.6754	30.9957	28.9031	22.8771	16.5997	16.2891	14.8361	12.1547	GO:0004867:serine-type endopeptidase inhibitor activity,GO:0005615:extracellular space	zma:100381285||path:no annotation	moderately similar to ( 357) AT1G47710 | Symbols: | serpin, putative / serine protease inhibitor, putative | chr1:17558271-17560061 FORWARDmoderately similar to ( 435) PRTZ_HORVU Protein Z (Z4) (Major endosperm albumin) - Hordeum vulgare (Barley)moderately similar to ( 468) loc_os03g41438 12003.m09209 protein protein Z, putative, expressedplant_SERPIN SERPIN Serpin SERPIN PAI-2 bacterial_SERPIN C…	IPR000215:Serpin_fam,IPR023795:Protease_inhib_I4_serpin_CS,IPR023796:Serpin_dom
GRMZM2G168674	152.786	107.152	139.803	126.127	51.9229	44.935	77.3053	57.8497	GO:0000786:nucleosome,GO:0003677:DNA binding,GO:0003723:RNA binding,GO:0003735:structural constituent of ribosome,GO:0005622:intracellular,GO:0005840:ribosome,GO:0006334:nucleosome assembly,GO:0006412:translation,GO:0019843:rRNA binding,GO:0022625:cytosolic large ribosomal subunit,GO:0022626:cytosolic ribosome,GO:0030529:ribonucleoprotein complex,GO:0046872:metal ion binding,no annotation	zma:100284994||path:zma03010||Ribosome	no original description	IPR001569:Ribosomal_L37e,IPR011331:Ribosomal_L37ae/L37e,IPR011332:Ribosomal_zn-bd_dom,IPR018267:Ribosomal_L37e_CS,no annotation
GRMZM2G087893	3.6428	3.26738	5.6566	6.64079	0	0	0	0	no annotation	no annotation	no original description	no annotation
GRMZM2G126691	0.518294	0.942775	0.69848	1.38121	2.78844	3.71503	2.83063	4.66514	GO:0003723:RNA binding,GO:0006396:RNA processing,no annotation	zma:100383427||path:no annotation	very weakly similar to (93.2) AT5G55100 | Symbols: | SWAP (Suppressor-of-White-APricot)/surp domain-containing protein | chr5:22361401-22364664 REVERSEmoderately similar to ( 429) loc_os01g50320 12001.m150692 protein surp module family protein, expressed no original description	IPR000061:Surp,IPR019147:SWAP_N_domain
GRMZM2G307262	12.8447	7.13095	3.88114	4.98733	1.6626	3.73443	1.18017	1.25519	GO:0005783:endoplasmic reticulum,GO:0006662:glycerol ether metabolic process,GO:0009055:electron carrier activity,GO:0015035:protein disulfide oxidoreductase activity,GO:0016853:isomerase activity,GO:0045454:cell redox homeostasis	zma:100857026||path:zma04141||Protein processing in endoplasmic reticulum	highly similar to ( 540) AT1G77510 | Symbols: ATPDIL1-2, PDI6, ATPDI6 | ATPDIL1-2 (PDI-LIKE 1-2); protein disulfide isomerase | chr1:29126742-29129433 FORWARDhighly similar to ( 577) PDI_MEDSA Protein disulfide-isomerase precursor (EC 5.3.4.1) (PDI) - Medicago sativa (Alfalfa)highly similar to ( 792) loc_os04g35600 12004.m08649 protein OsPDIL1-2 - Oryza sativa protein disulfide isomerase, express…	IPR005788:Disulphide_isomerase,IPR005792:Prot_disulphide_isomerase,IPR012336:Thioredoxin-like_fold,IPR013766:Thioredoxin_domain,IPR017937:Thioredoxin_CS
GRMZM2G422877	4.59321	4.03515	3.74519	4.12173	0	0	0	0	no annotation	zma:100384321||path:no annotation	no original description	no annotation
GRMZM2G102770	0	0	4.4455	0	38.253	21.1374	56.0755	28.6091	no annotation	zma:100274939||path:no annotation	no original description	no annotation
GRMZM2G005859	16.5762	51.1287	79.7315	193.918	49.1597	29.0881	142.252	79.8093	GO:0016020:membrane,no annotation	zma:100217228||path:no annotation	moderately similar to ( 399) AT2G35260 | Symbols: | unknown protein | chr2:14849642-14851601 FORWARD no original description	IPR003675:CAAX_protease,no annotation
GRMZM2G022506	5.47138	4.64938	4.17867	2.88864	1.63777	1.51672	0.895394	0.780161	GO:0008150:biological_process,no annotation	zma:100191215||path:no annotation	moderately similar to ( 271) AT1G74530 | Symbols: | unknown protein | chr1:28009723-28012044 REVERSEmoderately similar to ( 429) loc_os08g07430 12008.m04881 protein expressed protein no original description	no annotation
GRMZM2G165961	9.26389	12.6776	14.9789	16.0691	27.0938	33.7717	44.6212	31.8047	no annotation	zma:100273728||path:no annotation	highly similar to ( 548) AT5G06700 | Symbols: | unknown protein | chr5:2063638-2065810 FORWARDhighly similar to ( 742) loc_os02g53380 12002.m10367 protein expressed proteinDUF231 no original description	IPR025846:PMR5_N_dom,IPR026057:PC-Esterase
GRMZM2G046288	1.03998	1.63626	1.32412	1.11976	3.09526	4.05569	3.0327	4.18252	GO:0008080:N-acetyltransferase activity,GO:0016740:transferase activity,GO:0016746:transferase activity, transferring acyl groups	zma:100283323||path:no annotation	weakly similar to ( 162) AT1G18335 | Symbols: | GCN5-related N-acetyltransferase (GNAT) family protein | chr1:6309428-6311326 REVERSEmoderately similar to ( 248) loc_os05g32180 12005.m07451 protein N-acetyltransferase, putative, expressed no original description	IPR000182:GNAT_dom,IPR016181:Acyl_CoA_acyltransferase
GRMZM2G009400	19.0831	2.95429	14.3488	10.6632	2.41902	1.2322	1.13236	0.605357	GO:0003824:catalytic activity,GO:0006520:cellular amino acid metabolic process,GO:0016829:lyase activity,GO:0016831:carboxy-lyase activity,GO:0019752:carboxylic acid metabolic process,GO:0030170:pyridoxal phosphate binding	zma:100281591||path:zma00350||Tyrosine metabolism ,path:zma00950||Isoquinoline alkaloid biosynthesis ,path:zma01100||Metabolic pathways ,path:zma01110||Biosynthesis of secondary metabolites	moderately similar to ( 414) AT2G20340 | Symbols: | tyrosine decarboxylase, putative | chr2:8779804-8782490 FORWARDmoderately similar to ( 455) TYDC2_PETCR Tyrosine decarboxylase 2 (EC 4.1.1.25) - Petroselinum crispum (Parsley) (Petroselinum hortense)highly similar to ( 670) loc_os05g43510 12005.m08478 protein tyrosine/DOPA decarboxylase 1, putative, expressedPyridoxal_deC GadB no original descri…	IPR002129:PyrdxlP-dep_de-COase,IPR010977:Aromatic_deC,IPR015421:PyrdxlP-dep_Trfase_major_sub1,IPR015422:PyrdxlP-dep_Trfase_major_sub2,IPR015424:PyrdxlP-dep_Trfase,IPR021115:Pyridoxal-P_BS
GRMZM5G831102	22.9067	13.9575	9.91841	5.15197	2.94279	2.12545	1.63515	0.71112	GO:0008152:metabolic process,GO:0016787:hydrolase activity	zma:100285937||path:no annotation	moderately similar to ( 229) AT1G47480 | Symbols: | hydrolase | chr1:17417623-17419296 FORWARDweakly similar to ( 125) GID1_ORYSA Gibberellin receptor GID1 (EC 3.-.-.-) (Gibberellin-insensitive dwarf protein 1) (Protein GIBBERELLIN INSENSITIVE DWARF1) - Oryza sativa (Rice)moderately similar to ( 437) loc_os09g28690 12009.m06020 protein gibberellin receptor GID1L2, putative, expressedAbhydrolase_3…	IPR002168:Lipase_GDXG_AS,IPR013094:AB_hydrolase_3,IPR029058:AB_hydrolase
GRMZM2G096952	10.6203	10.389	9.99795	8.01758	4.57522	4.84566	3.32094	2.91524	GO:0005524:ATP binding,GO:0016020:membrane,GO:0016887:ATPase activity	zma:100280733||path:no annotation	highly similar to ( 595) AT1G17840 | Symbols: WBC11, ABCG11, DSO, COF1, ATWBC11 | WBC11 (WHITE-BROWN COMPLEX HOMOLOG PROTEIN 11); ATPase, coupled to transmembrane movement of substances / fatty acid transporter | chr1:6142870-6145894 FORWARDweakly similar to ( 186) PDR3_TOBAC Pleiotropic drug resistance protein 3 (NtPDR3) - Nicotiana tabacum (Common tobacco)nearly identical (1123) loc_os09g29660 …	IPR003439:ABC_transporter-like,IPR003593:AAA+_ATPase,IPR013525:ABC_2_trans,IPR017871:ABC_transporter_CS,IPR027417:P-loop_NTPase
GRMZM2G054803	0.699555	0.405452	0.201785	0.189993	4.02179	2.54664	2.59901	1.89551	GO:0016740:transferase activity,GO:0016765:transferase activity, transferring alkyl or aryl (other than methyl) groups	zma:100283522||path:zma00900||Terpenoid backbone biosynthesis ,path:zma01110||Biosynthesis of secondary metabolites	moderately similar to ( 238) AT5G58770 | Symbols: | dehydrodolichyl diphosphate synthase, putative / DEDOL-PP synthase, putative | chr5:23734396-23735495 FORWARDmoderately similar to ( 306) loc_os01g63830 12001.m12498 protein undecaprenyl pyrophosphate synthetase, putative, expressedUppS CIS_IPPS Prenyltransf PRK10240 no original description	IPR001441:UPP_synth-like,IPR018520:UPP_synth-like_CS
GRMZM2G168416	0.391858	0.303567	0.684204	0.162018	5.87972	6.98768	6.35544	4.02644	GO:0004672:protein kinase activity,GO:0004674:protein serine/threonine kinase activity,GO:0005524:ATP binding,GO:0005634:nucleus,GO:0005730:nucleolus,GO:0005737:cytoplasm,GO:0005886:plasma membrane,GO:0006468:protein phosphorylation,GO:0009620:response to fungus,GO:0016772:transferase activity, transferring phosphorus-containing groups,GO:0046777:protein autophosphorylation,GO:0050832:defense res…	zma:100283086||path:no annotation	moderately similar to ( 291) AT2G28930 | Symbols: APK1B | APK1B; ATP binding / kinase/ protein kinase/ protein serine/threonine kinase | chr2:12424551-12426565 FORWARDweakly similar to ( 127) NORK_MEDTR Nodulation receptor kinase precursor (EC 2.7.11.1) (Does not make infections protein 2) (Symbiosis receptor-like kinase) (MtSYMRK) - Medicago truncatula (Barrel medic)moderately similar to ( 323) …	IPR000719:Prot_kinase_cat_dom,IPR001245:Ser-Thr/Tyr_kinase_cat_dom,IPR008271:Ser/Thr_kinase_AS,IPR011009:Kinase-like_dom,IPR017441:Protein_kinase_ATP_BS
GRMZM2G006293	42.3802	35.8952	42.9584	42.5961	10.9554	14.1668	14.4287	11.3101	GO:0003735:structural constituent of ribosome,GO:0005515:protein binding,GO:0005622:intracellular,GO:0005840:ribosome,GO:0006412:translation	zma:100284333||path:zma03010||Ribosome	moderately similar to ( 231) AT3G62250 | Symbols: UBQ5 | UBQ5 (ubiquitin 5); protein binding / structural constituent of ribosome | chr3:23037138-23037611 FORWARDweakly similar to ( 147) UBIQ_WHEAT Ubiquitin - Triticum aestivum (Wheat)moderately similar to ( 251) loc_os01g22490 12001.m08729 protein 40S ribosomal protein S27a, putative, expressedUbiquitin Nedd8 UBQ ubiquitin UBL Ribosomal_S27 no o…	IPR000626:Ubiquitin,IPR002906:Ribosomal_S27a,IPR011332:Ribosomal_zn-bd_dom,IPR019954:Ubiquitin_CS,IPR019956:Ubiquitin_subgr,IPR029071:Ubiquitin-rel_dom
GRMZM2G150893	3.87398	3.12605	3.79453	2.24468	7.61809	6.30743	14.9753	10.2544	GO:0004601:peroxidase activity,GO:0005618:cell wall,GO:0005773:vacuole,GO:0005886:plasma membrane,GO:0006979:response to oxidative stress,GO:0009416:response to light stimulus,GO:0009505:plant-type cell wall,GO:0009651:response to salt stress,GO:0009826:unidimensional cell growth,GO:0010043:response to zinc ion,GO:0016020:membrane,GO:0016491:oxidoreductase activity,GO:0020037:heme binding,GO:0042…	zma:100216995||path:zma00360||Phenylalanine metabolism ,path:zma00940||Phenylpropanoid biosynthesis ,path:zma01100||Metabolic pathways ,path:zma01110||Biosynthesis of secondary metabolites	moderately similar to ( 313) AT5G06730 | Symbols: | peroxidase, putative | chr5:2080207-2081621 REVERSEmoderately similar to ( 268) PER2_CUCSA Peroxidase 2 (EC 1.11.1.7) (CUP2) (Fragment) - Cucumis sativus (Cucumber)moderately similar to ( 453) loc_os10g02040 12010.m03627 protein peroxidase 54 precursor, putative, expressedsecretory_peroxidase plant_peroxidase peroxidase ascorbate_peroxidase no o…	IPR000823:Peroxidase_pln,IPR002016:Haem_peroxidase_pln/fun/bac,IPR010255:Haem_peroxidase,IPR019793:Peroxidases_heam-ligand_BS
GRMZM2G016264	19.8028	5.24694	17.2051	14.089	3.34095	9.83596	6.24721	6.50348	GO:0004497:monooxygenase activity,GO:0005506:iron ion binding,GO:0009055:electron carrier activity,GO:0016491:oxidoreductase activity,GO:0016705:oxidoreductase activity, acting on paired donors, with incorporation or reduction of molecular oxygen,GO:0020037:heme binding,GO:0046872:metal ion binding,GO:0055114:oxidation-reduction process	zma:100501815||path:no annotation	highly similar to ( 517) AT2G27690 | Symbols: CYP94C1 | CYP94C1; fatty acid (omega-1)-hydroxylase/ oxygen binding | chr2:11809373-11810860 FORWARDvery weakly similar to (94.4) C97B2_SOYBN Cytochrome P450 97B2 (EC 1.14.-.-) - Glycine max (Soybean)highly similar to ( 719) loc_os11g05380 12011.m04735 protein cytochrome P450 94A2, putative, expressedp450 CypX no original description	IPR001128:Cyt_P450
GRMZM2G007933	8.73741	12.2254	9.11091	13.5146	3.0061	2.50552	3.43617	3.04909	GO:0008150:biological_process,no annotation	no annotation	weakly similar to ( 182) AT3G15351 | Symbols: | unknown protein | chr3:5177026-5177531 FORWARDmoderately similar to ( 283) loc_os07g30220 12007.m07293 protein expressed protein no original description	no annotation
GRMZM2G171616	19.5984	22.1623	13.9354	19.825	54.8719	49.5977	34.966	33.4145	GO:0005515:protein binding	zma:100281166||path:zma04075||Plant hormone signal transduction	moderately similar to ( 453) AT2G25490 | Symbols: EBF1, FBL6 | EBF1 (EIN3-BINDING F BOX PROTEIN 1); protein binding / ubiquitin-protein ligase | chr2:10848018-10850275 REVERSEhighly similar to ( 803) loc_os06g40360 12006.m08572 protein EIN3-binding F-box protein 1, putative, expressed no original description	IPR001810:F-box_dom_cyclin-like,IPR006553:Leu-rich_rpt_Cys-con_subtyp
GRMZM2G019060	0.496536	0.789028	0.93159	0.993371	3.59456	2.82157	5.4751	3.34345	no annotation	zma:100383480||path:no annotation	moderately similar to ( 400) AT4G37650 | Symbols: SHR, SGR7 | SHR (SHORT ROOT); protein binding / sequence-specific DNA binding / transcription factor | chr4:17691871-17693466 FORWARDweakly similar to ( 130) CIGR2_ORYSA Chitin-inducible gibberellin-responsive protein 2 - Oryza sativa (Rice)highly similar to ( 616) loc_os07g39820 12007.m08224 protein SHR, putative, expressedGRAS no original descri…	IPR005202:TF_GRAS
GRMZM2G153184	66.9757	3.96231	8.06838	11.9021	179.364	12.0825	21.0251	5.24721	GO:0009507:chloroplast,GO:0009535:chloroplast thylakoid membrane,GO:0009579:thylakoid,GO:0009765:photosynthesis, light harvesting,GO:0009941:chloroplast envelope,GO:0010287:plastoglobule,GO:0015979:photosynthesis,GO:0016020:membrane,GO:0046872:metal ion binding,GO:0080167:response to karrikin	zma:100284001||path:zma00196||Photosynthesis - antenna proteins	moderately similar to ( 375) AT3G47470 | Symbols: LHCA4, CAB4 | LHCA4 (LIGHT-HARVESTING CHLOROPHYLL-PROTEIN COMPLEX I SUBUNIT A4); chlorophyll binding | chr3:17493622-17494773 REVERSEmoderately similar to ( 217) CB12_PETHY Chlorophyll a-b binding protein, chloroplast precursor (LHCI type II CAB) - Petunia hybrida (Petunia)moderately similar to ( 412) loc_os08g33820 12008.m080044 protein chlorophy…	IPR001344:Chloro_AB-bd_pln,IPR022796:Chloroa_b-bind,IPR023329:Chlorophyll_a/b-bd_dom
GRMZM2G113272	3.39901	6.55625	4.58942	3.33656	0.170031	1.16677	0.680538	0.830111	no annotation	zma:100273988||path:no annotation	moderately similar to ( 209) loc_os06g47930 12006.m09319 protein expressed protein no original description	no annotation
GRMZM2G099483	10.0971	9.91648	6.46041	4.24817	28.3767	17.2388	12.4573	8.731	no annotation	zma:100285963||path:no annotation	moderately similar to ( 399) AT3G14920 | Symbols: | unknown protein | chr3:5018275-5020104 FORWARDhighly similar to ( 750) loc_os01g10950 12001.m07715 protein peptide-N4-asparagine amidase A, putative, expressed no original description	IPR021102:PNGase_A
GRMZM2G119675	44.7647	25.2605	72.8158	26.9376	402.406	215.72	435.399	381.774	GO:0005739:mitochondrion,GO:0005750:mitochondrial respiratory chain complex III	no annotation	very weakly similar to (84.7) AT5G59613 | Symbols: | unknown protein | chr5:24016162-24016500 REVERSEvery weakly similar to (88.6) loc_os03g40920 12003.m09163 protein expressed protein no original description	no annotation
GRMZM2G138995	1.68093	1.94051	1.8197	1.70658	5.18764	4.82538	4.71385	4.56874	GO:0005319:lipid transporter activity,GO:0005543:phospholipid binding,GO:0006869:lipid transport,GO:0009507:chloroplast,GO:0009706:chloroplast inner membrane,GO:0009941:chloroplast envelope	zma:100285575||path:no annotation	moderately similar to ( 402) AT3G20320 | Symbols: TGD2 | TGD2 (TRIGALACTOSYLDIACYLGLYCEROL2); lipid transporter/ phospholipid binding | chr3:7087657-7089640 REVERSEmoderately similar to ( 497) loc_os01g74280 12001.m13455 protein ABC-type transport system involved in resistance to organic solvents, periplasmic component, putative, expressed no original description	IPR003399:Mce-related
GRMZM2G422576	10.3783	14.1791	8.83013	5.71882	25.0105	24.3806	15.778	16.742	GO:0004672:protein kinase activity,GO:0004674:protein serine/threonine kinase activity,GO:0004683:calmodulin-dependent protein kinase activity,GO:0005509:calcium ion binding,GO:0005524:ATP binding,GO:0005886:plasma membrane,GO:0006468:protein phosphorylation,GO:0016020:membrane,GO:0016772:transferase activity, transferring phosphorus-containing groups	zma:100381527||path:no annotation,zma:100383313||path:no annotation	highly similar to ( 697) AT2G41140 | Symbols: CRK1, ATCRK1, ATCBK3 | CRK1 (CDPK-RELATED KINASE 1); calcium ion binding / calcium-dependent protein serine/threonine phosphatase/ calmodulin-dependent protein kinase/ kinase | chr2:17150492-17153378 FORWARDhighly similar to ( 661) CRK_DAUCA CDPK-related protein kinase (EC 2.7.11.1) (PK421) - Daucus carota (Carrot)highly similar to ( 799) loc_os07g447…	IPR000719:Prot_kinase_cat_dom,IPR002048:EF_hand_Ca-bd,IPR002290:Ser/Thr_dual-sp_kinase_dom,IPR008271:Ser/Thr_kinase_AS,IPR011009:Kinase-like_dom,IPR011992:EF-hand-like_dom,IPR017441:Protein_kinase_ATP_BS
GRMZM2G122503	3.80107	2.67123	2.26444	0.601553	14.3133	7.1117	5.27663	3.4537	GO:0016747:transferase activity, transferring acyl groups other than amino-acyl groups	zma:100286158||path:no annotation	moderately similar to ( 369) AT5G17540 | Symbols: | transferase family protein | chr5:5782061-5783682 REVERSEweakly similar to ( 127) HCBT2_DIACA Anthranilate N-benzoyltransferase protein 2 (EC 2.3.1.144) (Anthranilate N-hydroxycinnamoyl/benzoyltransferase 2) - Dianthus caryophyllus (Carnation) (Clove pink)moderately similar to ( 484) loc_os10g35950 12010.m06411 protein 10-deacetylbaccatin III 10…	IPR003480:Transferase,IPR023213:CAT-like_dom
GRMZM2G082502	4.86121	4.74468	5.04172	3.28992	11.2134	12.4416	13.1403	13.1485	GO:0005773:vacuole,GO:0005886:plasma membrane,GO:0006508:proteolysis,GO:0008236:serine-type peptidase activity,GO:0009505:plant-type cell wall,GO:0009561:megagametogenesis	zma:100279875||path:no annotation	highly similar to ( 615) AT4G36195 | Symbols: | serine carboxypeptidase S28 family protein | chr4:17127202-17129787 FORWARDhighly similar to ( 754) loc_os10g36780 12010.m06484 protein prolyl carboxypeptidase like protein, putative, expressedPeptidase_S28 no original description	IPR008758:Peptidase_S28,IPR029058:AB_hydrolase
GRMZM2G371167	97.4379	22.6117	94.1861	52.1902	4.13668	1.38514	3.38125	1.40214	no annotation	zma:100274648||path:no annotation	no original description	no annotation
GRMZM2G023791	74.5754	37.8731	65.153	35.8417	22.6826	8.70714	19.0877	13.0079	no annotation	zma:100278045||path:no annotation	weakly similar to ( 115) loc_os08g37690 12008.m07754 protein expressed protein no original description	no annotation
GRMZM2G021973	9.71025	3.14675	8.80718	1.97601	127.655	50.0095	234.018	126.594	no annotation	zma:100278242||path:no annotation	no original description	no annotation
GRMZM2G055009	0.903383	1.32939	0.909874	1.1624	0	0	0	0	no annotation	zma:100501900||path:no annotation	no original description	no annotation
GRMZM2G399530	19.0426	32.429	19.4886	12.2622	0.772432	1.04521	0.690651	2.73651	GO:0004497:monooxygenase activity,GO:0005506:iron ion binding,GO:0009055:electron carrier activity,GO:0016491:oxidoreductase activity,GO:0016705:oxidoreductase activity, acting on paired donors, with incorporation or reduction of molecular oxygen,GO:0020037:heme binding,GO:0046872:metal ion binding,GO:0055114:oxidation-reduction process	zma:100279973||path:no annotation	moderately similar to ( 289) AT4G13310 | Symbols: CYP71A20 | CYP71A20; electron carrier/ heme binding / iron ion binding / monooxygenase/ oxygen binding | chr4:7750453-7753049 FORWARDmoderately similar to ( 434) C71C2_MAIZE Cytochrome P450 71C2 (EC 1.14.-.-) (Benzoxazineless 3) - Zea mays (Maize)moderately similar to ( 469) loc_os08g01510 12008.m04299 protein cytochrome P450 71C4, putative, expre…	IPR001128:Cyt_P450,IPR002401:Cyt_P450_E_grp-I,IPR017972:Cyt_P450_CS
GRMZM5G837364	14.9912	18.4525	18.9851	20.5993	8.17635	9.84516	10.0156	11.6249	GO:0004177:aminopeptidase activity,GO:0005737:cytoplasm,GO:0006508:proteolysis,GO:0008233:peptidase activity,GO:0008235:metalloexopeptidase activity,GO:0008270:zinc ion binding,GO:0009987:cellular process,GO:0016787:hydrolase activity,GO:0046872:metal ion binding,no annotation	zma:100283250||path:no annotation	highly similar to ( 661) AT2G45240 | Symbols: MAP1A | MAP1A (METHIONINE AMINOPEPTIDASE 1A); aminopeptidase/ metalloexopeptidase | chr2:18656059-18658906 FORWARDhighly similar to ( 744) loc_os10g36470 12010.m06457 protein methionine aminopeptidase 1A, putative, expressedMetAP1 PRK05716 Map PRK12896 Peptidase_M24 PRK12318 PRK12897 APP_MetAP PepP PRK07281 PRK08671 APP-like MetAP2 Prolidase no origin…	IPR000994:Pept_M24_structural-domain,IPR001714:Pept_M24_MAP,IPR002467:Pept_M24A_MAP1,IPR002893:Znf_MYND
GRMZM2G175995	9.55221	13.3534	4.75251	7.66979	59.5667	29.5534	50.4583	16.4678	no annotation	zma:100275663||path:no annotation	no original description	no annotation
GRMZM2G001803	10.8913	13.3057	11.0255	11.4755	2.5549	3.64391	2.56306	2.18011	GO:0005783:endoplasmic reticulum,GO:0006810:transport,GO:0016020:membrane,GO:0016021:integral component of membrane,GO:0030001:metal ion transport,GO:0046873:metal ion transmembrane transporter activity,GO:0055085:transmembrane transport	zma:100192506||path:no annotation	moderately similar to ( 344) AT1G68100 | Symbols: IAR1 | IAR1 (IAA-ALANINE RESISTANT 1); metal ion transmembrane transporter | chr1:25521325-25524032 FORWARDmoderately similar to ( 434) loc_os08g36420 12008.m080180 protein zinc transporter SLC39A7, putative, expressedZip no original description	IPR003689:ZIP
GRMZM2G314075	0	0	1.63952	0	3.73907	2.65586	11.7666	32.8225	GO:0006950:response to stress	zma:100127507||path:no annotation	no original description	IPR003496:ABA_WDS
GRMZM5G879737	11.4779	10.1494	9.79513	10.4365	4.61527	3.01481	4.24802	4.04505	GO:0000911:cytokinesis by cell plate formation,GO:0005515:protein binding,GO:0008150:biological_process,GO:0008270:zinc ion binding,GO:0016829:lyase activity,GO:0042127:regulation of cell proliferation,GO:0046872:metal ion binding,GO:0048451:petal formation,GO:0048453:sepal formation	zma:100279533||path:no annotation	weakly similar to ( 132) AT1G14180 | Symbols: | protein binding / zinc ion binding | chr1:4847976-4848970 FORWARDhighly similar to ( 582) loc_os10g26610 12010.m05600 protein mandelonitrile lyase, putative, expressed no original description	IPR001841:Znf_RING,IPR013083:Znf_RING/FYVE/PHD
GRMZM2G146463	47.3955	37.7396	41.4586	22.5155	9.54911	7.59893	8.01891	4.37018	GO:0003824:catalytic activity,GO:0004553:hydrolase activity, hydrolyzing O-glycosyl compounds,GO:0005975:carbohydrate metabolic process,GO:0008152:metabolic process,GO:0016787:hydrolase activity,GO:0016798:hydrolase activity, acting on glycosyl bonds	zma:100856962||path:zma00052||Galactose metabolism ,path:zma00561||Glycerolipid metabolism ,path:zma00600||Sphingolipid metabolism ,path:zma00603||Glycosphingolipid biosynthesis - globo series	moderately similar to ( 397) AT5G08380 | Symbols: AtAGAL1 | AtAGAL1 (Arabidopsis thaliana ALPHA-GALACTOSIDASE 1); alpha-galactosidase/ catalytic/ hydrolase, hydrolyzing O-glycosyl compounds | chr5:2694851-2697616 REVERSEmoderately similar to ( 371) AGAL_ORYSA Alpha-galactosidase precursor (EC 3.2.1.22) (Melibiase) (Alpha-D-galactoside galactohydrolase) - Oryza sativa (Rice)moderately similar to (…	IPR000111:Glyco_hydro_GHD,IPR002241:Glyco_hydro_27,IPR013780:Glyco_hydro_13_b,IPR013785:Aldolase_TIM,IPR017853:Glycoside_hydrolase_SF
GRMZM2G406108	23.9995	13.0511	8.14532	5.12707	4.89323	1.33036	0.72442	0.781233	GO:0005886:plasma membrane,GO:0016020:membrane,GO:0016021:integral component of membrane	zma:100274500||path:no annotation	no original description	IPR006459:UPF0497_TM_pln_subgr,IPR006702:UPF0497_TM_pln
GRMZM2G013461	68.3578	48.3909	71.489	51.4355	149.171	104.374	129.641	102.332	GO:0004869:cysteine-type endopeptidase inhibitor activity,GO:0009628:response to abiotic stimulus,GO:0010466:negative regulation of peptidase activity,GO:0030414:peptidase inhibitor activity,GO:0050897:cobalt ion binding	zma:542213||path:no annotation	moderately similar to ( 216) AT3G12490 | Symbols: ATCYSB | cysteine protease inhibitor, putative / cystatin, putative | chr3:3960523-3961777 REVERSEweakly similar to ( 121) CYTI_VIGUN Cysteine proteinase inhibitor (Cystatin) - Vigna unguiculata (Cowpea)moderately similar to ( 268) loc_os01g16430 12001.m08239 protein multidomain cystatin, putative, expressed no original description	IPR000010:Prot_inh_cystat,IPR018073:Prot_inh_cystat_CS,IPR020381:Prot_inh_cystat_cons-reg,IPR027214:Cystatin
GRMZM2G126988	4.09783	4.63172	2.78984	3.34843	1.20771	1.28494	0.797982	1.0879	GO:0009011:starch synthase activity,GO:0009058:biosynthetic process,GO:0009250:glucan biosynthetic process,GO:0009507:chloroplast	zma:100136828||path:zma00500||Starch and sucrose metabolism ,path:zma01100||Metabolic pathways ,path:zma01110||Biosynthesis of secondary metabolites	highly similar to ( 840) AT3G01180 | Symbols: AtSS2 | AtSS2 (starch synthase 2); transferase, transferring glycosyl groups | chr3:62456-65678 REVERSEnearly identical (1048) SSY21_ORYSA Soluble starch synthase 2-1, chloroplast precursor (EC 2.4.1.21) (Soluble starch synthase II-1) - Oryza sativa (Rice)nearly identical (1048) loc_os10g30156 12010.m05878 protein soluble starch synthase 2-1, chloropl…	IPR001296:Glyco_trans_1,IPR011835:Glycogen/starch_synth,IPR013534:Starch_synth_cat_dom
GRMZM2G050177	62.679	20.6594	74.8506	152.577	116.969	44.2749	157.02	89.4309	GO:0003824:catalytic activity,GO:0008152:metabolic process	zma:606431||path:zma00052||Galactose metabolism	nearly identical (1012) AT1G55740 | Symbols: AtSIP1 | AtSIP1 (Arabidopsis thaliana seed imbibition 1); hydrolase, hydrolyzing O-glycosyl compounds | chr1:20835507-20838707 REVERSEmoderately similar to ( 296) STSYN_PEA Stachyose synthase precursor (EC 2.4.1.67) (Galactinol--raffinose galactosyltransferase) - Pisum sativum (Garden pea)nearly identical (1219) loc_os08g38710 12008.m26519 protein stac…	IPR008811:Raffinose_synthase,IPR013785:Aldolase_TIM,IPR017853:Glycoside_hydrolase_SF
GRMZM2G085924	416.341	300.356	302.812	96.7018	1805.32	728.989	629.674	334.914	GO:0008168:methyltransferase activity,GO:0008171:O-methyltransferase activity,GO:0016740:transferase activity,GO:0032259:methylation,GO:0046983:protein dimerization activity	zma:100127014||path:no annotation	very weakly similar to (90.1) AT4G35160 | Symbols: | O-methyltransferase family 2 protein | chr4:16730989-16732808 REVERSEweakly similar to ( 169) ZRP4_MAIZE O-methyltransferase ZRP4 (EC 2.1.1.-) (OMT) - Zea mays (Maize)moderately similar to ( 389) loc_os11g20090 12011.m06084 protein O-methyltransferase ZRP4, putative, expressedMethyltransf_2 no original description	IPR001077:O_MeTrfase_2,IPR011991:WHTH_trsnscrt_rep_DNA-bd_dom,IPR012967:Plant_MeTrfase_dimerisation,IPR016461:COMT,IPR029063:SAM-dependent_MTases-like
GRMZM2G001508	8.88599	5.92445	13.4879	6.11106	35.7867	15.0394	25.4095	16.9731	GO:0003993:acid phosphatase activity	zma:100281904||path:no annotation	moderately similar to ( 201) AT4G29260 | Symbols: | acid phosphatase class B family protein | chr4:14422310-14423409 REVERSEweakly similar to ( 190) VSPA_SOYBN Stem 28 kDa glycoprotein precursor (Vegetative storage protein A) - Glycine max (Soybean)moderately similar to ( 239) loc_os05g09740 12005.m05492 protein stem 28 kDa glycoprotein precursor, putative, expressedAcid_phosphat_B no original de…	IPR005519:Acid_phosphat_B,IPR010028:Acid_phosphatase_pln,IPR014403:VSP,IPR023214:HAD-like_dom
GRMZM2G361993	5.4066	3.08919	2.99106	1.94438	2.5882	0.818608	1.0018	0.34057	no annotation	zma:100191931||path:zma04075||Plant hormone signal transduction	very weakly similar to (87.8) loc_os06g50040 12006.m09528 protein OsSAUR29 - Auxin-responsive SAUR gene family member, expressedAuxin_inducible no original description	IPR003676:Auxin_inducible
GRMZM2G454474	12.4788	11.465	16.88	17.3248	2.98693	2.40138	3.83487	3.36696	no annotation	zma:100281956||path:no annotation	weakly similar to ( 141) AT5G50890 | Symbols: | LOCATED IN: cellular_component unknown; EXPRESSED IN: 17 plant structures; EXPRESSED DURING: 13 growth stages; BEST Arabidopsis thaliana protein match is: lipase class 3 family protein (TAIR:AT2G05260.1); Has 115 Blast hits to 115 proteins in 7 species: Archae - 0; Bacteria - 0; Metazoa - 0; Fungi - 0; Plants - 115; Viruses - 0; Other Eukaryotes - 0…	IPR029058:AB_hydrolase
GRMZM2G093622	26.0353	29.1258	16.317	10.6137	7.0626	4.41263	4.2413	4.96636	GO:0005576:extracellular region,GO:0030145:manganese ion binding,GO:0045735:nutrient reservoir activity,GO:0046872:metal ion binding,GO:0048046:apoplast	zma:100286113||path:no annotation	moderately similar to ( 245) AT5G39110 | Symbols: | germin-like protein, putative | chr5:15657802-15658584 REVERSEmoderately similar to ( 221) GLP1_MESCR Germin-like protein precursor - Mesembryanthemum crystallinum (Common ice plant)moderately similar to ( 360) loc_os12g05860 12012.m04577 protein germin-like protein subfamily 1 member 8 precursor, putative, expressedCupin_1 no original descripti…	IPR001929:Germin,IPR006045:Cupin_1,IPR011051:RmlC_Cupin,IPR014710:RmlC-like_jellyroll,IPR019780:Germin_Mn-BS
GRMZM2G153409	15.7013	19.3637	14.5525	14.9837	4.2901	4.49849	3.67583	3.83026	GO:0003677:DNA binding,GO:0005634:nucleus,GO:0006351:transcription, DNA-templated,no annotation	zma:100275944||path:no annotation	no original description	IPR017923:TFIIS_N,no annotation
GRMZM2G054653	46.5635	21.9401	36.9468	41.7113	12.7537	5.9748	12.5512	6.4745	GO:0004364:glutathione transferase activity,GO:0005515:protein binding,GO:0016740:transferase activity	zma:542635||path:zma00480||Glutathione metabolism	weakly similar to ( 148) AT1G59700 | Symbols: ATGSTU16 | ATGSTU16 (GLUTATHIONE S-TRANSFERASE TAU 16); glutathione transferase | chr1:21936459-21937763 FORWARDweakly similar to ( 127) GSTU6_ORYSA Probable glutathione S-transferase GSTU6 (EC 2.5.1.18) (28 kDa cold-induced protein) - Oryza sativa (Rice)moderately similar to ( 258) loc_os10g38489 12010.m65373 protein glutathione S-transferase GSTU6, …	IPR004045:Glutathione_S-Trfase_N,IPR010987:Glutathione-S-Trfase_C-like,IPR012336:Thioredoxin-like_fold
GRMZM2G372502	2.92583	3.44565	4.98416	4.89451	0	0	0	0	GO:0003677:DNA binding,GO:0003824:catalytic activity,GO:0004553:hydrolase activity, hydrolyzing O-glycosyl compounds,GO:0005634:nucleus,GO:0005975:carbohydrate metabolic process,GO:0006260:DNA replication,GO:0006281:DNA repair,GO:0006310:DNA recombination	zma:100191764||path:zma00052||Galactose metabolism ,path:zma00561||Glycerolipid metabolism ,path:zma00600||Sphingolipid metabolism ,path:zma00603||Glycosphingolipid biosynthesis - globo series	weakly similar to ( 182) AT3G56310 | Symbols: | alpha-galactosidase, putative / melibiase, putative / alpha-D-galactoside galactohydrolase, putative | chr3:20882886-20885745 FORWARDweakly similar to ( 162) AGAL_ORYSA Alpha-galactosidase precursor (EC 3.2.1.22) (Melibiase) (Alpha-D-galactoside galactohydrolase) - Oryza sativa (Rice)moderately similar to ( 207) loc_os07g48160 12007.m09030 protein a…	IPR002241:Glyco_hydro_27,IPR012340:NA-bd_OB-fold,IPR013785:Aldolase_TIM,IPR013970:Rep_factor-A_3,IPR017853:Glycoside_hydrolase_SF
GRMZM2G076885	14.3386	12.6202	12.1936	12.7147	5.10485	6.78088	6.15049	6.35252	GO:0000166:nucleotide binding,GO:0003942:N-acetyl-gamma-glutamyl-phosphate reductase activity,GO:0004073:aspartate-semialdehyde dehydrogenase activity,GO:0005737:cytoplasm,GO:0005739:mitochondrion,GO:0006164:purine nucleotide biosynthetic process,GO:0006520:cellular amino acid metabolic process,GO:0008652:cellular amino acid biosynthetic process,GO:0009086:methionine biosynthetic process,GO:00090…	zma:100191334||path:zma00260||Glycine, serine and threonine metabolism ,path:zma00270||Cysteine and methionine metabolism ,path:zma00300||Lysine biosynthesis ,path:zma01100||Metabolic pathways ,path:zma01110||Biosynthesis of secondary metabolites ,path:zma01210||2-Oxocarboxylic acid metabolism ,path:zma01230||Biosynthesis of amino acids	highly similar to ( 513) AT1G14810 | Symbols: | semialdehyde dehydrogenase family protein | chr1:5102684-5104633 REVERSEhighly similar to ( 593) loc_os03g55280 12003.m10443 protein aspartate-semialdehyde dehydrogenase, putative, expressedPRK06598 Asd PRK06728 PRK08040 PRK08664 PRK05671 Semialdhyde_dh Semialdhyde_dhC no original description	IPR000534:Semialdehyde_DH_NAD-bd,IPR005986:Asp_semialdehyde_DH_beta,IPR012080:Asp_semialdehyde_DH,IPR012280:Semialdhyde_DH_dimer_dom,IPR016040:NAD(P)-bd_dom
GRMZM2G468932	13.0157	8.31494	7.45551	5.32142	27.3839	25.2371	28.0415	19.511	GO:0001510:RNA methylation,GO:0003723:RNA binding,GO:0005634:nucleus,GO:0005829:cytosol,GO:0006626:protein targeting to mitochondrion,GO:0042254:ribosome biogenesis,GO:0042255:ribosome assembly	zma:100283150||path:no annotation	moderately similar to ( 239) AT4G15770 | Symbols: | RNA binding / protein binding | chr4:8978060-8978623 FORWARDmoderately similar to ( 314) loc_os07g47420 12007.m08959 protein 60S ribosome subunit biogenesis protein NIP7, putative, expressedNIP7 no original description	IPR002478:PUA,IPR005155:Rbsml_synth_fac_NIP7-like,IPR015947:PUA-like_domain,IPR016686:Ribosomal_synth_fac_NIP7
GRMZM2G117378	43.6898	30.0145	83.2057	79.2643	17.8987	12.5958	22.0951	29.3652	GO:0006629:lipid metabolic process,GO:0008152:metabolic process	zma:100272901||path:no annotation	moderately similar to ( 473) AT2G26560 | Symbols: PLP2, PLA IIA, PLA2A | PLA2A (PHOSPHOLIPASE A 2A); lipase/ nutrient reservoir | chr2:11293912-11295708 REVERSEmoderately similar to ( 282) PAT5_SOLTU Patatin T5 precursor (Potato tuber protein) - Solanum tuberosum (Potato)highly similar to ( 655) loc_os08g37180 12008.m07704 protein patatin T5 precursor, putative, expressedPatatin COG3621 no origin…	IPR002641:Patatin/PLipase_A2-rel,IPR016035:Acyl_Trfase/lysoPLipase
GRMZM5G822563	18.548	17.4686	13.9661	13.4095	6.73899	8.66971	4.76811	6.43698	GO:0000814:ESCRT II complex,GO:0005515:protein binding,GO:0005768:endosome,GO:0006810:transport,GO:0015031:protein transport,no annotation	zma:100856904||path:zma04144||Endocytosis	moderately similar to ( 285) AT4G19003 | Symbols: VPS25 | VPS25 | chr4:10407571-10408582 REVERSEmoderately similar to ( 332) loc_os01g46932 12001.m150676 protein vacuolar protein sorting protein 25, putative, expressedESCRT-II no original description	IPR008570:ESCRT-II_cplx_vps25-sub,IPR011991:WHTH_trsnscrt_rep_DNA-bd_dom,IPR014041:ESCRT-II_cplx_Vps25-sub_N
AC225176.2_FG003	72.6098	64.4382	53.3299	50.5418	17.6209	7.33026	14.3631	8.59716	no annotation	no annotation	no original description	no annotation
GRMZM2G302373	130.64	55.8498	57.4369	34.2257	58.4662	26.3637	8.5846	8.47113	GO:0005515:protein binding	zma:542635||path:zma00480||Glutathione metabolism	weakly similar to ( 190) AT1G10360 | Symbols: ATGSTU18, GST29 | ATGSTU18 (GLUTATHIONE S-TRANSFERASE TAU 18); glutathione transferase | chr1:3395738-3396806 REVERSEweakly similar to ( 194) GSTU6_ORYSA Probable glutathione S-transferase GSTU6 (EC 2.5.1.18) (28 kDa cold-induced protein) - Oryza sativa (Rice)moderately similar to ( 282) loc_os10g38489 12010.m65373 protein glutathione S-transferase GS…	IPR004045:Glutathione_S-Trfase_N,IPR010987:Glutathione-S-Trfase_C-like,IPR012336:Thioredoxin-like_fold
GRMZM2G045507	2.88859	3.02596	2.66436	2.63246	0.656575	0.749248	0.707782	0.417397	GO:0005515:protein binding	zma:100285423||path:no annotation	moderately similar to ( 453) AT2G18850 | Symbols: | FUNCTIONS IN: molecular_function unknown; INVOLVED IN: biological_process unknown; EXPRESSED IN: 22 plant structures; EXPRESSED DURING: 13 growth stages; CONTAINS InterPro DOMAIN/s: SET (InterPro:IPR001214); BEST Arabidopsis thaliana protein match is: SET domain-containing protein (TAIR:AT3G07670.1); Has 597 Blast hits to 594 proteins in 119 spe…	IPR001214:SET_dom
GRMZM2G476685	6.12669	5.24036	2.62601	1.58413	1.6388	1.13812	0.373148	0.596756	GO:0000278:mitotic cell cycle,GO:0005515:protein binding,GO:0005634:nucleus,GO:0007049:cell cycle,GO:0010440:stomatal lineage progression,GO:0042023:DNA endoreduplication,GO:0045736:negative regulation of cyclin-dependent protein serine/threonine kinase activity,GO:0051301:cell division,no annotation	zma:100283450||path:no annotation	moderately similar to ( 251) AT1G70210 | Symbols: CYCD1;1 | CYCD1;1 (CYCLIN D1;1); cyclin-dependent protein kinase regulator | chr1:26440015-26441980 FORWARDmoderately similar to ( 293) loc_os08g32540 12008.m07248 protein cyclin delta-2, putative, expressedCyclin_N no original description	IPR004367:Cyclin_C-dom,IPR006671:Cyclin_N,IPR013763:Cyclin-like,no annotation
GRMZM2G014558	10.2588	6.85731	15.1479	13.667	1.46406	1.60071	1.79181	0.853306	GO:0005783:endoplasmic reticulum,GO:0005886:plasma membrane,GO:0016020:membrane,GO:0016021:integral component of membrane,GO:0016740:transferase activity,GO:0016757:transferase activity, transferring glycosyl groups,GO:0016760:cellulose synthase (UDP-forming) activity,GO:0030244:cellulose biosynthetic process	zma:100281504||path:no annotation	highly similar to ( 720) AT1G55850 | Symbols: ATCSLE1, CSLE1 | ATCSLE1; cellulose synthase/ transferase, transferring glycosyl groups | chr1:20876752-20879414 FORWARDnearly identical (1079) loc_os09g30130 12009.m060004 protein CSLE6 - cellulose synthase-like family E, expressedCellulose_synt no original description	IPR005150:Cellulose_synth,IPR029044:Nucleotide-diphossugar_trans
GRMZM2G026157	8.0948	3.40597	7.12891	4.2615	0	0	0	0	GO:0003677:DNA binding,GO:0003700:sequence-specific DNA binding transcription factor activity,GO:0006355:regulation of transcription, DNA-templated,GO:0016602:CCAAT-binding factor complex	zma:100282719||path:no annotation	very weakly similar to (87.4) loc_os03g48970 12003.m101451 protein nuclear transcription factor Y subunit A-1, putative, expressed no original description	IPR001289:TF_CBFB,IPR018362:CCAAT-binding_factor_CS
GRMZM2G110504	5.97644	30.0499	19.7411	9.17465	94.5825	219.45	111.18	100.4	no annotation	zma:100303825||path:no annotation	very weakly similar to (90.1) loc_os10g18340 12010.m065241 protein expressed protein no original description	no annotation
GRMZM2G083058	33.3314	24.2882	30.3064	22.0991	84.9403	43.5057	74.1743	47.7228	GO:0016021:integral component of membrane	zma:100279247||path:no annotation	moderately similar to ( 305) AT2G25737 | Symbols: | unknown protein | chr2:10977174-10979677 FORWARDmoderately similar to ( 378) loc_os09g17600 12009.m22230 protein expressed protein no original description	IPR002781:TM_pro_TauE_like
GRMZM2G123495	143.559	88.9466	99.7185	93.6137	17.5546	16.0151	25.448	20.6733	GO:0003735:structural constituent of ribosome,GO:0005840:ribosome,GO:0006412:translation,GO:0030529:ribonucleoprotein complex	zma:100272919||path:zma03010||Ribosome	moderately similar to ( 253) AT3G04400 | Symbols: emb2171 | emb2171 (embryo defective 2171); structural constituent of ribosome | chr3:1167339-1168308 FORWARDmoderately similar to ( 248) RL23_TOBAC 60S ribosomal protein L23 - Nicotiana tabacum (Common tobacco)moderately similar to ( 254) loc_os10g32920 12010.m06128 protein 60S ribosomal protein L23, putative, expressedrpl14p RplN Ribosomal_L14 rp…	IPR000218:Ribosomal_L14b/L23e,IPR019972:Ribosomal_L14_CS,IPR023571:Ribosomal_L14_dom
GRMZM2G423917	34.6559	17.9131	43.4637	31.8864	85.5412	101.446	109.04	126.5	GO:0005515:protein binding	zma:100283162||path:no annotation	very weakly similar to (99.0) AT3G16510 | Symbols: | C2 domain-containing protein | chr3:5617112-5618194 REVERSEmoderately similar to ( 214) loc_os01g70790 12001.m43370 protein src2-like protein, putative, expressed no original description	IPR000008:C2_Ca-dep
GRMZM2G330719	13.0396	15.0272	19.0282	11.9118	36.379	38.6167	37.9536	21.6277	no annotation	zma:100384860||path:no annotation	no original description	no annotation
GRMZM2G064042	32.4631	25.3647	34.2834	31.0935	11.2444	6.71692	13.2204	9.7607	GO:0005747:mitochondrial respiratory chain complex I	no annotation	no original description	no annotation
GRMZM2G006716	12.1587	1.72005	5.55743	5.14764	41.6636	6.88063	49.9472	14.6675	GO:0008152:metabolic process,GO:0016787:hydrolase activity	zma:100194343||path:no annotation	moderately similar to ( 268) AT5G06570 | Symbols: | hydrolase | chr5:2008075-2011013 REVERSEweakly similar to ( 157) GID1_ORYSA Gibberellin receptor GID1 (EC 3.-.-.-) (Gibberellin-insensitive dwarf protein 1) (Protein GIBBERELLIN INSENSITIVE DWARF1) - Oryza sativa (Rice)moderately similar to ( 420) loc_os07g06860 12007.m05146 protein gibberellin receptor GID1L2, putative, expressedAbhydrolase_3 A…	IPR013094:AB_hydrolase_3,IPR029058:AB_hydrolase
GRMZM2G160971	15.7083	6.1686	8.00324	12.059	2.68491	2.80411	1.25156	2.22789	GO:0003677:DNA binding,GO:0003700:sequence-specific DNA binding transcription factor activity,GO:0005634:nucleus,GO:0006351:transcription, DNA-templated,GO:0006355:regulation of transcription, DNA-templated	zma:100192050||path:no annotation	very weakly similar to (92.0) AT4G11140 | Symbols: CRF1 | CRF1 (CYTOKININ RESPONSE FACTOR 1); DNA binding / transcription factor | chr4:6794930-6795793 REVERSEvery weakly similar to (82.0) ERF1_ORYSA Ethylene-responsive transcription factor 1 (Ethylene-responsive element-binding factor 1) (EREBP-1) (OsEREBP1) - Oryza sativa (Rice)moderately similar to ( 270) loc_os01g46870 12001.m10884 protein ap…	IPR001471:AP2/ERF_dom,IPR016177:DNA-bd_integrase-typ
GRMZM2G088018	8.52866	5.93901	9.53399	7.59267	3.08942	2.29126	3.61578	2.16061	GO:0003824:catalytic activity,GO:0009058:biosynthetic process,GO:0030170:pyridoxal phosphate binding	zma:100216685||path:zma00250||Alanine, aspartate and glutamate metabolism ,path:zma00710||Carbon fixation in photosynthetic organisms ,path:zma01100||Metabolic pathways ,path:zma01200||Carbon metabolism ,path:zma01210||2-Oxocarboxylic acid metabolism ,path:zma01230||Biosynthesis of amino acids	moderately similar to ( 231) AT1G72330 | Symbols: ALAAT2 | ALAAT2 (ALANINE AMINOTRANSFERASE 2); ATP binding / L-alanine:2-oxoglutarate aminotransferase | chr1:27233637-27236191 FORWARDmoderately similar to ( 246) ALA2_HORVU Alanine aminotransferase 2 (EC 2.6.1.2) (GPT) (Glutamic--pyruvic transaminase 2) (Glutamic--alanine transaminase 2) (ALAAT-2) - Hordeum vulgare (Barley)moderately similar to (…	IPR004839:Aminotransferase_I/II,IPR015422:PyrdxlP-dep_Trfase_major_sub2,IPR015424:PyrdxlP-dep_Trfase
GRMZM2G077317	0.156196	0.139114	1.47946	1.00186	16.4222	11.1244	16.2481	10.9835	GO:0005507:copper ion binding,GO:0016491:oxidoreductase activity,GO:0055114:oxidation-reduction process	zma:100285611||path:no annotation	highly similar to ( 518) AT4G12420 | Symbols: SKU5 | SKU5; copper ion binding / oxidoreductase | chr4:7349941-7352868 REVERSEmoderately similar to ( 344) ASO_BRANA L-ascorbate oxidase homolog precursor (EC 1.10.3.3) (Ascorbase) - Brassica napus (Rape)highly similar to ( 578) loc_os06g01490 12006.m04887 protein monocopper oxidase precursor, putative, expressedCu-oxidase Cu-oxidase_3 no original de…	IPR001117:Cu-oxidase,IPR008972:Cupredoxin,IPR011706:Cu-oxidase_2,IPR011707:Cu-oxidase_3
GRMZM2G173882	6.89048	21.3784	9.52798	12.7647	48.4943	37.9761	41.7465	22.1094	GO:0003677:DNA binding,GO:0003682:chromatin binding	zma:100283628||path:no annotation	weakly similar to ( 154) AT2G03500 | Symbols: | myb family transcription factor | chr2:1059926-1062259 FORWARDmoderately similar to ( 301) loc_os07g02800 12007.m29048 protein myb-like DNA-binding domain, SHAQKYF class family protein, expressed no original description	IPR001005:SANT/Myb,IPR006447:Myb_dom_plants,IPR009057:Homeodomain-like,IPR017930:Myb_dom
GRMZM2G479906	1.042	3.10668	3.55909	3.41329	0.369592	0.819665	0.913298	0.831718	GO:0005524:ATP binding,GO:0016020:membrane,GO:0016887:ATPase activity	zma:100384044||path:no annotation	nearly identical (1774) AT1G15520 | Symbols: PDR12, ATPDR12 | PDR12 (PLEIOTROPIC DRUG RESISTANCE 12); ATPase, coupled to transmembrane movement of substances | chr1:5331993-5338175 REVERSEnearly identical (1935) PDR4_ORYSA Pleiotropic drug resistance protein 4 - Oryza sativa (Rice)nearly identical (2062) loc_os09g16380 12009.m04898 protein ABC1 protein, putativeABC_PDR_domain2 ABCG_EPDR ABCG_Whit…	IPR003439:ABC_transporter-like,IPR003593:AAA+_ATPase,IPR013525:ABC_2_trans,IPR013581:PDR_assoc,IPR027417:P-loop_NTPase,IPR029481:ABC_trans_N
GRMZM2G095164	2.34763	1.9643	1.25786	0.570458	13.6333	4.35338	6.00637	3.22467	no annotation	zma:100284473||path:no annotation	very weakly similar to (92.8) loc_os01g15320 12001.m08130 protein rapid alkalinization factor 1 precursor, putative, expressedRALF no original description	IPR008801:RALF
GRMZM2G319573	3.80098	3.81432	2.14093	3.06969	0.65152	1.36167	0.532021	0.855388	GO:0000166:nucleotide binding,GO:0003676:nucleic acid binding,GO:0003824:catalytic activity,GO:0005524:ATP binding,GO:0005622:intracellular,GO:0006310:DNA recombination,GO:0008026:ATP-dependent helicase activity,GO:0044237:cellular metabolic process,no annotation	zma:100274706||path:no annotation,zma:100382802||path:no annotation	highly similar to ( 587) AT1G10930 | Symbols: ATSGS1, RECQ4A, ATRECQ4A | RECQ4A; ATP binding / ATP-dependent helicase/ helicase/ nucleic acid binding | chr1:3648032-3654997 REVERSEhighly similar to ( 662) loc_os04g35420 12004.m08631 protein ATSGS1, putative, expressedRecQ PRK11057 DEAD DEXDc DEXHc DEXDc SrmB no original description	IPR001650:Helicase_C,IPR002121:HRDC_dom,IPR002464:DNA/RNA_helicase_DEAH_CS,IPR004589:DNA_helicase_ATP-dep_RecQ,IPR010997:HRDC-like,IPR011545:DNA/RNA_helicase_DEAD/DEAH_N,IPR014001:Helicase_ATP-bd,IPR027417:P-loop_NTPase,no annotation
GRMZM2G055437	7.00016	10.487	5.59328	6.23125	0.556471	1.41926	1.04258	1.19663	GO:0005515:protein binding	zma:100281427||path:no annotation	moderately similar to ( 342) AT5G54200 | Symbols: | WD-40 repeat family protein | chr5:21993565-21997076 REVERSEhighly similar to ( 821) loc_os04g34080 12004.m08502 protein protein phosphatase type 2A regulator/ signal transducer, putative, expressedWD40 no original description	IPR001680:WD40_repeat,IPR015943:WD40/YVTN_repeat-like_dom,IPR017986:WD40_repeat_dom,IPR019775:WD40_repeat_CS,IPR020472:G-protein_beta_WD-40_rep
GRMZM2G465723	6.79791	5.99794	9.20286	7.56652	1.8317	0.696538	0.957694	0.804197	no annotation	zma:100284197||path:no annotation	weakly similar to ( 103) loc_os10g30180 12010.m05880 protein hsp20/alpha crystallin family protein, expressed no original description	IPR002068:a-crystallin/Hsp20_dom,IPR008978:HSP20-like_chaperone
GRMZM2G138077	22.3692	16.8543	24.7768	28.0599	7.60088	6.34467	9.04064	9.6766	GO:0008150:biological_process	zma:100192888||path:no annotation	weakly similar to ( 151) AT1G56420 | Symbols: | unknown protein | chr1:21122772-21124234 REVERSEmoderately similar to ( 229) loc_os12g37390 12012.m07524 protein expressed protein no original description	no annotation
GRMZM5G873287	36.304	39.8402	34.7267	37.9597	15.8627	15.6657	19.2968	21.7779	no annotation	zma:100285385||path:no annotation	weakly similar to ( 121) AT3G13870 | Symbols: RHD3 | RHD3 (ROOT HAIR DEFECTIVE 3); GTP binding | chr3:4565762-4571109 REVERSEweakly similar to ( 176) loc_os01g39310 12001.m43066 protein protein SEY1, putative, expressed no original description	IPR008803:RHD3_GTP-bd
GRMZM2G090669	19.3721	13.8068	16.6839	20.0675	0	0	0	0	GO:0016020:membrane	zma:100276307||path:no annotation	very weakly similar to (99.4) loc_os03g37090 12003.m08821 protein expressed protein no original description	IPR005349:UPF0136_TM
GRMZM2G055059	8.47589	3.37899	3.10924	2.32339	0	0	0	0	no annotation	no annotation	no original description	no annotation
GRMZM2G031033	34.7484	3.00313	4.94964	7.44855	74.7836	14.3682	10.3958	2.1456	GO:0006979:response to oxidative stress,GO:0009061:anaerobic respiration	zma:100278780||path:no annotation	weakly similar to ( 127) loc_os11g05170 12011.m04715 protein expressed protein no original description	no annotation
GRMZM2G050829	1.08031	0.95893	1.57702	0.581735	5.38405	4.80234	4.86144	5.0152	GO:0004601:peroxidase activity,GO:0006979:response to oxidative stress,GO:0016491:oxidoreductase activity,GO:0020037:heme binding,GO:0046872:metal ion binding,GO:0055114:oxidation-reduction process	zma:100273104||path:zma00360||Phenylalanine metabolism ,path:zma00940||Phenylpropanoid biosynthesis ,path:zma01100||Metabolic pathways ,path:zma01110||Biosynthesis of secondary metabolites	moderately similar to ( 231) AT1G05260 | Symbols: RCI3, RCI3A | RCI3 (RARE COLD INDUCIBLE GENE 3); peroxidase | chr1:1529827-1531271 FORWARDmoderately similar to ( 218) PER2_ARAHY Cationic peroxidase 2 precursor (EC 1.11.1.7) (PNPC2) - Arachis hypogaea (Peanut)moderately similar to ( 397) loc_os05g04490 12005.m04982 protein peroxidase 1 precursor, putative, expressedsecretory_peroxidase plant_per…	IPR000823:Peroxidase_pln,IPR002016:Haem_peroxidase_pln/fun/bac,IPR010255:Haem_peroxidase,IPR019793:Peroxidases_heam-ligand_BS
GRMZM2G141679	44.9198	44.7097	23.7703	23.3159	10.4929	11.8428	7.11522	8.29763	GO:0003677:DNA binding,GO:0003700:sequence-specific DNA binding transcription factor activity,GO:0006355:regulation of transcription, DNA-templated	zma:101027134||path:no annotation	weakly similar to ( 117) AT4G39780 | Symbols: | AP2 domain-containing transcription factor, putative | chr4:18458216-18459034 REVERSEweakly similar to ( 199) loc_os09g20350 12009.m05242 protein DRE binding factor 1, putative, expressedAP2 AP2 no original description	IPR001471:AP2/ERF_dom,IPR016177:DNA-bd_integrase-typ
GRMZM2G118884	6.1731	6.18725	10.768	6.65744	41.4333	29.9019	36.2212	25.9615	GO:0005622:intracellular,GO:0008270:zinc ion binding	zma:100284380||path:no annotation	weakly similar to ( 109) AT4G39070 | Symbols: | zinc finger (B-box type) family protein | chr4:18205061-18206421 REVERSEweakly similar to ( 168) loc_os06g49880 12006.m32190 protein salt tolerance-like protein, putative, expressed no original description	IPR000315:Znf_B-box
GRMZM2G066867	18.27	16.9709	24.1611	22.0526	3.17614	5.427	6.76623	6.56359	GO:0000166:nucleotide binding,GO:0004672:protein kinase activity,GO:0004674:protein serine/threonine kinase activity,GO:0005524:ATP binding,GO:0005634:nucleus,GO:0005737:cytoplasm,GO:0005829:cytosol,GO:0005985:sucrose metabolic process,GO:0006468:protein phosphorylation,GO:0006636:unsaturated fatty acid biosynthetic process,GO:0006970:response to osmotic stress,GO:0009414:response to water depriv…	zma:100191972||path:zma04075||Plant hormone signal transduction	highly similar to ( 600) AT4G33950 | Symbols: OST1, SNRK2-6, SRK2E, SNRK2.6, P44 | OST1 (OPEN STOMATA 1); calcium-dependent protein serine/threonine kinase/ kinase/ protein kinase | chr4:16272819-16274657 FORWARDhighly similar to ( 676) SAPKA_ORYSA Serine/threonine-protein kinase SAPK10 (EC 2.7.11.1) (Osmotic stress/abscisic acid-activated protein kinase 10) - Oryza sativa (Rice)highly similar to…	IPR000719:Prot_kinase_cat_dom,IPR002290:Ser/Thr_dual-sp_kinase_dom,IPR008271:Ser/Thr_kinase_AS,IPR011009:Kinase-like_dom,IPR017441:Protein_kinase_ATP_BS
GRMZM2G478430	4.61794	2.4479	1.34373	0.781986	0	0	0	0	no annotation	no annotation	no original description	no annotation
GRMZM2G050450	73.7035	26.5045	33.696	29.0238	31.5535	15.4023	15.7175	9.17245	GO:0016747:transferase activity, transferring acyl groups other than amino-acyl groups	zma:100286158||path:no annotation	moderately similar to ( 348) AT5G17540 | Symbols: | transferase family protein | chr5:5782061-5783682 REVERSEweakly similar to ( 144) HCBT1_DIACA Anthranilate N-benzoyltransferase protein 1 (EC 2.3.1.144) (Anthranilate N-hydroxycinnamoyl/benzoyltransferase 1) - Dianthus caryophyllus (Carnation) (Clove pink)highly similar to ( 728) loc_os06g49660 12006.m09490 protein taxadien-5-alpha-ol O-acetyltr…	IPR003480:Transferase,IPR023213:CAT-like_dom
GRMZM2G122437	31.9675	24.3013	28.3219	23.2947	16.2469	4.04411	11.0734	8.97264	GO:0030001:metal ion transport,GO:0046872:metal ion binding	zma:100285383||path:no annotation,zma:100304361||path:no annotation	no original description	IPR006121:HeavyMe-assoc_HMA
GRMZM2G126413	11.8779	6.73815	10.0069	10.8109	1.32838	1.32099	1.90762	2.25907	no annotation	zma:100382348||path:no annotation	no original description	IPR008889:VQ
GRMZM2G479110	4.17561	6.17974	3.73104	3.01839	15.0951	10.678	15.2494	10.8874	GO:0000160:phosphorelay signal transduction system,GO:0003677:DNA binding,GO:0003682:chromatin binding	zma:100274010||path:no annotation	moderately similar to ( 326) AT2G25180 | Symbols: ARR12 | ARR12 (ARABIDOPSIS RESPONSE REGULATOR 12); transcription factor/ two-component response regulator | chr2:10724490-10726961 REVERSEvery weakly similar to (90.1) PRR95_ORYSA Two-component response regulator-like PRR95 (Pseudo-response regulator 95) (OsPRR95) - Oryza sativa (Rice)highly similar to ( 812) loc_os02g55320 12002.m10558 protein tw…	IPR001005:SANT/Myb,IPR001789:Sig_transdc_resp-reg_receiver,IPR006447:Myb_dom_plants,IPR009057:Homeodomain-like,IPR011006:CheY-like_superfamily,IPR017053:Response_reg_B-typ_pln,IPR017930:Myb_dom
AC193786.3_FG005	2.57863	5.68485	6.90895	8.40346	78.8396	32.5643	32.032	39.7061	GO:0003677:DNA binding,GO:0046983:protein dimerization activity	no annotation	weakly similar to ( 103) AT3G56970 | Symbols: BHLH038, ORG2 | BHLH038; DNA binding / transcription factor | chr3:21084204-21085094 REVERSEmoderately similar to ( 228) loc_os01g72370 12001.m13272 protein ORG3, putative, expressed no original description	IPR011598:bHLH_dom,IPR015660:ASH
GRMZM2G053083	30.1871	25.2821	29.5035	26.6935	11.5512	11.8986	14.0753	14.715	GO:0016020:membrane,GO:0016021:integral component of membrane,GO:0071816:tail-anchored membrane protein insertion into ER membrane	zma:100276891||path:no annotation	weakly similar to ( 123) AT4G16444 | Symbols: | unknown protein | chr4:9274791-9276056 REVERSEweakly similar to ( 198) loc_os06g09840 12006.m05702 protein expressed protein no original description	IPR028945:WRB/Get1
GRMZM2G039622	32.0825	18.7329	23.8677	21.7571	12.9776	10.0684	12.4757	11.832	GO:0005515:protein binding,no annotation	zma:100276126||path:zma04130||SNARE interactions in vesicular transport	very weakly similar to (93.2) loc_os07g38990 12007.m08143 protein expressed protein no original description	IPR000727:T_SNARE_dom,no annotation
GRMZM2G402675	4.38727	3.30482	4.4695	4.25551	1.53668	1.09873	1.80876	1.43155	no annotation	no annotation	weakly similar to ( 104) loc_os03g38120 12003.m08914 protein expressed protein no original description	no annotation
GRMZM2G131099	61.2539	60.5448	53.7911	36.1491	22.7328	22.6899	29.2394	68.6856	no annotation	zma:100275282||path:no annotation	weakly similar to ( 105) loc_os01g51670 12001.m11345 protein expressed protein no original description	no annotation
GRMZM2G132704	12.8877	15.4338	5.17084	5.82848	4.50537	2.9192	1.48205	2.46265	GO:0005515:protein binding	zma:100382159||path:no annotation	highly similar to ( 532) AT2G42320 | Symbols: | nucleolar protein gar2-related | chr2:17628102-17630657 FORWARDhighly similar to ( 952) loc_os08g39490 12008.m080206 protein expressed protein no original description	IPR002710:Dilute
GRMZM2G072586	2.9093	2.43879	2.97635	3.51171	16.1915	14.8574	17.6468	13.9917	GO:0005515:protein binding,no annotation	zma:100274878||path:no annotation	no original description	IPR001810:F-box_dom_cyclin-like,IPR006566:FBD,no annotation
GRMZM2G040736	24.6094	17.726	20.3303	18.5974	4.8937	6.78513	4.3201	7.9315	GO:0000156:phosphorelay response regulator activity,GO:0000160:phosphorelay signal transduction system,GO:0005634:nucleus,GO:0005737:cytoplasm,GO:0005739:mitochondrion,GO:0006355:regulation of transcription, DNA-templated,GO:0007623:circadian rhythm,GO:0009536:plastid,GO:0009735:response to cytokinin,GO:0010114:response to red light,GO:0035556:intracellular signal transduction	zma:100281011||path:zma04075||Plant hormone signal transduction	weakly similar to ( 129) AT3G48100 | Symbols: ARR5, ATRR2, IBC6 | ARR5 (ARABIDOPSIS RESPONSE REGULATOR 5); transcription regulator/ two-component response regulator | chr3:17759112-17760740 REVERSEweakly similar to ( 176) loc_os04g57720 12004.m10657 protein OsRR6 - Rice type-A response regulator, expressed no original description	IPR001789:Sig_transdc_resp-reg_receiver,IPR011006:CheY-like_superfamily
GRMZM2G132486	1.88345	1.51527	1.60198	1.28093	0.817438	0.678934	0.385311	0.345616	GO:0003779:actin binding,GO:0016043:cellular component organization,GO:0030036:actin cytoskeleton organization	zma:100279401||path:no annotation	moderately similar to ( 360) AT3G25500 | Symbols: AFH1, FH1, AHF1, ATFH1 | AFH1 (FORMIN HOMOLOGY 1); actin binding / actin filament binding / protein binding | chr3:9251320-9254826 REVERSEhighly similar to ( 600) loc_os09g34180 12009.m06467 protein AFH1, putative, expressedFH2 FH2 no original description	IPR015425:FH2_actin-bd
GRMZM2G444748	32.1041	25.2954	13.4292	18.3693	9.35928	8.945	5.02754	7.42511	GO:0003700:sequence-specific DNA binding transcription factor activity,GO:0006355:regulation of transcription, DNA-templated,GO:0043565:sequence-specific DNA binding	zma:100286318||path:no annotation	very weakly similar to (86.3) AT1G75390 | Symbols: AtbZIP44 | AtbZIP44 (Arabidopsis thaliana basic leucine-zipper 44); DNA binding / protein heterodimerization/ transcription factor | chr1:28292224-28292665 FORWARDweakly similar to ( 129) loc_os02g03960 12002.m05745 protein ocs element-binding factor 1, putative, expressed no original description	IPR004827:bZIP
GRMZM2G017685	6.07451	2.70009	7.98929	6.34818	18.7268	8.62405	17.1976	13.2095	no annotation	zma:100278230||path:no annotation	no original description	no annotation
GRMZM2G125233	1.2832	0.636145	1.39953	0.64923	10.9943	8.80925	7.61572	7.17157	GO:0003824:catalytic activity,GO:0005975:carbohydrate metabolic process,GO:0016853:isomerase activity,GO:0019318:hexose metabolic process,GO:0030246:carbohydrate binding	zma:100191144||path:zma00010||Glycolysis / Gluconeogenesis ,path:zma00052||Galactose metabolism ,path:zma01100||Metabolic pathways ,path:zma01110||Biosynthesis of secondary metabolites	moderately similar to ( 263) AT3G47800 | Symbols: | aldose 1-epimerase family protein | chr3:17634971-17636998 FORWARDmoderately similar to ( 416) loc_os04g38540 12004.m08844 protein aldose 1-epimerase, putative, expressedgalM Aldose_epim GalM no original description	IPR008183:Aldose_1/G6P_1-epimerase,IPR011013:Gal_mutarotase_SF_dom,IPR014718:Glyco_hydro-type_carb-bd_sub,IPR015443:Aldose_1-epimerase
GRMZM2G009818	6.43084	7.26758	1.93603	0.396258	2.50543	3.92094	0.672689	0.962934	GO:0004672:protein kinase activity,GO:0004674:protein serine/threonine kinase activity,GO:0005515:protein binding,GO:0005524:ATP binding,GO:0006468:protein phosphorylation,GO:0016772:transferase activity, transferring phosphorus-containing groups	zma:100383417||path:no annotation	nearly identical (1027) AT4G28650 | Symbols: | leucine-rich repeat transmembrane protein kinase, putative | chr4:14144155-14147276 REVERSEmoderately similar to ( 283) RPK1_IPONI Receptor-like protein kinase precursor (EC 2.7.11.1) - Ipomoea nil (Japanese morning glory) (Pharbitis nil)nearly identical (1568) loc_os03g05140 12003.m06038 protein receptor-like protein kinase 5 precursor, putative, ex…	IPR000719:Prot_kinase_cat_dom,IPR001611:Leu-rich_rpt,IPR008271:Ser/Thr_kinase_AS,IPR011009:Kinase-like_dom,IPR013210:LRR-contain_N2,IPR017441:Protein_kinase_ATP_BS
GRMZM2G165198	2.04461	1.99039	1.03344	1.11387	0	0	0	0	no annotation	zma:100217190||path:no annotation	no original description	no annotation
GRMZM2G164640	3.63869	2.72388	5.80813	4.40097	1.2194	1.01159	1.82158	1.60759	no annotation	zma:100273535||path:no annotation	moderately similar to ( 236) loc_os01g49614 12001.m43492 protein Ser/Thr protein kinase, putative, expressed no original description	no annotation
GRMZM2G129058	2.23429	3.14097	1.72097	3.36136	0	0	0	0	GO:0004672:protein kinase activity,GO:0004674:protein serine/threonine kinase activity,GO:0005515:protein binding,GO:0005524:ATP binding,GO:0006468:protein phosphorylation,GO:0016772:transferase activity, transferring phosphorus-containing groups,GO:0048544:recognition of pollen	zma:542664||path:no annotation	highly similar to ( 666) AT2G19130 | Symbols: | S-locus lectin protein kinase family protein | chr2:8293789-8296275 FORWARDmoderately similar to ( 328) KPRO_MAIZE Putative receptor protein kinase ZmPK1 precursor (EC 2.7.11.1) - Zea mays (Maize)highly similar to ( 694) loc_os07g36770 12007.m07927 protein retrotransposon protein, putative, Ty3-gypsy subclassPkinase S_TKc S_TKc TyrKc Pkinase_Tyr PTK…	IPR000719:Prot_kinase_cat_dom,IPR000742:EG-like_dom,IPR000858:S_locus_glycoprot,IPR001480:Bulb-type_lectin_dom,IPR003609:Pan_app,IPR008271:Ser/Thr_kinase_AS,IPR011009:Kinase-like_dom,IPR013227:PAN-2_domain,IPR013320:ConA-like_subgrp,IPR017441:Protein_kinase_ATP_BS,IPR024171:SRK_like_kinase
GRMZM2G176327	1.69189	1.51432	3.704	1.66003	15.9373	16.1847	23.2829	17.0108	GO:0003677:DNA binding,GO:0003682:chromatin binding	zma:100192609||path:no annotation	moderately similar to ( 231) AT1G48000 | Symbols: MYB112, AtMYB112 | MYB112 (myb domain protein 112); DNA binding / transcription factor | chr1:17704269-17706377 REVERSEweakly similar to ( 140) GAM1_ORYSA Transcription factor GAMYB (OsGAMyb) - Oryza sativa (Rice)moderately similar to ( 258) loc_os07g48870 12007.m09096 protein typical P-type R2R3 Myb protein, putative, expressed no original descri…	IPR001005:SANT/Myb,IPR009057:Homeodomain-like,IPR017877:Myb-like_dom,IPR017930:Myb_dom
GRMZM2G005526	0.825283	1.81762	1.34318	1.80323	0	0	0	0	GO:0004784:superoxide dismutase activity,GO:0005215:transporter activity,GO:0006801:superoxide metabolic process,GO:0006810:transport,GO:0016020:membrane,GO:0046872:metal ion binding,GO:0055085:transmembrane transport,GO:0055114:oxidation-reduction process	zma:100193589||path:no annotation,zma:100285674||path:no annotation	no original description	IPR001189:Mn/Fe_SOD,IPR006043:Xant/urac/vitC,IPR019831:Mn/Fe_SOD_N
GRMZM2G460566	14.3413	7.26966	26.8801	14.4445	96.6864	80.7541	102.692	64.5533	no annotation	zma:100278404||path:no annotation	no original description	no annotation
GRMZM2G014441	11.4639	14.6686	5.14039	5.30607	3.29299	0.666667	0.544523	0.396831	no annotation	zma:100276861||path:no annotation	no original description	no annotation
GRMZM2G150726	3.84321	2.58015	4.66292	2.50167	11.8698	11.1698	12.6627	8.63386	no annotation	zma:100191241||path:no annotation	moderately similar to ( 275) AT5G10750 | Symbols: | unknown protein | chr5:3399072-3399980 FORWARDmoderately similar to ( 410) loc_os06g48320 12006.m09358 protein lipid binding protein, putative, expressedDUF1336 no original description	IPR009769:DUF1336
GRMZM2G096958	19.7962	22.3193	26.6718	43.9314	58.8334	71.071	47.2764	87.2611	GO:0003824:catalytic activity,GO:0006520:cellular amino acid metabolic process,GO:0006826:iron ion transport,GO:0008483:transaminase activity,GO:0009058:biosynthetic process,GO:0009536:plastid,GO:0010189:vitamin E biosynthetic process,GO:0016740:transferase activity,GO:0030170:pyridoxal phosphate binding,GO:0033855:nicotianamine aminotransferase activity	zma:100193424||path:zma00130||Ubiquinone and other terpenoid-quinone biosynthesis ,path:zma00270||Cysteine and methionine metabolism ,path:zma00350||Tyrosine metabolism ,path:zma00360||Phenylalanine metabolism ,path:zma00400||Phenylalanine, tyrosine and tryptophan biosynthesis ,path:zma00950||Isoquinoline alkaloid biosynthesis ,path:zma00960||Tropane, piperidine and pyridine alkaloid biosynthesis…	moderately similar to ( 487) AT5G36160 | Symbols: | aminotransferase-related | chr5:14233261-14235129 REVERSEvery weakly similar to (83.6) 1A1C_DIACA 1-aminocyclopropane-1-carboxylate synthase (EC 4.4.1.14) (ACC synthase) (S-adenosyl-L-methionine methylthioadenosine-lyase) - Dianthus caryophyllus (Carnation) (Clove pink)highly similar to ( 748) loc_os02g20360 12002.m33659 protein tyrosine aminotr…	IPR004839:Aminotransferase_I/II,IPR005958:TyrNic_aminoTrfase,IPR015421:PyrdxlP-dep_Trfase_major_sub1,IPR015422:PyrdxlP-dep_Trfase_major_sub2,IPR015424:PyrdxlP-dep_Trfase,IPR021178:Tyrosine_transaminase
GRMZM2G082522	3.22906	6.43561	5.26215	8.40345	1.43359	2.32711	1.11356	3.20785	GO:0004672:protein kinase activity,GO:0004674:protein serine/threonine kinase activity,GO:0005524:ATP binding,GO:0006468:protein phosphorylation,GO:0016772:transferase activity, transferring phosphorus-containing groups	zma:100280308||path:no annotation	moderately similar to ( 219) AT1G21230 | Symbols: WAK5 | WAK5 (WALL ASSOCIATED KINASE 5); kinase/ protein serine/threonine kinase | chr1:7429980-7432346 FORWARDweakly similar to ( 169) KPRO_MAIZE Putative receptor protein kinase ZmPK1 precursor (EC 2.7.11.1) - Zea mays (Maize)highly similar to ( 816) loc_os01g20880 12001.m08572 protein OsWAK3 - OsWAK receptor-like cytoplasmic kinase (OsWAK-RLCK),…	IPR000719:Prot_kinase_cat_dom,IPR001245:Ser-Thr/Tyr_kinase_cat_dom,IPR008271:Ser/Thr_kinase_AS,IPR011009:Kinase-like_dom,IPR017441:Protein_kinase_ATP_BS
GRMZM2G030036	15.292	9.49298	10.8592	28.1512	91.8552	82.1134	37.9691	55.4838	GO:0006826:iron ion transport,GO:0030410:nicotianamine synthase activity,GO:0030418:nicotianamine biosynthetic process	zma:541637||path:no annotation	moderately similar to ( 305) AT1G56430 | Symbols: ATNAS4, NAS4 | NAS4 (NICOTIANAMINE SYNTHASE 4); nicotianamine synthase | chr1:21137023-21137997 FORWARDmoderately similar to ( 456) NAS3_HORVU Probable nicotianamine synthase 3 (EC 2.5.1.43) (S-adenosyl-L-methionine:S-adenosyl-L-methionine:S-adenosyl-methionine 3-amino-3-carboxypropyltransferase 3) (HvNAS3) - Hordeum vulgare (Barley)moderately sim…	IPR004298:Nicotian_synth,IPR029063:SAM-dependent_MTases-like
GRMZM2G166944	8.80842	7.68668	6.84038	3.51419	25.6374	13.4191	20.8597	18.7269	GO:0004553:hydrolase activity, hydrolyzing O-glycosyl compounds,GO:0005618:cell wall,GO:0005737:cytoplasm,GO:0005886:plasma membrane,GO:0005975:carbohydrate metabolic process,GO:0006073:cellular glucan metabolic process,GO:0007568:aging,GO:0009408:response to heat,GO:0009409:response to cold,GO:0009505:plant-type cell wall,GO:0009612:response to mechanical stimulus,GO:0009733:response to auxin,GO…	zma:100191584||path:no annotation	moderately similar to ( 229) AT5G57550 | Symbols: XTR3 | XTR3 (XYLOGLUCAN ENDOTRANSGLYCOSYLASE 3); hydrolase, acting on glycosyl bonds / xyloglucan:xyloglucosyl transferase | chr5:23305055-23306384 REVERSEmoderately similar to ( 213) BRU1_SOYBN Brassinosteroid-regulated protein BRU1 precursor - Glycine max (Soybean)moderately similar to ( 243) loc_os06g48200 12006.m09346 protein xyloglucan endotr…	IPR000757:Glyco_hydro_16,IPR008263:Glycoside_hydrolase_16_AS,IPR008985:ConA-like_lec_gl_sf,IPR010713:XET_C,IPR013320:ConA-like_subgrp,IPR016455:XET
GRMZM2G168439	16.0922	14.5581	1.68721	0.803689	57.941	26.3009	10.4114	6.31584	GO:0005215:transporter activity,GO:0005773:vacuole,GO:0005774:vacuolar membrane,GO:0006810:transport,GO:0006833:water transport,GO:0006950:response to stress,GO:0015204:urea transmembrane transporter activity,GO:0015250:water channel activity,GO:0015840:urea transport,GO:0016020:membrane,GO:0016021:integral component of membrane,GO:0071918:urea transmembrane transport	zma:541893||path:no annotation	moderately similar to ( 296) AT4G01470 | Symbols: GAMMA-TIP3, TIP1;3 | TIP1;3 (TONOPLAST INTRINSIC PROTEIN 1;3); urea transmembrane transporter/ water channel | chr4:625092-625850 REVERSEmoderately similar to ( 347) TIP12_ORYSA Probable aquaporin TIP1.2 (Tonoplast intrinsic protein 1.2) (OsTIP1.2) - Oryza sativa (Rice)moderately similar to ( 347) loc_os01g74450 12001.m13470 protein aquaporin TIP1…	IPR000425:MIP,IPR022357:MIP_CS,IPR023271:Aquaporin-like
GRMZM2G125266	2.21881	1.50086	2.36406	1.35831	6.63221	7.74475	6.92687	6.78816	GO:0000166:nucleotide binding,GO:0009507:chloroplast	zma:100283455||path:no annotation	moderately similar to ( 211) AT5G52810 | Symbols: | ornithine cyclodeaminase/mu-crystallin family protein | chr5:21399524-21400501 FORWARDmoderately similar to ( 359) loc_os10g38930 12010.m06660 protein mu-crystallin, putative, expressedPRK06141 COG2423 PRK08618 OCD_Mu_crystall PRK06046 PRK07340 PRK07589 PRK08291 PRK06823 no original description	IPR003462:ODC_Mu_crystall,IPR016040:NAD(P)-bd_dom,IPR023401:ODC_N
GRMZM2G023237	143.427	130.538	210.432	273.041	42.764	65.2574	64.0656	73.9183	GO:0009055:electron carrier activity,GO:0015035:protein disulfide oxidoreductase activity,GO:0045454:cell redox homeostasis	zma:100285691||path:no annotation	very weakly similar to (91.7) loc_os01g47760 12001.m10969 protein OsGrx_I1 - glutaredoxin subgroup III, expressedGRX_GRXh_1_2_like no original description	IPR002109:Glutaredoxin,IPR011905:GlrX-like_pln_2,IPR012336:Thioredoxin-like_fold
GRMZM2G088961	26.4389	19.7588	26.0032	19.3588	58.0035	34.3753	50.6131	33.8076	no annotation	zma:100193361||path:no annotation	weakly similar to ( 118) loc_os05g41620 12005.m08336 protein expressed protein no original description	no annotation
GRMZM2G087824	8.22194	8.1598	8.78322	3.23896	31.77	17.4642	29.8536	20.3468	no annotation	zma:100276960||path:no annotation	weakly similar to ( 120) loc_os04g37760 12004.m08765 protein expressed protein no original description	no annotation
GRMZM6G397851	87.6626	79.7177	69.595	46.2916	201.972	184.718	185.024	132.492	no annotation	zma:100273384||path:no annotation	no annotation	IPR001938:Thaumatin,IPR017949:Thaumatin_CS
GRMZM2G151921	11.5183	18.7712	8.60394	9.64765	1.17513	2.11403	1.12576	1.97229	GO:0046856:phosphatidylinositol dephosphorylation	zma:100280721||path:no annotation	moderately similar to ( 412) AT2G01900 | Symbols: | endonuclease/exonuclease/phosphatase family protein | chr2:406136-408933 FORWARDhighly similar to ( 590) loc_os09g23140 12009.m22080 protein type I inositol-1,4,5-trisphosphate 5-phosphatase CVP2, putative, expressedIPPc COG5411 Exo_endo_phos no original description	IPR000300:IPPc,IPR005135:Endo/exonuclease/phosphatase
GRMZM2G027232	22.4728	18.7286	18.3306	21.7885	8.27136	8.71013	8.54639	7.70557	GO:0003735:structural constituent of ribosome,GO:0005840:ribosome,GO:0006412:translation,GO:0030529:ribonucleoprotein complex	zma:100273719||path:zma03010||Ribosome	weakly similar to ( 185) AT4G35490 | Symbols: MRPL11 | MRPL11 (MITOCHONDRIAL RIBOSOMAL PROTEIN L11); structural constituent of ribosome | chr4:16855918-16856385 FORWARDmoderately similar to ( 225) loc_os10g32870 12010.m06123 protein 50S ribosomal protein L11, putative, expressedRL11 rplK RplK Ribosomal_L11 rpl11 rpl11p no original description	IPR000911:Ribosomal_L11,IPR006519:Ribosomal_L11_bac-typ,IPR020783:Ribosomal_L11_C,IPR020784:Ribosomal_L11_N
GRMZM2G166548	139.742	49.2529	143.85	282.428	439.168	138.56	383.403	136.983	no annotation	zma:100383332||path:no annotation	weakly similar to ( 187) loc_os01g68650 12001.m12967 protein plant-specific domain TIGR01615 family protein, expressedDUF506 no original description	IPR006502:DUF506_pln
GRMZM2G058404	6.22288	2.30706	17.4738	0.808517	62.0998	109.654	39.8145	75.4051	GO:0004311:farnesyltranstransferase activity,GO:0008299:isoprenoid biosynthetic process,GO:0016740:transferase activity,GO:0051501:diterpene phytoalexin metabolic process	zma:100502524||path:zma00900||Terpenoid backbone biosynthesis ,path:zma01100||Metabolic pathways ,path:zma01110||Biosynthesis of secondary metabolites	moderately similar to ( 208) AT4G36810 | Symbols: GGPS1 | GGPS1 (GERANYLGERANYL PYROPHOSPHATE SYNTHASE 1); farnesyltranstransferase | chr4:17343513-17344628 FORWARDmoderately similar to ( 208) GGPPS_HEVBR Geranylgeranyl pyrophosphate synthetase, chloroplast precursor (GGPP synthetase) [Includes: Dimethylallyltranstransferase (EC 2.5.1.1); Geranyltranstransferase (EC 2.5.1.10); Farnesyltranstransf…	IPR000092:Polyprenyl_synt,IPR008949:Terpenoid_synth,IPR017446:Polyprenyl_synth-rel
GRMZM2G412601	4.40839	6.63582	2.28243	1.38751	1.65817	0.97562	0.708636	0.486417	GO:0000166:nucleotide binding,GO:0004672:protein kinase activity,GO:0004674:protein serine/threonine kinase activity,GO:0005524:ATP binding,GO:0006468:protein phosphorylation,GO:0007165:signal transduction,GO:0007275:multicellular organismal development,GO:0009414:response to water deprivation,GO:0009628:response to abiotic stimulus,GO:0009651:response to salt stress,GO:0010540:basipetal auxin tr…	zma:100191755||path:no annotation	highly similar to ( 501) AT4G30960 | Symbols: CIPK6, SIP3, SNRK3.14, ATCIPK6 | SIP3 (SOS3-INTERACTING PROTEIN 3); ATP binding / kinase/ protein kinase/ protein serine/threonine kinase | chr4:15067400-15068725 FORWARDmoderately similar to ( 399) CIPK1_ORYSA CIPK-like protein 1 (EC 2.7.11.1) (OsCK1) - Oryza sativa (Rice)highly similar to ( 577) loc_os08g34240 12008.m07413 protein CBL-interacting se…	IPR000719:Prot_kinase_cat_dom,IPR002290:Ser/Thr_dual-sp_kinase_dom,IPR004041:NAF_dom,IPR008271:Ser/Thr_kinase_AS,IPR011009:Kinase-like_dom,IPR017441:Protein_kinase_ATP_BS,IPR018451:NAF/FISL_domain,IPR020636:Ca/CaM-dep_Ca-dep_prot_Kinase
GRMZM2G174145	1.86614	2.67144	2.32936	1.97728	0.488836	0.781837	0.384068	0.350382	GO:0003824:catalytic activity,GO:0009058:biosynthetic process,GO:0030170:pyridoxal phosphate binding	zma:100283961||path:no annotation	moderately similar to ( 230) AT1G77670 | Symbols: | aminotransferase class I and II family protein | chr1:29189043-29190901 REVERSEhighly similar to ( 583) loc_os10g34350 12010.m06261 protein kynurenine--oxoglutarate transaminase 1, putative, expressedCOG0436 PRK08912 PRK07777 PRK09082 PRK07212 PRK07683 PRK07682 PRK07309 PRK08362 PRK05794 PRK09276 PRK12414 PRK08069 PRK07367 PRK06056 PRK06220 PRK0…	IPR004838:NHTrfase_class1_PyrdxlP-BS,IPR004839:Aminotransferase_I/II,IPR015421:PyrdxlP-dep_Trfase_major_sub1,IPR015422:PyrdxlP-dep_Trfase_major_sub2,IPR015424:PyrdxlP-dep_Trfase
GRMZM2G156490	2.46561	3.62291	3.27642	3.67795	1.12943	1.47091	1.42749	1.17061	GO:0005515:protein binding	zma:100382083||path:no annotation	weakly similar to ( 183) loc_os07g13890 12007.m05834 protein F-box domain containing protein, expressed no original description	IPR001810:F-box_dom_cyclin-like,IPR011043:Gal_Oxase/kelch_b-propeller,IPR013187:F-box-assoc_dom_typ3,IPR017451:F-box-assoc_interact_dom
GRMZM2G179689	22.5119	16.7768	16.3786	15.036	5.69128	4.1652	5.65983	3.79039	GO:0005737:cytoplasm,GO:0008033:tRNA processing,GO:0034227:tRNA thio-modification	zma:100275675||path:zma04122||Sulfur relay system	weakly similar to ( 117) AT2G45695 | Symbols: | FUNCTIONS IN: molecular_function unknown; INVOLVED IN: biological_process unknown; LOCATED IN: cellular_component unknown; CONTAINS InterPro DOMAIN/s: Ubiquitin related modifier 1 (InterPro:IPR015221), Ubiquitin-related modifier 1 (InterPro:IPR017188), Molybdopterin synthase/thiamin biosynthesis sulphur carrier, beta-grasp (InterPro:IPR016155); BEST…	IPR012675:Beta-grasp_dom,IPR015221:Urm1,IPR016155:Mopterin_synth/thiamin_S_b
GRMZM2G029641	25.8056	31.5294	16.7473	15.2799	15.2652	17.7925	7.87436	8.19933	GO:0004185:serine-type carboxypeptidase activity,GO:0006508:proteolysis	zma:100282964||path:no annotation	highly similar to ( 602) AT4G12910 | Symbols: scpl20 | scpl20 (serine carboxypeptidase-like 20); serine-type carboxypeptidase | chr4:7550576-7553051 REVERSEhighly similar to ( 640) CBP1_ORYSA Serine carboxypeptidase 1 precursor (EC 3.4.16.5) (Serine carboxypeptidase I) (Carboxypeptidase C) - Oryza sativa (Rice)highly similar to ( 801) loc_os04g25560 12004.m35271 protein serine carboxypeptidase 1 …	IPR001563:Peptidase_S10,IPR018202:Peptidase_S10_AS,IPR029058:AB_hydrolase
GRMZM2G519152	0.925702	1.36783	1.84764	2.0693	0	0	0	0	no annotation	no annotation	no annotation	no annotation
GRMZM2G074466	5.02968	8.25931	5.49979	6.04245	11.6663	14.9116	10.3707	13.3551	GO:0005515:protein binding	zma:100273771||path:no annotation	highly similar to ( 747) AT1G49040 | Symbols: SCD1 | SCD1 (STOMATAL CYTOKINESIS-DEFECTIVE 1); protein binding | chr1:18142007-18148826 REVERSEhighly similar to ( 955) loc_os01g39380 12001.m43068 protein SCD1, putative, expressedWD40 COG2319 no original description	IPR001680:WD40_repeat,IPR015943:WD40/YVTN_repeat-like_dom,IPR017986:WD40_repeat_dom,IPR019775:WD40_repeat_CS,IPR020472:G-protein_beta_WD-40_rep
GRMZM2G435393	3.88137	2.5971	5.53478	2.47722	8.37442	6.53451	11.6631	6.52634	GO:0003824:catalytic activity,GO:0008152:metabolic process,GO:0009058:biosynthetic process,GO:0016746:transferase activity, transferring acyl groups,GO:0016747:transferase activity, transferring acyl groups other than amino-acyl groups	zma:100272924||path:zma00945||Stilbenoid, diarylheptanoid and gingerol biosynthesis ,path:zma01110||Biosynthesis of secondary metabolites	moderately similar to ( 362) AT5G13930 | Symbols: CHS, TT4, ATCHS | TT4 (TRANSPARENT TESTA 4); naringenin-chalcone synthase | chr5:4488762-4490035 FORWARDmoderately similar to ( 380) CHSJ_PETHY Chalcone synthase J (EC 2.3.1.74) (Naringenin-chalcone synthase J) - Petunia hybrida (Petunia)moderately similar to ( 398) loc_os07g17010 12007.m06142 protein chalcone synthase 8, putative, expressedCHS_li…	IPR001099:Chalcone/stilbene_synthase_N,IPR011141:Polyketide_synthase_type-III,IPR012328:Chalcone/stilbene_synth_C,IPR016038:Thiolase-like_subgr,IPR016039:Thiolase-like
GRMZM2G000035	13.6839	5.85994	9.81011	3.91172	4.36659	1.88589	4.13718	19.6229	no annotation	zma:100277003||path:no annotation	weakly similar to ( 103) loc_os01g02130 12001.m06855 protein expressed protein no original description	no annotation
GRMZM2G419806	2.463	1.96249	5.59473	2.85351	10.6652	8.06594	13.0196	11.0465	GO:0000166:nucleotide binding,GO:0005524:ATP binding,GO:0005618:cell wall,GO:0006200:ATP catabolic process,GO:0006779:porphyrin-containing compound biosynthetic process,GO:0009507:chloroplast,GO:0009570:chloroplast stroma,GO:0015979:photosynthesis,GO:0015995:chlorophyll biosynthetic process,GO:0016851:magnesium chelatase activity,GO:0016887:ATPase activity,GO:0017111:nucleoside-triphosphatase act…	zma:732841||path:zma00860||Porphyrin and chlorophyll metabolism ,path:zma01100||Metabolic pathways ,path:zma01110||Biosynthesis of secondary metabolites	highly similar to ( 530) AT5G45930 | Symbols: CHLI2, CHL I2, CHLI-2 | CHLI2 (MAGNESIUM CHELATASE I2); ATPase/ magnesium chelatase | chr5:18628095-18629565 FORWARDhighly similar to ( 551) CHLI_SOYBN Magnesium-chelatase subunit chlI, chloroplast precursor (EC 6.6.1.1) (Mg-protoporphyrin IX chelatase) - Glycine max (Soybean)highly similar to ( 589) loc_os03g36540 12003.m08774 protein magnesium-chela…	IPR000523:Mg_chelatse_chII,IPR003593:AAA+_ATPase,IPR011775:Mg_chelatase_ATPase-isu,IPR027417:P-loop_NTPase
GRMZM2G066369	1.51973	1.99379	0.514988	0.434789	4.22954	5.07659	2.60041	1.47137	GO:0004364:glutathione transferase activity,GO:0005515:protein binding,GO:0016740:transferase activity	zma:541847||path:zma00480||Glutathione metabolism	weakly similar to ( 172) AT1G10360 | Symbols: ATGSTU18, GST29 | ATGSTU18 (GLUTATHIONE S-TRANSFERASE TAU 18); glutathione transferase | chr1:3395738-3396806 REVERSEmoderately similar to ( 218) GSTU6_ORYSA Probable glutathione S-transferase GSTU6 (EC 2.5.1.18) (28 kDa cold-induced protein) - Oryza sativa (Rice)moderately similar to ( 265) loc_os10g38730 12010.m06641 protein glutathione S-transferas…	IPR004045:Glutathione_S-Trfase_N,IPR004046:GST_C,IPR010987:Glutathione-S-Trfase_C-like,IPR012336:Thioredoxin-like_fold
GRMZM2G579497	0	0	0.944885	0	9.76095	6.46756	10.8549	4.98796	no annotation	no annotation	no original description	no annotation
GRMZM5G872256	16.3951	7.99263	12.574	2.75792	53.8039	28.6598	27.3445	31.2721	GO:0009408:response to heat,GO:0009409:response to cold,GO:0009414:response to water deprivation,GO:0009644:response to high light intensity,GO:0016740:transferase activity,GO:0016757:transferase activity, transferring glycosyl groups,GO:0042542:response to hydrogen peroxide,GO:0047216:inositol 3-alpha-galactosyltransferase activity	zma:606405||path:zma00052||Galactose metabolism	highly similar to ( 501) AT2G47180 | Symbols: AtGolS1 | AtGolS1 (Arabidopsis thaliana galactinol synthase 1); transferase, transferring glycosyl groups / transferase, transferring hexosyl groups | chr2:19369049-19370372 REVERSEhighly similar to ( 581) loc_os03g20120 12003.m07424 protein galactinol synthase 3, putative, expressedGlyco_transf_8 no original description	IPR002495:Glyco_trans_8,IPR029044:Nucleotide-diphossugar_trans
GRMZM2G400907	4.56945	6.19055	5.9133	5.98648	16.1733	13.1755	15.1474	15.2669	GO:0005515:protein binding,GO:0016491:oxidoreductase activity,GO:0046914:transition metal ion binding,GO:0055114:oxidation-reduction process,no annotation	zma:100274451||path:no annotation	moderately similar to ( 241) AT1G06230 | Symbols: GTE4 | GTE4 (GLOBAL TRANSCRIPTION FACTOR GROUP E 4); DNA binding | chr1:1907626-1910183 FORWARDmoderately similar to ( 441) loc_os01g11580 12001.m97490 protein DNA binding protein, putative, expressedBROMO Bromodomain no original description	IPR001487:Bromodomain,IPR007402:DUF455,IPR009078:Ferritin/RNR-like,IPR027353:NET_dom,no annotation
GRMZM2G058655	8.45815	8.08299	16.8043	17.7877	2.79419	3.05791	1.4584	5.02701	no annotation	zma:100217088||path:no annotation	no original description	no annotation
GRMZM2G158103	15.5127	12.0394	14.1355	17.574	5.23691	3.97077	6.009	4.085	no annotation	no annotation	no original description	no annotation
GRMZM2G097820	20.2861	17.0211	11.3179	11.483	7.16313	6.55693	5.22682	3.8968	GO:0004746:riboflavin synthase activity,GO:0009231:riboflavin biosynthetic process,GO:0016491:oxidoreductase activity,GO:0055114:oxidation-reduction process	zma:100284485||path:zma00740||Riboflavin metabolism ,path:zma01100||Metabolic pathways	moderately similar to ( 214) AT2G20690 | Symbols: | lumazine-binding family protein | chr2:8923342-8924621 FORWARDmoderately similar to ( 338) loc_os12g35580 12012.m073853 protein riboflavin synthase alpha chain, putative, expressedRibC PRK09289 PRK13020 Lum_binding no original description	IPR001783:Lumazine-bd,IPR017938:Riboflavin_synthase-like_b-brl,IPR023366:ATPase_F1/A1-cplx_a_su_N,IPR026017:Lumazine-bd_dom
GRMZM2G031827	1.96552	2.10047	6.09032	2.03424	52.8015	33.4969	69.6017	44.2291	GO:0000166:nucleotide binding,GO:0003676:nucleic acid binding,GO:0003723:RNA binding,GO:0005634:nucleus,GO:0008270:zinc ion binding,GO:0046872:metal ion binding,GO:0048573:photoperiodism, flowering,no annotation	zma:100282114||path:zma03040||Spliceosome	moderately similar to ( 322) AT5G42820 | Symbols: ATU2AF35B, U2AF35B | U2AF35B; RNA binding / nucleic acid binding / nucleotide binding / zinc ion binding | chr5:17170445-17171296 REVERSEmoderately similar to ( 358) loc_os05g48960 12005.m27978 protein splicing factor U2af 38 kDa subunit, putative, expressed no original description	IPR000504:RRM_dom,IPR000571:Znf_CCCH,IPR009145:U2_small,IPR012677:Nucleotide-bd_a/b_plait,no annotation
GRMZM2G075132	2.3443	3.26545	2.61978	2.587	8.14034	6.95814	9.40117	7.68644	no annotation	zma:100381659||path:no annotation	moderately similar to ( 333) AT1G50660 | Symbols: | unknown protein | chr1:18771386-18774385 FORWARDhighly similar to ( 662) loc_os05g41910 12005.m08365 protein expressed protein no original description	no annotation
GRMZM2G380784	7.24716	2.9924	3.90415	2.05009	22.3271	17.6247	22.5495	14.2209	GO:0043531:ADP binding	zma:100276368||path:no annotation	weakly similar to ( 192) loc_os11g17014 12011.m05784 protein NB-ARC domain containing protein, expressedDUF247 no original description	IPR002182:NB-ARC,IPR004158:DUF247_pln,IPR027417:P-loop_NTPase
GRMZM2G055037	7.35279	5.93472	11.6632	5.77996	29.8013	19.1711	21.6355	11.9055	GO:0005515:protein binding,GO:0008270:zinc ion binding,GO:0016874:ligase activity,GO:0046872:metal ion binding	zma:100285989||path:no annotation	very weakly similar to (83.6) AT5G45100 | Symbols: | protein binding / zinc ion binding | chr5:18218938-18219741 FORWARDweakly similar to ( 115) loc_os03g46570 12003.m09676 protein ubiquitin-protein ligase/ zinc ion binding protein, putative, expressed no original description	IPR001841:Znf_RING
GRMZM2G176721	6.01474	3.59612	1.86544	2.14089	0.521383	0.280492	0.218468	0.158449	GO:0009567:double fertilization forming a zygote and endosperm,GO:0016021:integral component of membrane,GO:0055085:transmembrane transport	zma:100193741||path:no annotation	highly similar to ( 542) AT5G10190 | Symbols: | transporter-related | chr5:3199205-3201140 FORWARDhighly similar to ( 592) loc_os09g20490 12009.m05256 protein carbohydrate transporter/ sugar porter/ transporter, putative, expressedMFS_1 no original description	IPR011701:MFS,IPR016196:MFS_dom_general_subst_transpt,IPR020846:MFS_dom
GRMZM2G357631	139.156	152.903	153.996	236.097	6.68144	3.47013	11.0198	16.4335	no annotation	zma:100285353||path:no annotation	no original description	no annotation
GRMZM2G325332	2.11457	1.72165	2.17307	2.89272	0	0	0	0	no annotation	zma:100217239||path:no annotation	no original description	no annotation
GRMZM2G134539	40.116	29.6974	44.8261	33.6813	77.2827	64.1783	90.7519	57.1733	GO:0005515:protein binding	zma:100282371||path:zma04141||Protein processing in endoplasmic reticulum	moderately similar to ( 240) AT4G22150 | Symbols: PUX3 | PUX3; protein binding | chr4:11731272-11732800 REVERSEmoderately similar to ( 313) loc_os04g39040 12004.m08893 protein UBA and UBX domain-containing protein, putative, expressedSEP SEP p47_UBX no original description	IPR001012:UBX,IPR012989:SEP_domain,IPR029071:Ubiquitin-rel_dom
GRMZM5G849149	1.96232	2.79243	1.65691	2.77379	0.351336	0.254682	0.284127	0.254603	GO:0005886:plasma membrane,no annotation	zma:100276765||path:no annotation	moderately similar to ( 265) AT1G16520 | Symbols: | unknown protein | chr1:5648904-5650998 FORWARDmoderately similar to ( 395) loc_os03g45760 12003.m09601 protein expressed protein no original description	no annotation
GRMZM2G083551	34.3644	36.185	35.2905	29.1644	18.3671	16.6793	17.521	15.8199	GO:0006810:transport,GO:0016020:membrane,GO:0016021:integral component of membrane	zma:100281371||path:no annotation	moderately similar to ( 307) AT3G07680 | Symbols: | emp24/gp25L/p24 family protein | chr3:2455627-2456652 FORWARDmoderately similar to ( 399) loc_os08g42050 12008.m08183 protein transmembrane emp24 domain-containing protein 3 precursor, putative, expressed no original description	IPR009038:GOLD,IPR015720:TMP21-related
GRMZM2G066219	24.8608	20.5868	10.5056	4.84495	8.38926	2.40869	2.01242	1.77588	GO:0016021:integral component of membrane	zma:100281813||path:no annotation	moderately similar to ( 285) AT3G25290 | Symbols: | auxin-responsive family protein | chr3:9208955-9210353 FORWARDmoderately similar to ( 429) loc_os09g32470 12009.m06333 protein membrane protein, putative, expressedB561 DUF568 no original description	IPR004877:Cyt_b561_euk,IPR005018:DOMON_domain,IPR006593:Cyt_b561/ferric_Rdtase_TM,IPR017214:UCP037471
GRMZM2G036455	7.1121	0.471149	6.23248	18.4602	22.4806	3.27725	16.3546	8.65839	GO:0000166:nucleotide binding,GO:0003959:NADPH dehydrogenase activity,GO:0008152:metabolic process,GO:0009507:chloroplast,GO:0009535:chloroplast thylakoid membrane,GO:0009723:response to ethylene,GO:0009941:chloroplast envelope,GO:0016020:membrane,GO:0016491:oxidoreductase activity,GO:0016630:protochlorophyllide reductase activity,GO:0055114:oxidation-reduction process	zma:100283531||path:zma00860||Porphyrin and chlorophyll metabolism ,path:zma01100||Metabolic pathways ,path:zma01110||Biosynthesis of secondary metabolites	highly similar to ( 551) AT5G54190 | Symbols: PORA | PORA; oxidoreductase/ protochlorophyllide reductase | chr5:21991183-21992238 REVERSEhighly similar to ( 633) PORB_HORVU Protochlorophyllide reductase B, chloroplast precursor (EC 1.3.1.33) (PCR B) (NADPH-protochlorophyllide oxidoreductase B) (POR B) - Hordeum vulgare (Barley)highly similar to ( 635) loc_os10g35370 12010.m06361 protein protochlo…	IPR002198:DH_sc/Rdtase_SDR,IPR002347:Glc/ribitol_DH,IPR005979:Prochl_reduct,IPR016040:NAD(P)-bd_dom
GRMZM2G113815	5.59236	6.24017	1.89966	2.14931	0.86117	1.20851	0.70097	0.788071	GO:0004650:polygalacturonase activity,GO:0005576:extracellular region,GO:0005773:vacuole,GO:0005975:carbohydrate metabolic process,GO:0008152:metabolic process,GO:0009505:plant-type cell wall,GO:0016787:hydrolase activity,GO:0016798:hydrolase activity, acting on glycosyl bonds	zma:100282607||path:no annotation	highly similar to ( 513) AT3G16850 | Symbols: | glycoside hydrolase family 28 protein / polygalacturonase (pectinase) family protein | chr3:5748692-5750981 FORWARDhighly similar to ( 660) loc_os12g36810 12012.m07466 protein polygalacturonase, putative, expressedPGU1 Glyco_hydro_28 no original description	IPR000743:Glyco_hydro_28,IPR006626:PbH1,IPR011050:Pectin_lyase_fold/virulence,IPR012334:Pectin_lyas_fold
GRMZM2G367094	45.3026	24.8422	55.1354	44.9843	1.82804	2.13631	3.34309	8.15933	no annotation	zma:100275327||path:no annotation	no original description	no annotation
GRMZM2G088140	8.87315	12.0802	8.84476	11.6182	4.11921	6.48478	4.36613	5.20219	GO:0003677:DNA binding,GO:0003700:sequence-specific DNA binding transcription factor activity,GO:0005634:nucleus,GO:0006351:transcription, DNA-templated,GO:0006355:regulation of transcription, DNA-templated,GO:0043565:sequence-specific DNA binding	zma:100193697||path:no annotation	moderately similar to ( 207) AT1G32150 | Symbols: | bZIP transcription factor family protein | chr1:11566022-11568317 FORWARDweakly similar to ( 162) HBP1A_WHEAT Transcription factor HBP-1a (Histone-specific transcription factor HBP1) - Triticum aestivum (Wheat)moderately similar to ( 386) loc_os12g13170 12012.m26746 protein transcription factor HBP-1a, putative, expressedMFMR BRLZ bZIP_1 no orig…	IPR004827:bZIP,IPR012900:MFMR
GRMZM2G074672	20.9323	26.6962	46.531	10.9209	9.89401	11.5129	8.22109	5.09053	GO:0005381:iron ion transmembrane transporter activity,GO:0005774:vacuolar membrane,GO:0006880:intracellular sequestering of iron ion,GO:0034755:iron ion transmembrane transport,GO:0055072:iron ion homeostasis,no annotation	zma:100284096||path:no annotation	moderately similar to ( 265) AT2G01770 | Symbols: VIT1 | VIT1 (vacuolar iron transporter 1); iron ion transmembrane transporter | chr2:334775-336425 REVERSEmoderately similar to ( 327) loc_os09g23300 12009.m05487 protein protein CCC1, putative, expressedCCC1 Nodulin-21_like_3 Nodulin-21_like_2 DUF125 Nodulin-21_like_1 COG1814 no original description	IPR008217:DUF125_TM
GRMZM2G001934	16.8722	17.2566	7.25009	7.29874	0.191863	0.161969	0.168289	0.114158	GO:0004672:protein kinase activity,GO:0004674:protein serine/threonine kinase activity,GO:0005524:ATP binding,GO:0006468:protein phosphorylation,GO:0016301:kinase activity,GO:0016310:phosphorylation,GO:0016772:transferase activity, transferring phosphorus-containing groups	zma:100192365||path:no annotation	highly similar to ( 697) AT1G66150 | Symbols: TMK1 | TMK1 (TRANSMEMBRANE KINASE 1); transmembrane receptor protein serine/threonine kinase | chr1:24631503-24634415 FORWARDweakly similar to ( 192) PSKR_DAUCA Phytosulfokine receptor precursor (EC 2.7.11.1) (Phytosulfokine LRR receptor kinase) - Daucus carota (Carrot)nearly identical (1146) loc_os04g58910 12004.m10771 protein receptor protein kinase…	IPR000719:Prot_kinase_cat_dom,IPR001245:Ser-Thr/Tyr_kinase_cat_dom,IPR008271:Ser/Thr_kinase_AS,IPR011009:Kinase-like_dom,IPR013210:LRR-contain_N2,IPR013320:ConA-like_subgrp,IPR017441:Protein_kinase_ATP_BS
GRMZM2G109142	0.854424	0.732557	1.69703	1.69775	4.47392	4.61237	10.5063	7.12082	no annotation	zma:100277871||path:no annotation	weakly similar to ( 152) AT1G48320 | Symbols: | thioesterase family protein | chr1:17855024-17855577 REVERSEweakly similar to ( 195) loc_os05g04660 12005.m04997 protein expressed proteinPaaI_thioesterase PaaI no original description	IPR003736:PAAI_dom,IPR006683:Thioestr_supf,IPR029069:HotDog_dom
GRMZM2G035996	5.56987	5.78355	12.058	12.0524	14.3285	20.7487	25.0007	25.2506	GO:0016301:kinase activity,GO:0016310:phosphorylation,GO:0016772:transferase activity, transferring phosphorus-containing groups	zma:100282499||path:no annotation	highly similar to ( 544) AT1G67370 | Symbols: ASY1, ATASY1 | ASY1 (ASYNAPTIC 1); DNA binding | chr1:25239347-25243713 REVERSEweakly similar to ( 152) MSK3_MEDSA Glycogen synthase kinase-3 homolog MsK-3 (EC 2.7.11.1) - Medicago sativa (Alfalfa)highly similar to ( 900) loc_os09g32930 12009.m22009 protein retrotransposon protein, putative, SINE subclass, expressedHORMA no original description	IPR003511:HORMA_DNA-bd,IPR011009:Kinase-like_dom
GRMZM2G091919	4.91722	9.41926	5.27694	3.40135	0.786516	1.49382	0.522177	0.804951	GO:0004672:protein kinase activity,GO:0004674:protein serine/threonine kinase activity,GO:0005524:ATP binding,GO:0006468:protein phosphorylation,GO:0016772:transferase activity, transferring phosphorus-containing groups	zma:100282372||path:no annotation	moderately similar to ( 323) AT1G52540 | Symbols: | protein kinase, putative | chr1:19570298-19571884 REVERSEmoderately similar to ( 231) PSKR_DAUCA Phytosulfokine receptor precursor (EC 2.7.11.1) (Phytosulfokine LRR receptor kinase) - Daucus carota (Carrot)highly similar to ( 663) loc_os09g36180 12009.m06567 protein glycosyl transferase family 8 proteinPTKc S_TKc TyrKc S_TKc Pkinase_Tyr Pkinase …	IPR000719:Prot_kinase_cat_dom,IPR008271:Ser/Thr_kinase_AS,IPR011009:Kinase-like_dom,IPR013320:ConA-like_subgrp,IPR017441:Protein_kinase_ATP_BS
GRMZM2G122941	0.99678	0.834481	1.63105	1.65904	31.4767	24.1082	28.3133	17.595	no annotation	zma:100217014||path:no annotation	no original description	no annotation
GRMZM2G165757	10.6569	13.5385	7.26284	8.76783	35.5995	29.9353	17.5294	20.0189	GO:0000166:nucleotide binding,GO:0005524:ATP binding,GO:0006200:ATP catabolic process,GO:0006810:transport,GO:0016020:membrane,GO:0016021:integral component of membrane,GO:0016887:ATPase activity,GO:0017111:nucleoside-triphosphatase activity	zma:100501068||path:no annotation	highly similar to ( 561) AT1G31770 | Symbols: | ABC transporter family protein | chr1:11375252-11377644 REVERSEvery weakly similar to (97.4) PDR15_ORYSA Pleiotropic drug resistance protein 15 - Oryza sativa (Rice)highly similar to ( 720) loc_os08g07010 12008.m04839 protein ABC-2 type transporter family protein, expressedABCG_White ABCG_EPDR CcmA ABC_PDR_domain2 ABC_PDR_domain1 ABC2_membrane ABC_t…	IPR003439:ABC_transporter-like,IPR013525:ABC_2_trans,IPR017871:ABC_transporter_CS,IPR027417:P-loop_NTPase
GRMZM5G897604	8.60323	11.1517	13.0864	13.3811	0.526833	0.417702	1.05068	0.992233	no annotation	zma:100216835||path:no annotation	weakly similar to ( 139) loc_os03g45730 12003.m09596 protein zinc knuckle family protein, expressed no original description	no annotation
GRMZM2G024395	16.979	11.7911	26.6164	28.9041	6.13935	4.70082	10.277	13.7686	no annotation	zma:100216982||path:no annotation	moderately similar to ( 222) loc_os03g59250 12003.m10824 protein expressed protein no original description	IPR012438:DUF1639
AC196202.3_FG007	1.92508	1.42156	1.75595	1.0231	0	0	0	0	no annotation	no annotation	no original description	no annotation
GRMZM2G041015	12.8547	15.4013	11.9745	11.4924	3.87652	4.16601	2.71696	5.84155	no annotation	zma:100282934||path:no annotation	moderately similar to ( 202) AT2G46225 | Symbols: ABIL1 | ABIL1 (Abi-1-like 1) | chr2:18982113-18984074 FORWARDmoderately similar to ( 308) ABIL1_ORYSA Probable protein ABIL1 (Abl interactor-like protein 1) - Oryza sativa (Rice)moderately similar to ( 308) loc_os01g43420 12001.m10605 protein protein ABIL1, putative, expressed no original description	IPR028457:ABI
GRMZM2G165681	13.5997	17.177	13.9962	14.2035	6.86172	6.431	6.01123	6.66151	GO:0005783:endoplasmic reticulum,GO:0005886:plasma membrane,GO:0008152:metabolic process,GO:0016020:membrane,GO:0016746:transferase activity, transferring acyl groups	zma:100382209||path:zma00561||Glycerolipid metabolism ,path:zma00564||Glycerophospholipid metabolism ,path:zma01100||Metabolic pathways	highly similar to ( 624) AT5G60620 | Symbols: | phospholipid/glycerol acyltransferase family protein | chr5:24367266-24369647 FORWARDhighly similar to ( 745) loc_os07g34730 12007.m07729 protein 1-acyl-sn-glycerol-3-phosphate acyltransferase zeta precursor, putative, expressedAcyltransferase no original description	IPR002123:Plipid/glycerol_acylTrfase
GRMZM2G361391	4.57381	4.77228	5.47909	7.94857	1.69522	2.26369	1.63783	2.6149	no annotation	zma:100502164||path:no annotation	moderately similar to ( 352) AT2G02150 | Symbols: | pentatricopeptide (PPR) repeat-containing protein | chr2:547389-552229 REVERSE no original description	IPR026319:ZC2HC1
GRMZM5G871910	6.33024	4.70517	4.59028	2.78792	1.80303	1.62803	1.39823	1.23747	GO:0005575:cellular_component,GO:0008150:biological_process,GO:0016787:hydrolase activity,no annotation	zma:100191344||path:no annotation	moderately similar to ( 244) AT3G19970 | Symbols: | unknown protein | chr3:6959644-6961367 FORWARDmoderately similar to ( 473) loc_os02g04110 12002.m05760 protein expressed proteinDUF829 no original description	IPR008547:DUF829_TMEM53,IPR029058:AB_hydrolase
GRMZM2G121458	0.794235	0.652532	0.610388	0.321443	4.44897	3.63923	2.23228	2.62854	no annotation	zma:100193793||path:no annotation,zma:100216810||path:no annotation,zma:100381440||path:no annotation	moderately similar to ( 270) AT2G44280 | Symbols: | unknown protein | chr2:18301563-18303339 REVERSEmoderately similar to ( 332) loc_os07g39010 12007.m29237 protein expressed protein no original description	IPR007034:BMS1_TSR1_C,IPR016196:MFS_dom_general_subst_transpt
GRMZM2G157164	6.33289	4.77279	10.3175	4.80556	19.3072	15.3696	25.3009	14.2792	no annotation	zma:100275221||path:no annotation	no original description	no annotation
GRMZM2G179462	7.90651	8.10006	2.69855	1.21103	56.9883	30.7214	8.69095	4.57833	GO:0016020:membrane,GO:0016021:integral component of membrane	zma:100135422||path:no annotation	no original description	IPR000612:PMP3
GRMZM2G055125	27.0868	31.2104	28.1474	25.9094	4.18313	5.42568	3.1391	5.57106	GO:0005634:nucleus,GO:0016301:kinase activity,GO:0016310:phosphorylation	zma:100216706||path:no annotation,zma:100285953||path:no annotation	moderately similar to ( 424) AT5G45550 | Symbols: | mob1/phocein family protein | chr5:18462284-18464840 FORWARDmoderately similar to ( 432) loc_os03g38020 12003.m08904 protein mps one binder kinase activator-like 1A, putative, expressedMob1_phocein no original description	IPR005301:Mob1_phocein
GRMZM5G832166	21.2181	23.2908	17.8834	18.6776	12.009	7.87073	9.89765	8.56758	GO:0005515:protein binding	zma:100282123||path:no annotation	weakly similar to ( 112) loc_os06g49200 12006.m09444 protein CUE domain containing protein, expressed no original description	IPR003892:CUE,IPR009060:UBA-like,IPR009818:Ataxin-2_C
GRMZM2G022740	24.2112	14.5853	12.8334	12.1431	0.690624	0.892506	0.943641	0.801965	GO:0004601:peroxidase activity,GO:0006979:response to oxidative stress,GO:0016491:oxidoreductase activity,GO:0020037:heme binding,GO:0046872:metal ion binding,GO:0055114:oxidation-reduction process	zma:100273104||path:zma00360||Phenylalanine metabolism ,path:zma00940||Phenylpropanoid biosynthesis ,path:zma01100||Metabolic pathways ,path:zma01110||Biosynthesis of secondary metabolites	moderately similar to ( 277) AT1G05260 | Symbols: RCI3, RCI3A | RCI3 (RARE COLD INDUCIBLE GENE 3); peroxidase | chr1:1529827-1531271 FORWARDmoderately similar to ( 266) PER2_ARAHY Cationic peroxidase 2 precursor (EC 1.11.1.7) (PNPC2) - Arachis hypogaea (Peanut)moderately similar to ( 483) loc_os05g04490 12005.m04982 protein peroxidase 1 precursor, putative, expressedsecretory_peroxidase plant_per…	IPR000823:Peroxidase_pln,IPR002016:Haem_peroxidase_pln/fun/bac,IPR010255:Haem_peroxidase,IPR019793:Peroxidases_heam-ligand_BS,IPR019794:Peroxidases_AS
GRMZM2G136347	0.436462	3.21709	12.3804	22.8869	2.2254	0.827111	4.53962	6.16946	GO:0047800:cysteamine dioxygenase activity,GO:0055114:oxidation-reduction process	zma:100280802||path:zma00430||Taurine and hypotaurine metabolism ,path:zma01100||Metabolic pathways	weakly similar to ( 140) AT5G15120 | Symbols: | unknown protein | chr5:4898814-4900351 FORWARDmoderately similar to ( 282) loc_os08g37470 12008.m07733 protein cupin, RmlC-type, putative, expressedDUF1637 no original description	IPR011051:RmlC_Cupin,IPR012864:Cysteamine_dioxygenase,IPR014710:RmlC-like_jellyroll
GRMZM2G175927	18.5608	9.03556	12.9576	6.12246	1.39352	1.40445	2.00433	2.92687	GO:0004190:aspartic-type endopeptidase activity,GO:0006508:proteolysis,GO:0008233:peptidase activity,GO:0016787:hydrolase activity	zma:100273195||path:no annotation	moderately similar to ( 239) AT2G03200 | Symbols: | aspartyl protease family protein | chr2:966506-967891 REVERSEmoderately similar to ( 418) loc_os07g34940 12007.m07750 protein aspartic proteinase nepenthesin-1 precursor, putative, expressedAsp no original description	IPR001461:Peptidase_A1,IPR001969:Peptidase_aspartic_AS,IPR021109:Peptidase_aspartic
GRMZM2G017193	0.534474	0.845898	0.857177	0.890671	3.42813	4.69238	2.72743	3.02242	GO:0004499:N,N-dimethylaniline monooxygenase activity,GO:0009851:auxin biosynthetic process,GO:0016491:oxidoreductase activity,GO:0050660:flavin adenine dinucleotide binding,GO:0050661:NADP binding,GO:0055114:oxidation-reduction process	zma:100192827||path:zma00380||Tryptophan metabolism ,path:zma01100||Metabolic pathways	highly similar to ( 541) AT4G13260 | Symbols: YUC2 | YUC2 (YUCCA2); FAD binding / NADP or NADPH binding / flavin-containing monooxygenase/ oxidoreductase | chr4:7721840-7723616 REVERSEhighly similar to ( 744) loc_os01g53200 12001.m11489 protein disulfide oxidoreductase/ monooxygenase/ oxidoreductase, putative, expressedTrkA FMO-like no original description	IPR000103:Pyridine_nuc-diS_OxRdtase_2,IPR013027:FAD_pyr_nucl-diS_OxRdtase,IPR020946:Flavin_mOase-like
GRMZM2G141252	0	0	0	0	5.79587	5.7816	4.29988	1.33345	GO:0005506:iron ion binding,GO:0016226:iron-sulfur cluster assembly,GO:0051536:iron-sulfur cluster binding	zma:100193078||path:no annotation	very weakly similar to (92.8) AT4G22220 | Symbols: ISU1, ATISU1 | ISU1; structural molecule | chr4:11759444-11760881 REVERSEvery weakly similar to (98.2) loc_os01g47340 12001.m42683 protein nifU-like N-terminal domain-containing protein, mitochondrial precursor, putative, expressedPRK11325 no original description	IPR002871:NIF_FeS_clus_asmbl_NifU_N
GRMZM2G037615	3.11746	0.467106	3.4081	4.87343	19.7359	6.14901	25.1927	20.5029	no annotation	zma:606431||path:zma00052||Galactose metabolism	very weakly similar to (98.6) loc_os08g38710 12008.m26519 protein stachyose synthase precursor, putative, expressed no original description	IPR008811:Raffinose_synthase
GRMZM2G337581	22.5022	9.96641	9.63651	9.13255	0	0	0	0	no annotation	no annotation	no original description	no annotation
GRMZM2G312738	2.53283	4.53116	2.97758	4.66718	1.1232	1.94917	1.06329	2.17893	no annotation	no annotation	highly similar to ( 509) AT2G39810 | Symbols: HOS1 | HOS1; ubiquitin-protein ligase | chr2:16612941-16617802 FORWARDnearly identical (1042) loc_os03g52700 12003.m10244 protein expressed protein no original description	IPR025151:ELYS_dom
GRMZM2G130333	4.59194	3.61856	2.2446	1.65204	0.780007	0.476548	0.211197	0.420325	GO:0004190:aspartic-type endopeptidase activity,GO:0006508:proteolysis,GO:0008233:peptidase activity,GO:0016787:hydrolase activity	zma:100383486||path:no annotation	highly similar to ( 588) AT1G11910 | Symbols: | aspartyl protease family protein | chr1:4017119-4019874 REVERSEhighly similar to ( 610) ASPR1_ORYSA Aspartic proteinase oryzasin-1 precursor (EC 3.4.23.-) - Oryza sativa (Rice)highly similar to ( 744) loc_os01g44130 12001.m10671 protein aspartic proteinase oryzasin-1 precursor, putative, expressedAsp no original description	IPR001461:Peptidase_A1,IPR001969:Peptidase_aspartic_AS,IPR008138:SapB_2,IPR008139:SaposinB,IPR011001:Saposin-like,IPR021109:Peptidase_aspartic
GRMZM2G079185	5.99889	3.82888	6.04209	7.34866	1.44205	0.79286	1.8381	1.0575	GO:0009965:leaf morphogenesis,GO:0010016:shoot system morphogenesis	zma:100384360||path:no annotation	weakly similar to ( 120) AT1G31320 | Symbols: LBD4 | LBD4 (LOB DOMAIN-CONTAINING PROTEIN 4) | chr1:11213107-11214032 FORWARDweakly similar to ( 177) loc_os03g45750 12003.m09600 protein LOB domain protein 12, putative, expressedDUF260 no original description	IPR004883:LOB
GRMZM2G430039	4.10252	3.25115	1.95587	2.34162	1.02414	0.901541	0.643458	0.788398	GO:0004252:serine-type endopeptidase activity,GO:0006508:proteolysis,GO:0008233:peptidase activity,GO:0008236:serine-type peptidase activity,GO:0016787:hydrolase activity,GO:0042802:identical protein binding,GO:0043086:negative regulation of catalytic activity	zma:100281759||path:no annotation	highly similar to ( 506) AT1G04110 | Symbols: SDD1 | SDD1 (STOMATAL DENSITY AND DISTRIBUTION); serine-type endopeptidase | chr1:1061457-1063784 REVERSEnearly identical (1205) loc_os10g38080 12010.m06590 protein subtilisin-like protease precursor, putative, expressedPA_subtilisin_like Peptidase_S8 no original description	IPR000209:Peptidase_S8/S53_dom,IPR003137:Protease-assoc_domain,IPR010259:Inhibitor_I9,IPR015500:Peptidase_S8_subtilisin-rel,IPR023827:Peptidase_S8_Asp-AS
GRMZM2G060952	127.51	75.4035	95.6282	107.894	339.128	230.399	176.391	237.942	GO:0006826:iron ion transport,GO:0016491:oxidoreductase activity,GO:0055114:oxidation-reduction process	zma:778439||path:no annotation	moderately similar to ( 254) AT1G59960 | Symbols: | aldo/keto reductase, putative | chr1:22071410-22073067 REVERSEmoderately similar to ( 301) NADO1_ORYSA Probable NAD(P)H-dependent oxidoreductase 1 (EC 1.1.1.-) - Oryza sativa (Rice)moderately similar to ( 407) loc_os03g13390 12003.m06784 protein NAD(P)H-dependent oxidoreductase, putative, expressedARA1 Aldo_ket_red dkgA dkgB Tas no original desc…	IPR001395:Aldo/ket_red,IPR018170:Aldo/ket_reductase_CS,IPR020471:Aldo/keto_reductase_subgr,IPR023210:NADP_OxRdtase_dom
GRMZM2G134980	799.253	568.322	1081.07	1118.5	185.49	216.019	325.752	268.413	GO:0005524:ATP binding,GO:0006457:protein folding,GO:0009408:response to heat,GO:0031072:heat shock protein binding,GO:0046872:metal ion binding,GO:0051082:unfolded protein binding	zma:100280317||path:zma04141||Protein processing in endoplasmic reticulum	highly similar to ( 523) AT3G44110 | Symbols: ATJ3, ATJ | ATJ3; protein binding | chr3:15869179-15871059 REVERSEhighly similar to ( 575) DNJH_CUCSA DnaJ protein homolog (DNAJ-1) - Cucumis sativus (Cucumber)highly similar to ( 655) loc_os03g44620 12003.m34900 protein dnaJ protein, putative, expressedDnaJ PRK10767 DnaJ_CXXCXGXG DnaJ DnaJ PRK10266 no original description	IPR001305:HSP_DnaJ_Cys-rich_dom,IPR001623:DnaJ_domain,IPR002939:DnaJ_C,IPR008971:HSP40/DnaJ_pept-bd,IPR012724:DnaJ,IPR018253:DnaJ_domain_CS
GRMZM2G016802	5.90644	5.96026	6.70723	7.52187	13.3341	19.0092	14.0087	15.2536	GO:0006952:defense response,GO:0043531:ADP binding	zma:100382486||path:no annotation	moderately similar to ( 219) AT3G46530 | Symbols: RPP13 | RPP13 (RECOGNITION OF PERONOSPORA PARASITICA 13); ATP binding | chr3:17130739-17133246 REVERSEnearly identical (1163) loc_os01g70080 12001.m13056 protein NB-ARC domain containing protein, expressedNB-ARC no original description	IPR002182:NB-ARC,IPR027417:P-loop_NTPase
GRMZM2G026216	265.44	178.389	181.523	187.969	59.4076	59.5211	67.6973	50.2099	GO:0003735:structural constituent of ribosome,GO:0005622:intracellular,GO:0005730:nucleolus,GO:0005840:ribosome,GO:0006412:translation,GO:0009507:chloroplast,GO:0022625:cytosolic large ribosomal subunit,GO:0022626:cytosolic ribosome	zma:100192783||path:zma03010||Ribosome ,zma:100194057||path:zma03010||Ribosome	moderately similar to ( 278) AT1G57860 | Symbols: | 60S ribosomal protein L21 | chr1:21430034-21430827 REVERSEmoderately similar to ( 295) loc_os03g04750 12003.m06002 protein 60S ribosomal protein L21, putative, expressedRibosomal_L21e RPL21A no original description	IPR001147:Ribosomal_L21e,IPR008991:Translation_prot_SH3-like,IPR018259:Ribosomal_L21e_CS
GRMZM2G146673	5.19675	3.4626	4.50168	3.72039	1.81293	0.846682	2.0077	1.48598	GO:0031072:heat shock protein binding,GO:0051082:unfolded protein binding	zma:100286100||path:no annotation	weakly similar to ( 149) AT2G24860 | Symbols: | chaperone protein dnaJ-related | chr2:10587118-10588240 REVERSEweakly similar to ( 166) loc_os09g25590 12009.m05711 protein tsi1-interacting protein TSIP1, putative, expressed no original description	IPR001305:HSP_DnaJ_Cys-rich_dom
GRMZM2G543920	0.86035	1.12896	0.993865	1.22676	0	0	0	0	no annotation	no annotation	no original description	no annotation
GRMZM2G138396	40.0252	20.763	85.1181	97.2844	2.41875	6.7515	20.9422	36.103	GO:0003677:DNA binding,GO:0003700:sequence-specific DNA binding transcription factor activity,GO:0006355:regulation of transcription, DNA-templated	zma:100277084||path:no annotation	very weakly similar to (91.7) AT4G34410 | Symbols: RRTF1 | RRTF1 ({REDOX RESPONSIVE TRANSCRIPTION FACTOR 1); DNA binding / transcription factor | chr4:16451992-16452798 FORWARDweakly similar to ( 168) loc_os09g28440 12009.m05995 protein AP2 domain containing protein, expressedAP2 AP2 no original description	IPR001471:AP2/ERF_dom,IPR016177:DNA-bd_integrase-typ
GRMZM2G173759	5.95718	7.31734	4.60062	3.07041	2.77373	2.52698	1.4431	1.39013	GO:0005634:nucleus,GO:0005886:plasma membrane	zma:100194288||path:no annotation,zma:100273418||path:no annotation	highly similar to ( 881) AT4G31590 | Symbols: ATCSLC05, CSLC05, ATCSLC5 | ATCSLC5 (CELLULOSE-SYNTHASE LIKE C5); cellulose synthase/ transferase, transferring glycosyl groups | chr4:15309889-15312336 REVERSEhighly similar to ( 976) loc_os09g25900 12009.m05742 protein CSLC2 - cellulose synthase-like family C, expressedCOG1215 bcsA PRK11204 no original description	IPR029044:Nucleotide-diphossugar_trans,no annotation
GRMZM2G051626	19.6627	21.0742	17.9256	20.8179	5.86078	9.7116	7.47621	8.36278	GO:0003824:catalytic activity,GO:0005634:nucleus,GO:0005730:nucleolus,GO:0006396:RNA processing,GO:0042254:ribosome biogenesis	zma:100191832||path:zma03008||Ribosome biogenesis in eukaryotes	moderately similar to ( 241) AT5G22100 | Symbols: | RNA cyclase family protein | chr5:7329015-7330718 FORWARDmoderately similar to ( 351) loc_os03g61790 12003.m101555 protein RNA 3-terminal phosphate cyclase-like protein, putative, expressedRNA_Cyclase_Class_I RTC RTC_insert RNA_Cyclase no original description	IPR000228:RNA3'_term_phos_cyc,IPR013791:RNA3'-term_phos_cycl_insert,IPR013792:RNA3'P_cycl/enolpyr_Trfase_a/b,IPR016443:RNA3'_term_phos_cyc_type_2,IPR020719:RNA3'_term_phos_cycl-like_CS,IPR023797:RNA3'_phos_cyclase_dom
GRMZM2G132748	64.5918	39.6538	57.1594	48.9252	11.316	3.50507	6.99829	4.61926	GO:0005739:mitochondrion,GO:0005747:mitochondrial respiratory chain complex I,GO:0045271:respiratory chain complex I	zma:100275660||path:no annotation	weakly similar to ( 134) AT3G57785 | Symbols: | unknown protein | chr3:21404835-21405179 REVERSEweakly similar to ( 140) loc_os09g31260 12009.m06240 protein expressed protein no original description	IPR019329:NADH_UbQ_OxRdtase_ESSS_su
GRMZM2G140455	92.6223	61.7061	17.2496	10.6412	12.1095	27.2678	7.68809	4.05232	GO:0003779:actin binding,GO:0005634:nucleus,GO:0005737:cytoplasm,GO:0005856:cytoskeleton,GO:0009524:phragmoplast,GO:0030036:actin cytoskeleton organization	zma:100283110||path:no annotation	moderately similar to ( 214) AT2G19770 | Symbols: PRF5 | PRF5 (PROFILIN5); actin binding / actin monomer binding | chr2:8519885-8521119 REVERSEmoderately similar to ( 253) PROFA_ORYSA Profilin-A - Oryza sativa (Rice)moderately similar to ( 253) loc_os10g17680 12010.m04853 protein profilin A, putative, expressedProfilin PROF PROF no original description	IPR005455:Profilin_eukaryotes/bac,IPR027310:Profilin_CS
GRMZM5G868868	0.290604	0.496175	0.552036	0.574979	2.32612	2.41708	1.76132	2.37834	no annotation	no annotation	moderately similar to ( 325) AT3G06540 | Symbols: | GDP dissociation inhibitor family protein / Rab GTPase activator family protein | chr3:2035201-2037662 REVERSEmoderately similar to ( 322) loc_os01g16354 12001.m150885 protein rab proteins geranylgeranyltransferase component A, putative, expressedGDI MRS6 no original description	IPR016664:Rab_geranylTrfase_A_euk,IPR018203:GDP_dissociation_inhibitor
GRMZM2G055025	23.103	21.1353	22.7736	15.7979	49.6777	46.8367	45.3841	52.1493	GO:0005618:cell wall,GO:0005739:mitochondrion,GO:0005741:mitochondrial outer membrane,GO:0005886:plasma membrane,GO:0006820:anion transport,GO:0008308:voltage-gated anion channel activity,GO:0009507:chloroplast,GO:0009617:response to bacterium,GO:0009941:chloroplast envelope,GO:0016020:membrane,GO:0044070:regulation of anion transport,GO:0055085:transmembrane transport	zma:100281095||path:no annotation	moderately similar to ( 307) AT5G67500 | Symbols: VDAC2, ATVDAC2 | VDAC2 (VOLTAGE DEPENDENT ANION CHANNEL 2); voltage-gated anion channel | chr5:26935223-26937123 FORWARDmoderately similar to ( 234) VDAC2_SOLTU 36 kDa outer mitochondrial membrane protein porin (Voltage-dependent anion-selective channel protein) (VDAC) (POM 36) - Solanum tuberosum (Potato)moderately similar to ( 429) loc_os03g1051…	IPR001925:Porin_Euk,IPR023614:Porin_dom,IPR027246:Porin_Euk/Tom40
GRMZM2G417008	1.10641	1.40665	1.63608	1.00653	0	0	0	0	no annotation	no annotation	very weakly similar to (87.4) loc_os03g07870 12003.m06299 protein expressed protein no original description	no annotation
GRMZM2G035073	2.27886	8.30291	4.3285	3.84306	9.67516	16.2516	13.3476	10.4967	GO:0004497:monooxygenase activity,GO:0005506:iron ion binding,GO:0009055:electron carrier activity,GO:0016491:oxidoreductase activity,GO:0016705:oxidoreductase activity, acting on paired donors, with incorporation or reduction of molecular oxygen,GO:0020037:heme binding,GO:0046872:metal ion binding,GO:0055114:oxidation-reduction process	zma:100501658||path:no annotation	moderately similar to ( 326) AT1G64950 | Symbols: CYP89A5 | CYP89A5; electron carrier/ heme binding / iron ion binding / monooxygenase/ oxygen binding | chr1:24127587-24129119 FORWARDmoderately similar to ( 237) C77A3_SOYBN Cytochrome P450 77A3 (EC 1.14.-.-) - Glycine max (Soybean)moderately similar to ( 445) loc_os02g01890 12002.m05539 protein cytochrome P450 89A2, putative, expressedp450 CypX n…	IPR001128:Cyt_P450,IPR002401:Cyt_P450_E_grp-I,IPR017972:Cyt_P450_CS
GRMZM6G654251	12.9598	15.1303	9.7765	24.5893	97.3345	52.5564	50.362	48.5164	GO:0005215:transporter activity,GO:0006810:transport,GO:0016020:membrane,GO:0016021:integral component of membrane,GO:0055085:transmembrane transport	zma:100272739||path:no annotation	no annotation	IPR005829:Sugar_transporter_CS,IPR011701:MFS,IPR016196:MFS_dom_general_subst_transpt,IPR020846:MFS_dom
GRMZM2G345081	4.27057	3.03798	5.45821	3.76801	1.77284	0.719604	1.16904	0.851593	no annotation	zma:100194107||path:no annotation	no original description	no annotation
GRMZM2G041774	53.3815	34.0787	98.1197	96.2845	13.0521	19.8268	29.3548	42.2715	GO:0004672:protein kinase activity,GO:0004674:protein serine/threonine kinase activity,GO:0005524:ATP binding,GO:0006468:protein phosphorylation,GO:0016772:transferase activity, transferring phosphorus-containing groups	zma:100191795||path:no annotation	weakly similar to ( 193) AT2G32510 | Symbols: MAPKKK17 | MAPKKK17; ATP binding / kinase/ protein kinase/ protein serine/threonine kinase | chr2:13798821-13799939 REVERSEvery weakly similar to (92.8) M2K1_ORYSA Mitogen-activated protein kinase kinase 1 (EC 2.7.12.2) (MAP kinase kinase 1) (MAPKK1) (OsMEK1) - Oryza sativa (Rice)moderately similar to ( 432) loc_os01g50410 12001.m11223 protein mitogen…	IPR000719:Prot_kinase_cat_dom,IPR008271:Ser/Thr_kinase_AS,IPR011009:Kinase-like_dom,IPR017441:Protein_kinase_ATP_BS
GRMZM2G064159	37.8348	33.4239	28.6547	21.2724	20.3668	12.7057	15.3711	9.06486	GO:0004668:protein-arginine deiminase activity,GO:0006596:polyamine biosynthetic process,GO:0009446:putrescine biosynthetic process,GO:0016787:hydrolase activity,GO:0033388:putrescine biosynthetic process from arginine,GO:0047632:agmatine deiminase activity	zma:100283528||path:zma00330||Arginine and proline metabolism ,path:zma01100||Metabolic pathways	highly similar to ( 509) AT5G08170 | Symbols: EMB1873, ATAIH | EMB1873 (EMBRYO DEFECTIVE 1873); agmatine deiminase | chr5:2628663-2631047 REVERSEhighly similar to ( 654) loc_os04g39210 12004.m08910 protein agmatine deiminase, putative, expressedPAD_porph COG2957 no original description	IPR007466:Peptidyl-Arg-deiminase_porph,IPR017754:Agmatine_deiminase
GRMZM5G871093	9.75732	8.50696	9.64713	11.4613	3.3358	2.36834	2.33099	1.62578	GO:0005515:protein binding,GO:0008270:zinc ion binding	zma:100381751||path:no annotation	weakly similar to ( 125) loc_os08g41520 12008.m08130 protein zinc finger, C3HC4 type family protein, expressed no original description	IPR001841:Znf_RING,IPR013083:Znf_RING/FYVE/PHD,IPR017907:Znf_RING_CS
GRMZM2G038931	44.3098	36.7625	19.7057	7.12946	83.0186	77.6754	43.0018	20.6068	no annotation	zma:100276373||path:no annotation	moderately similar to ( 207) AT4G31330 | Symbols: | unknown protein | chr4:15202354-15203151 FORWARDmoderately similar to ( 293) loc_os09g32100 12009.m06300 protein expressed proteinDUF599 no original description	IPR006747:DUF599
GRMZM2G701511	0.824005	1.39502	1.12061	1.6244	0	0	0	0	no annotation	no annotation	no original description	no annotation
GRMZM2G461159	84.0104	43.5412	50.4697	50.7715	24.4336	18.2617	14.8907	10.1066	GO:0004014:adenosylmethionine decarboxylase activity,GO:0006557:S-adenosylmethioninamine biosynthetic process,GO:0006596:polyamine biosynthetic process,GO:0006597:spermine biosynthetic process,GO:0008295:spermidine biosynthetic process,GO:0016829:lyase activity,GO:0016831:carboxy-lyase activity	zma:100282888||path:zma00270||Cysteine and methionine metabolism ,path:zma00330||Arginine and proline metabolism ,path:zma01100||Metabolic pathways	moderately similar to ( 323) AT3G02470 | Symbols: | SAMDC (S-ADENOSYLMETHIONINE DECARBOXYLASE); adenosylmethionine decarboxylase | chr3:510223-511323 FORWARDmoderately similar to ( 489) DCAM_ORYSA S-adenosylmethionine decarboxylase proenzyme (EC 4.1.1.50) (AdoMetDC) (SamDC) [Contains: S-adenosylmethionine decarboxylase alpha chain; S-adenosylmethionine decarboxylase beta chain] - Oryza sativa (Ri…	IPR001985:S-AdoMet_decarboxylase,IPR016067:S-AdoMet_deCO2ase_core,IPR018166:S-AdoMet_deCO2ase_CS,IPR018167:S-AdoMet_decarboxylase_subgr
GRMZM2G067238	71.7892	44.3108	19.2615	8.5506	16.5449	13.6553	3.13652	3.7822	no annotation	zma:100275230||path:no annotation	moderately similar to ( 208) AT4G31330 | Symbols: | unknown protein | chr4:15202354-15203151 FORWARDmoderately similar to ( 266) loc_os08g40940 12008.m08073 protein expressed proteinDUF599 no original description	IPR006747:DUF599
GRMZM2G035103	160.082	151.336	211.798	354.906	9.82181	11.4988	18.0401	30.0449	GO:0046872:metal ion binding	zma:100284288||path:no annotation	very weakly similar to ( 100) AT3G19580 | Symbols: AZF2 | AZF2 (ARABIDOPSIS ZINC-FINGER PROTEIN 2); DNA binding / nucleic acid binding / transcription factor/ transcription repressor/ zinc ion binding | chr3:6803293-6804114 REVERSEmoderately similar to ( 203) ZFP1_WHEAT Zinc-finger protein 1 (WZF1) - Triticum aestivum (Wheat)moderately similar to ( 205) loc_os03g55540 12003.m10467 protein zinc-fi…	IPR007087:Znf_C2H2,IPR015880:Znf_C2H2-like
GRMZM2G169699	4.81089	4.034	3.8926	2.913	2.25815	1.67256	0.831943	1.32609	GO:0009507:chloroplast,GO:0009570:chloroplast stroma,GO:0009571:proplastid stroma,GO:0010207:photosystem II assembly,no annotation	zma:100217070||path:no annotation	moderately similar to ( 308) AT1G73060 | Symbols: | unknown protein | chr1:27479027-27481258 FORWARDmoderately similar to ( 398) loc_os02g02520 12002.m05601 protein expressed proteinDUF1995 no original description	IPR018962:DUF1995
GRMZM2G054397	4.74772	5.88183	4.60012	5.98519	0.342808	0.134877	0.186069	0.244047	GO:0000166:nucleotide binding,GO:0004326:tetrahydrofolylpolyglutamate synthase activity,GO:0005524:ATP binding,GO:0005525:GTP binding,GO:0007264:small GTPase mediated signal transduction,GO:0009058:biosynthetic process,GO:0009396:folic acid-containing compound biosynthetic process,GO:0046901:tetrahydrofolylpolyglutamate biosynthetic process,no annotation	zma:100217095||path:no annotation,zma:100281229||path:no annotation,zma:100285702||path:zma00790||Folate biosynthesis ,path:zma01100||Metabolic pathways	no original description	IPR001645:Folylpolyglutamate_synth,IPR001806:Small_GTPase,IPR013221:Mur_ligase_cen,IPR027417:P-loop_NTPase,no annotation
GRMZM2G060940	7.75262	4.5328	3.7849	2.36538	1.68798	1.26161	1.07237	0.195209	GO:0005506:iron ion binding,GO:0016491:oxidoreductase activity,GO:0016706:oxidoreductase activity, acting on paired donors, with incorporation or reduction of molecular oxygen, 2-oxoglutarate as one donor, and incorporation of one atom each of oxygen into both donors,GO:0055114:oxidation-reduction process	zma:100283169||path:no annotation	moderately similar to ( 260) AT3G19000 | Symbols: | oxidoreductase, 2OG-Fe(II) oxygenase family protein | chr3:6554004-6554987 REVERSEweakly similar to ( 141) FL3H_VITVI Naringenin,2-oxoglutarate 3-dioxygenase (EC 1.14.11.9) (Flavonone-3-hydroxylase) (F3H) (FHT) - Vitis vinifera (Grape)moderately similar to ( 384) loc_os03g42130 12003.m09271 protein gibberellin 20 oxidase 2, putative, expressedPc…	IPR002283:Isopenicillin-N_synthase,IPR005123:Oxoglu/Fe-dep_dioxygenase,IPR026992:DIOX_N,IPR027443:IPNS-like
GRMZM2G117193	12.077	5.98036	7.53269	3.84883	55.2272	29.1783	26.7075	15.6905	GO:0003677:DNA binding,GO:0003682:chromatin binding	zma:100284616||path:no annotation	no original description	IPR001005:SANT/Myb,IPR006447:Myb_dom_plants,IPR009057:Homeodomain-like,IPR025756:Myb_CC_LHEQLE
GRMZM2G103825	9.25521	11.9432	9.23016	10.8053	4.52936	5.30079	3.61343	3.49517	GO:0016884:carbon-nitrogen ligase activity, with glutamine as amido-N-donor	zma:100273549||path:no annotation	weakly similar to ( 122) AT5G64440 | Symbols: AtFAAH | AtFAAH (Arabidopsis thaliana fatty acid amide hydrolase); N-(long-chain-acyl)ethanolamine deacylase/ amidase | chr5:25766229-25770260 FORWARDweakly similar to ( 173) loc_os04g01250 12004.m35230 protein glutamyl-tRNA, putative, expressed no original description	IPR000120:Amidase,IPR023631:Amidase_dom
GRMZM2G468657	98.3714	43.1863	152.761	99.9759	9.57527	14.0607	18.2016	32.9633	GO:0004190:aspartic-type endopeptidase activity,GO:0006508:proteolysis,GO:0008233:peptidase activity,GO:0016787:hydrolase activity	zma:100284311||path:no annotation	moderately similar to ( 233) AT2G03200 | Symbols: | aspartyl protease family protein | chr2:966506-967891 REVERSEmoderately similar to ( 436) loc_os07g34940 12007.m07750 protein aspartic proteinase nepenthesin-1 precursor, putative, expressedAsp no original description	IPR001461:Peptidase_A1,IPR001969:Peptidase_aspartic_AS,IPR021109:Peptidase_aspartic
GRMZM2G160619	12.4782	8.13656	7.67331	8.6309	3.79122	3.46751	2.67778	2.54579	GO:0004672:protein kinase activity,GO:0005515:protein binding,GO:0005524:ATP binding,GO:0005886:plasma membrane,GO:0006468:protein phosphorylation,GO:0009505:plant-type cell wall,GO:0016772:transferase activity, transferring phosphorus-containing groups	zma:100501230||path:no annotation	moderately similar to ( 437) AT2G16250 | Symbols: | leucine-rich repeat transmembrane protein kinase, putative | chr2:7039682-7042933 REVERSEweakly similar to ( 152) PSKR_DAUCA Phytosulfokine receptor precursor (EC 2.7.11.1) (Phytosulfokine LRR receptor kinase) - Daucus carota (Carrot)nearly identical (1037) loc_os03g51440 12003.m10123 protein ATP binding protein, putative, expressedPTKc Pkinase_…	IPR000719:Prot_kinase_cat_dom,IPR001245:Ser-Thr/Tyr_kinase_cat_dom,IPR001611:Leu-rich_rpt,IPR011009:Kinase-like_dom,IPR013320:ConA-like_subgrp
GRMZM2G014580	2.80866	2.83061	3.07908	2.95554	12.9801	7.42488	6.6273	6.00284	GO:0004497:monooxygenase activity,GO:0005506:iron ion binding,GO:0009055:electron carrier activity,GO:0016491:oxidoreductase activity,GO:0016705:oxidoreductase activity, acting on paired donors, with incorporation or reduction of molecular oxygen,GO:0020037:heme binding,GO:0046872:metal ion binding,GO:0055114:oxidation-reduction process	zma:100383167||path:no annotation	moderately similar to ( 285) AT3G48280 | Symbols: CYP71A25 | CYP71A25; electron carrier/ heme binding / iron ion binding / monooxygenase/ oxygen binding | chr3:17879594-17881164 FORWARDmoderately similar to ( 309) C71A4_SOLME Cytochrome P450 71A4 (EC 1.14.-.-) (CYPLXXIA4) (P-450EG2) - Solanum melongena (Eggplant) (Aubergine)moderately similar to ( 451) loc_os01g12740 12001.m07887 protein cytochro…	IPR001128:Cyt_P450,IPR002401:Cyt_P450_E_grp-I,IPR017972:Cyt_P450_CS
GRMZM2G172159	16.6539	13.3078	28.9102	18.3189	91.5318	28.492	116.726	102.124	no annotation	no annotation	no original description	no annotation
GRMZM5G843389	1.8801	1.7374	3.09181	3.37894	9.41968	12.7948	13.8753	12.7765	GO:0005515:protein binding,GO:0008270:zinc ion binding,GO:0046872:metal ion binding	zma:100285775||path:no annotation	weakly similar to ( 143) AT1G73760 | Symbols: | zinc finger (C3HC4-type RING finger) family protein | chr1:27739366-27741161 REVERSEmoderately similar to ( 313) loc_os01g49770 12001.m11162 protein protein binding protein, putative, expressed no original description	IPR001841:Znf_RING,IPR013083:Znf_RING/FYVE/PHD
GRMZM2G154870	8.75793	14.8928	4.02785	2.01963	0.945985	1.64401	1.76007	4.25695	GO:0005506:iron ion binding,GO:0016705:oxidoreductase activity, acting on paired donors, with incorporation or reduction of molecular oxygen,GO:0020037:heme binding,GO:0055114:oxidation-reduction process	zma:100191791||path:no annotation	moderately similar to ( 333) AT4G37340 | Symbols: CYP81D3 | CYP81D3; electron carrier/ heme binding / iron ion binding / monooxygenase/ oxygen binding | chr4:17564953-17566706 REVERSEmoderately similar to ( 262) C93A1_SOYBN Cytochrome P450 93A1 (EC 1.14.-.-) - Glycine max (Soybean)highly similar to ( 566) loc_os03g55240 12003.m10439 protein cytochrome P450 81E1, putative, expressedp450 CypX no or…	IPR001128:Cyt_P450,IPR002401:Cyt_P450_E_grp-I,IPR017972:Cyt_P450_CS
GRMZM2G081541	14.9108	15.4366	18.9764	20.2909	1.46482	1.54028	1.91813	1.48012	GO:0000166:nucleotide binding,GO:0005524:ATP binding,GO:0006200:ATP catabolic process,GO:0016887:ATPase activity,GO:0017111:nucleoside-triphosphatase activity	zma:100274199||path:no annotation	highly similar to ( 986) AT5G60790 | Symbols: ATGCN1, GCN1 | ATGCN1; transporter | chr5:24453760-24455767 REVERSEnearly identical (1064) loc_os08g45010 12008.m08472 protein ATP-binding cassette sub-family F member 2, putative, expressedUup PRK10636 PRK11147 PRK11819 ABCF_EF-3 COG1123 ABC_tran CbiO ZnuC ABC_Metallic_Cations SunT FepC ABC_Iron-Siderophores_B12_Hemin ABC_cobalt_CbiO_domain1 CcmA znu…	IPR003439:ABC_transporter-like,IPR003593:AAA+_ATPase,IPR017871:ABC_transporter_CS,IPR027417:P-loop_NTPase
GRMZM2G349839	2.97432	3.59666	1.58444	0.827452	14.9967	8.4201	9.70132	3.18643	GO:0016787:hydrolase activity	zma:100381419||path:zma00230||Purine metabolism ,path:zma00240||Pyrimidine metabolism	moderately similar to ( 405) AT3G04080 | Symbols: ATAPY1 | ATAPY1 (APYRASE 1); ATPase/ calmodulin binding / nucleotide diphosphatase | chr3:1068068-1070917 REVERSEmoderately similar to ( 425) APY_SOLTU Apyrase precursor (EC 3.6.1.5) (ATP-diphosphatase) (Adenosine diphosphatase) (ADPase) (ATP-diphosphohydrolase) - Solanum tuberosum (Potato)highly similar to ( 552) loc_os11g03290 12011.m04525 prote…	IPR000407:GDA1_CD39_NTPase
GRMZM2G089159	7.91013	9.50957	10.8625	10.8595	15.1874	16.6935	19.6718	21.8439	GO:0004672:protein kinase activity,GO:0004674:protein serine/threonine kinase activity,GO:0005524:ATP binding,GO:0006468:protein phosphorylation,GO:0007623:circadian rhythm,GO:0016020:membrane,GO:0016772:transferase activity, transferring phosphorus-containing groups,GO:0048573:photoperiodism, flowering	zma:100273552||path:no annotation	highly similar to ( 668) AT3G04910 | Symbols: WNK1, ZIK4 | WNK1 (WITH NO LYSINE (K) 1); kinase/ protein kinase/ protein serine/threonine kinase | chr3:1356061-1358057 FORWARDvery weakly similar to (91.3) M2K1_ORYSA Mitogen-activated protein kinase kinase 1 (EC 2.7.12.2) (MAP kinase kinase 1) (MAPKK1) (OsMEK1) - Oryza sativa (Rice)nearly identical (1124) loc_os07g38530 12007.m29232 protein protein…	IPR000719:Prot_kinase_cat_dom,IPR008271:Ser/Thr_kinase_AS,IPR011009:Kinase-like_dom
GRMZM2G099295	76.8066	55.385	33.7076	26.0605	8.27797	9.32376	11.6324	5.61683	GO:0005515:protein binding	zma:100281126||path:no annotation	moderately similar to ( 215) AT5G06860 | Symbols: PGIP1, ATPGIP1 | PGIP1 (POLYGALACTURONASE INHIBITING PROTEIN 1); protein binding | chr5:2132373-2133434 FORWARDmoderately similar to ( 491) PGIP1_ORYSA Polygalacturonase inhibitor 1 precursor (Polygalacturonase-inhibiting protein) (Floral organ regulator 1) - Oryza sativa (Rice)moderately similar to ( 491) loc_os07g38130 12007.m08062 protein polyg…	IPR001611:Leu-rich_rpt,IPR013210:LRR-contain_N2
GRMZM2G128682	30.9569	27.9085	27.9638	23.3595	53.3207	71.3568	73.1761	45.2107	GO:0004857:enzyme inhibitor activity,GO:0005618:cell wall,GO:0016787:hydrolase activity,GO:0030599:pectinesterase activity,GO:0042545:cell wall modification,GO:0043086:negative regulation of catalytic activity,GO:0045330:aspartyl esterase activity	zma:100281178||path:zma00040||Pentose and glucuronate interconversions ,path:zma00500||Starch and sucrose metabolism ,path:zma01100||Metabolic pathways	highly similar to ( 555) AT4G02330 | Symbols: ATPMEPCRB | ATPMEPCRB; pectinesterase | chr4:1032479-1034928 FORWARDmoderately similar to ( 345) PME2_CITSI Pectinesterase-2 precursor (EC 3.1.1.11) (Pectin methylesterase) (PE) - Citrus sinensis (Sweet orange)highly similar to ( 706) loc_os01g20980 12001.m08582 protein pectinesterase-1 precursor, putative, expressedPectinesterase PemB no original des…	IPR000070:Pectinesterase_cat,IPR006501:Pectinesterase_inhib,IPR011050:Pectin_lyase_fold/virulence,IPR012334:Pectin_lyas_fold,IPR018040:Pectinesterase_AS
GRMZM2G165461	226.545	185.786	118.12	57.4164	83.9771	49.2448	36.9366	28.4159	no annotation	zma:100281623||path:no annotation	no original description	no annotation
GRMZM2G096680	546.316	336.832	341.302	55.7272	2930.68	1533.93	582.458	491.772	GO:0004867:serine-type endopeptidase inhibitor activity,GO:0009611:response to wounding	zma:100282452||path:no annotation	very weakly similar to (97.1) loc_os12g25090 12012.m56494 protein expressed protein no original description	IPR000864:Prot_inh_pot1
GRMZM2G121868	62.3914	27.8472	12.9074	8.43223	3.13657	2.64149	1.5029	1.0342	no annotation	zma:100281910||path:no annotation	no original description	no annotation
GRMZM2G096228	39.2815	31.1208	27.6602	22.1393	22.5845	15.3484	13.9592	11.6379	GO:0005509:calcium ion binding	zma:100283515||path:zma04626||Plant-pathogen interaction	weakly similar to ( 107) AT3G50360 | Symbols: ATCEN2, CEN1 | ATCEN2 (CENTRIN2); calcium ion binding | chr3:18674421-18675502 FORWARDvery weakly similar to (90.9) CATR_CHLRE Caltractin (Centrin) (20 kDa calcium-binding protein) - Chlamydomonas reinhardtiiweakly similar to ( 141) loc_os10g25010 12010.m05452 protein caltractin, putative, expressed no original description	IPR002048:EF_hand_Ca-bd,IPR011992:EF-hand-like_dom,IPR018247:EF_Hand_1_Ca_BS
GRMZM2G099420	3.33857	13.0284	98.5422	147.523	6.50802	1.86173	21.7865	26.1665	GO:0000166:nucleotide binding,GO:0003824:catalytic activity,GO:0044237:cellular metabolic process,GO:0050662:coenzyme binding	zma:100382657||path:zma00940||Phenylpropanoid biosynthesis ,path:zma01100||Metabolic pathways ,path:zma01110||Biosynthesis of secondary metabolites	moderately similar to ( 322) AT1G15950 | Symbols: CCR1, IRX4, ATCCR1 | CCR1 (CINNAMOYL COA REDUCTASE 1); cinnamoyl-CoA reductase | chr1:5478855-5481949 FORWARDweakly similar to ( 175) DFRA_MAIZE Dihydroflavonol-4-reductase (EC 1.1.1.219) (DFR) (Dihydrokaempferol 4-reductase) - Zea mays (Maize)highly similar to ( 526) loc_os02g56680 12002.m10690 protein dihydroflavonol-4-reductase, putative, expre…	IPR001509:Epimerase_deHydtase,IPR016040:NAD(P)-bd_dom
GRMZM2G025536	1.1139	4.98095	2.61264	5.3955	5.00495	9.0462	11.5559	10.4601	GO:0016491:oxidoreductase activity,GO:0016706:oxidoreductase activity, acting on paired donors, with incorporation or reduction of molecular oxygen, 2-oxoglutarate as one donor, and incorporation of one atom each of oxygen into both donors,GO:0055114:oxidation-reduction process	zma:100383581||path:no annotation	moderately similar to ( 259) AT3G60290 | Symbols: | oxidoreductase/ oxidoreductase, acting on paired donors, with incorporation or reduction of molecular oxygen, 2-oxoglutarate as one donor, and incorporation of one atom each of oxygen into both donors | chr3:22282662-22284414 FORWARDweakly similar to ( 140) FLS_PETHY Flavonol synthase/flavanone 3-hydroxylase (EC 1.14.11.23) (EC 1.14.11.9) (FLS) …	IPR005123:Oxoglu/Fe-dep_dioxygenase,IPR026992:DIOX_N,IPR027443:IPNS-like
GRMZM2G005791	3.96077	4.6921	5.14043	5.01319	8.89958	11.6039	11.794	11.3523	GO:0005216:ion channel activity,GO:0005249:voltage-gated potassium channel activity,GO:0006811:ion transport,GO:0006813:potassium ion transport,GO:0016020:membrane,GO:0055085:transmembrane transport,no annotation	zma:100286178||path:zma04626||Plant-pathogen interaction ,zma:100384835||path:no annotation	highly similar to ( 824) AT4G30360 | Symbols: ATCNGC17, CNGC17 | ATCNGC17; calmodulin binding / cyclic nucleotide binding / ion channel | chr4:14855060-14857779 REVERSEnearly identical (1004) loc_os06g08850 12006.m05604 protein cyclic nucleotide-gated ion channel 14, putative, expressed no original description	IPR000595:cNMP-bd_dom,IPR003938:K_chnl_volt-dep_EAG/ELK/ERG,IPR005821:Ion_trans_dom,IPR014710:RmlC-like_jellyroll,IPR018490:cNMP-bd-like
GRMZM2G054277	30.0656	27.5201	36.313	27.5415	6.20477	2.32904	5.38507	3.55173	GO:0003677:DNA binding,GO:0006355:regulation of transcription, DNA-templated	zma:100284653||path:no annotation,zma:100381893||path:no annotation	very weakly similar to (98.6) AT2G33480 | Symbols: ANAC041 | ANAC041 (Arabidopsis NAC domain containing protein 41); transcription factor | chr2:14181275-14182247 FORWARDweakly similar to ( 114) loc_os09g33490 12009.m06398 protein NAC domain-containing protein 18, putative, expressedNAM no original description	IPR003441:NAM
GRMZM2G138572	28.8946	20.1481	35.572	30.8596	10.5883	7.09368	18.3468	12.6265	GO:0000166:nucleotide binding,GO:0003676:nucleic acid binding,GO:0008150:biological_process,GO:0016853:isomerase activity	zma:100216777||path:zma03040||Spliceosome	weakly similar to ( 187) AT1G13690 | Symbols: ATE1 | ATE1; nucleic acid binding / nucleotide binding | chr1:4693380-4694179 FORWARDmoderately similar to ( 218) loc_os03g40310 12003.m09113 protein peptidyl-prolyl cis-trans isomerase E, putative, expressed no original description	IPR000504:RRM_dom,IPR012677:Nucleotide-bd_a/b_plait
GRMZM2G129140	57.901	14.7516	86.6131	42.6756	11.7324	5.76424	10.0853	13.8442	no annotation	zma:100281024||path:no annotation	no original description	IPR008889:VQ
GRMZM2G309847	807.809	329.873	325.617	209.685	137.842	38.5743	71.7276	41.2867	no annotation	zma:100280609||path:no annotation	no original description	no annotation
GRMZM2G128466	5.2418	2.0901	1.17394	0.817064	15.7598	5.10431	6.20447	3.9106	GO:0005886:plasma membrane,GO:0009507:chloroplast,GO:0009570:chloroplast stroma,GO:0009651:response to salt stress,GO:0016491:oxidoreductase activity,GO:0042742:defense response to bacterium,no annotation	zma:101027095||path:no annotation	moderately similar to ( 214) AT3G27890 | Symbols: NQR | NQR (NADPH:QUINONE OXIDOREDUCTASE); FMN reductase | chr3:10350807-10351938 REVERSEmoderately similar to ( 251) NQR2_ORYSA Probable NADPH:quinone oxidoreductase 2 (EC 1.6.5.2) - Oryza sativa (Rice)moderately similar to ( 251) loc_os01g72460 12001.m13281 protein NADPH quinone oxidoreductase 2, putative, expressedFMN_red COG0431 no original des…	IPR005025:FMN_red,IPR029039:Flavoprotein-like,no annotation
AC234203.1_FG010	3.07205	2.86034	2.5623	3.04012	1.06544	0.976668	0.709515	1.01496	no annotation	zma:100192884||path:no annotation	moderately similar to ( 423) AT5G12900 | Symbols: | unknown protein | chr5:4072151-4074445 REVERSEhighly similar to ( 766) loc_os08g39740 12008.m07954 protein expressed protein no original description	no annotation
GRMZM2G162699	2.67919	4.55549	4.22057	4.97304	8.64215	9.19994	7.66597	9.86407	GO:0003824:catalytic activity,GO:0004175:endopeptidase activity,GO:0004784:superoxide dismutase activity,GO:0005777:peroxisome,GO:0006508:proteolysis,GO:0008152:metabolic process,GO:0008233:peptidase activity,GO:0008236:serine-type peptidase activity,GO:0009514:glyoxysome,GO:0016491:oxidoreductase activity,GO:0016787:hydrolase activity,GO:0046872:metal ion binding,GO:0055114:oxidation-reduction p…	zma:100384043||path:no annotation	moderately similar to ( 368) AT1G28320 | Symbols: DEG15 | DEG15; endopeptidase | chr1:9920673-9924347 REVERSEhighly similar to ( 702) loc_os05g41810 12005.m27621 protein expressed protein no original description	IPR009003:Trypsin-like_Pept_dom,IPR018152:SOD_Cu/Zn_BS
GRMZM2G160990	1.06559	0.98375	2.23481	1.81577	5.34715	5.72796	4.51768	4.56133	no annotation	zma:101202710||path:no annotation	moderately similar to ( 397) loc_os01g48220 12001.m11014 protein expressed protein no original description	IPR010820:DUF1421
GRMZM2G117851	4.25439	1.40437	2.87684	1.78407	10.1471	5.97067	13.952	7.67195	GO:0003677:DNA binding,GO:0003700:sequence-specific DNA binding transcription factor activity,GO:0005634:nucleus,GO:0006351:transcription, DNA-templated,GO:0006355:regulation of transcription, DNA-templated,GO:0043565:sequence-specific DNA binding	zma:542188||path:no annotation	weakly similar to ( 119) AT2G46270 | Symbols: GBF3 | GBF3 (G-BOX BINDING FACTOR 3); sequence-specific DNA binding / transcription factor | chr2:19000859-19002901 FORWARDweakly similar to ( 116) CPRF1_PETCR Common plant regulatory factor CPRF-1 - Petroselinum crispum (Parsley) (Petroselinum hortense)moderately similar to ( 313) loc_os01g46970 12001.m43121 protein G-box-binding factor 1, putative, …	IPR004827:bZIP,IPR012900:MFMR
GRMZM2G073805	4.92821	3.25684	2.66315	2.1635	0.705021	0.904952	0.923821	0.933116	GO:0006351:transcription, DNA-templated,GO:0006355:regulation of transcription, DNA-templated	zma:100383117||path:no annotation	moderately similar to ( 353) AT2G37650 | Symbols: | scarecrow-like transcription factor 9 (SCL9) | chr2:15792623-15794779 FORWARDweakly similar to ( 143) CIGR2_ORYSA Chitin-inducible gibberellin-responsive protein 2 - Oryza sativa (Rice)moderately similar to ( 449) loc_os11g47870 12011.m08584 protein chitin-inducible gibberellin-responsive protein 2, putative, expressedGRAS no original description	IPR005202:TF_GRAS
GRMZM2G123480	20.6381	3.29424	12.6055	14.719	1.02957	0.533552	2.25609	1.10145	no annotation	zma:100278242||path:no annotation	no original description	no annotation
GRMZM2G116133	10.1541	9.70856	8.64175	6.94489	1.22236	1.75715	2.53198	2.63394	GO:0004527:exonuclease activity,no annotation	zma:100283919||path:no annotation,zma:100856959||path:zma03018||RNA degradation	moderately similar to ( 233) AT3G07750 | Symbols: | 3 exoribonuclease family domain 1-containing protein | chr3:2473486-2475218 FORWARDmoderately similar to ( 269) loc_os12g21500 12012.m05997 protein exosome complex exonuclease RRP42, putative, expressedPRK04282 COG2123 no original description	IPR001247:ExoRNase_PH_dom1,IPR015847:ExoRNase_PH_dom2,IPR020568:Ribosomal_S5_D2-typ_fold,no annotation
GRMZM2G045844	14.7078	8.32008	11.8831	8.57064	1.37503	2.21516	2.26436	1.79188	no annotation	zma:100284250||path:no annotation	weakly similar to ( 167) AT3G44220 | Symbols: | harpin-induced family protein / HIN1 family protein / harpin-responsive family protein | chr3:15928216-15929645 FORWARDmoderately similar to ( 320) loc_os04g33990 12004.m08493 protein VAMP protein SEC22, putative, expressedHin1 no original description	IPR004864:LEA-14
GRMZM2G124785	17.9221	10.2779	9.08936	23.0805	90.6125	79.1904	35.5105	44.1656	GO:0030410:nicotianamine synthase activity,GO:0030418:nicotianamine biosynthetic process	zma:541637||path:no annotation	moderately similar to ( 306) AT1G56430 | Symbols: ATNAS4, NAS4 | NAS4 (NICOTIANAMINE SYNTHASE 4); nicotianamine synthase | chr1:21137023-21137997 FORWARDmoderately similar to ( 460) NAS1_ORYSA Nicotianamine synthase 1 (EC 2.5.1.43) (S-adenosyl-L-methionine:S-adenosyl-L-methionine:S-adenosyl-methionine 3-amino-3-carboxypropyltransferase 1) (OsNAS1) - Oryza sativa (Rice)moderately similar to ( 463)…	IPR004298:Nicotian_synth,IPR029063:SAM-dependent_MTases-like
GRMZM2G073548	15.2567	6.16805	51.9264	39.5187	2.48243	1.97097	7.79221	6.86238	no annotation	zma:100286217||path:no annotation	very weakly similar to (99.8) loc_os09g32000 12009.m06290 protein TMV response-related gene product, putative, expressed no original description	IPR025322:DUF4228
GRMZM2G087809	54.5603	37.3496	10.1084	6.96131	0.681457	1.24198	0.426669	0.340737	no annotation	no annotation	no original description	no annotation
GRMZM2G039857	1.36302	2.36992	1.26563	2.02685	0.460101	0.67724	0.380966	0.824824	GO:0003723:RNA binding	zma:732768||path:no annotation	moderately similar to ( 349) AT3G27550 | Symbols: | group II intron splicing factor CRS1-related | chr3:10208010-10209899 REVERSEhighly similar to ( 519) loc_os05g05300 12005.m05057 protein CRS1 / YhbY domain containing protein, expressedCRS1_YhbY no original description	IPR001890:RNA-binding_CRM
GRMZM2G358796	24.1306	19.8276	39.5448	26.8673	8.5328	4.46854	3.72903	2.02963	GO:0003700:sequence-specific DNA binding transcription factor activity,GO:0006355:regulation of transcription, DNA-templated,GO:0043565:sequence-specific DNA binding	zma:100286290||path:no annotation	very weakly similar to (91.3) loc_os08g38020 12008.m07787 protein bZIP protein, putative, expressed no original description	IPR004827:bZIP
GRMZM2G076499	31.7404	25.9925	50.873	29.418	74.3748	53.855	110.454	56.3635	no annotation	zma:100277555||path:no annotation	no original description	no annotation
GRMZM2G068149	15.9672	9.76933	15.057	17.4978	7.46981	3.82206	7.35976	8.32026	no annotation	no annotation	very weakly similar to (91.3) loc_os10g30300 12010.m21898 protein expressed protein no original description	IPR005651:UPF0434/Trm112
GRMZM2G035405	19.642	39.3432	30.6554	26.8022	6.74328	14.8455	10.8095	11.5621	GO:0003677:DNA binding,GO:0005634:nucleus,GO:0006351:transcription, DNA-templated,GO:0006355:regulation of transcription, DNA-templated,GO:0009725:response to hormone,GO:0009733:response to auxin,GO:0009734:auxin-activated signaling pathway,GO:0009908:flower development,GO:0046983:protein dimerization activity	zma:100502480||path:no annotation	moderately similar to ( 228) AT1G30330 | Symbols: ARF6 | ARF6 (AUXIN RESPONSE FACTOR 6); transcription factor | chr1:10686125-10690036 REVERSEhighly similar to ( 619) loc_os06g46410 12006.m091759 protein auxin response factor 6, putative, expressed no original description	IPR003311:AUX_IAA,IPR003340:B3_DNA-bd,IPR010525:Auxin_resp,IPR011525:AuxIAA_ARF_dimer,IPR015300:DNA-bd_pseudobarrel
GRMZM6G870163	51.6495	35.8551	41.0567	40.9301	15.5308	18.1642	19.0328	17.8124	GO:0003735:structural constituent of ribosome,GO:0005622:intracellular,GO:0005840:ribosome,GO:0006412:translation	zma:541869||path:no annotation	no annotation	IPR001848:Ribosomal_S10,IPR027486:Ribosomal_S10_dom
GRMZM2G052667	47.3959	91.6697	56.5711	50.0034	5.73222	2.05329	4.50758	2.69799	GO:0003677:DNA binding,GO:0003700:sequence-specific DNA binding transcription factor activity,GO:0005634:nucleus,GO:0006351:transcription, DNA-templated,GO:0006355:regulation of transcription, DNA-templated	zma:100284306||path:no annotation	very weakly similar to (98.6) AT3G16770 | Symbols: RAP2.3, ATEBP, ERF72 | ATEBP (ETHYLENE-RESPONSIVE ELEMENT BINDING PROTEIN); DNA binding / protein binding / transcription activator/ transcription factor | chr3:5705784-5706768 FORWARDvery weakly similar to (97.4) ERF1_ORYSA Ethylene-responsive transcription factor 1 (Ethylene-responsive element-binding factor 1) (EREBP-1) (OsEREBP1) - Oryza sati…	IPR001471:AP2/ERF_dom,IPR016177:DNA-bd_integrase-typ
GRMZM2G704488	26.2588	15.0519	27.3961	78.7135	180.726	126.091	92.8653	136.59	GO:0006826:iron ion transport,GO:0030410:nicotianamine synthase activity,GO:0030418:nicotianamine biosynthetic process	zma:100191831||path:no annotation	moderately similar to ( 309) AT1G56430 | Symbols: ATNAS4, NAS4 | NAS4 (NICOTIANAMINE SYNTHASE 4); nicotianamine synthase | chr1:21137023-21137997 FORWARDmoderately similar to ( 471) NAS1_ORYSA Nicotianamine synthase 1 (EC 2.5.1.43) (S-adenosyl-L-methionine:S-adenosyl-L-methionine:S-adenosyl-methionine 3-amino-3-carboxypropyltransferase 1) (OsNAS1) - Oryza sativa (Rice)moderately similar to ( 471)…	IPR004298:Nicotian_synth,IPR029063:SAM-dependent_MTases-like
GRMZM2G167863	3.24789	1.89531	2.27614	1.57638	0	0	0	0	GO:0005773:vacuole	zma:100285795||path:no annotation	weakly similar to ( 109) AT3G11530 | Symbols: | vacuolar protein sorting 55 family protein / VPS55 family protein | chr3:3628801-3630324 REVERSEweakly similar to ( 123) loc_os01g73570 12001.m42808 protein vacuolar protein sorting 55 containing protein, expressed no original description	IPR007262:VPS55
GRMZM2G082653	33.6937	18.9142	43.7561	39.8678	5.10538	6.34492	5.53546	11.1295	GO:0005515:protein binding,GO:0008270:zinc ion binding	zma:100274267||path:no annotation	weakly similar to ( 164) AT3G05200 | Symbols: ATL6 | ATL6; protein binding / zinc ion binding | chr3:1477377-1478573 FORWARDmoderately similar to ( 304) loc_os09g29310 12009.m06082 protein RING/C3HC4/PHD zinc finger-like protein, putative, expressed no original description	IPR001841:Znf_RING,IPR013083:Znf_RING/FYVE/PHD
GRMZM2G102616	40.9329	17.6014	22.7177	18.4326	16.4529	6.77797	11.6808	6.52492	no annotation	no annotation	no original description	no annotation
GRMZM2G158378	0.44714	13.1403	6.23677	7.76767	3.24817	29.9333	25.1313	23.2133	GO:0016021:integral component of membrane,GO:0055085:transmembrane transport	zma:100502546||path:no annotation	moderately similar to ( 293) AT1G02260 | Symbols: | transmembrane protein, putative | chr1:440757-442459 REVERSEhighly similar to ( 660) loc_os10g39980 12010.m06771 protein citrate transporter family protein, expressedYbiR_permease CitMHS ArsB_NhaD_permease ArsB P_permease ArsB_permease no original description	IPR004680:Cit_transptr-like_dom
GRMZM2G126732	13.0236	8.86895	15.5862	13.0584	32.2896	44.3096	51.8374	32.9021	GO:0005507:copper ion binding,GO:0005618:cell wall,GO:0005886:plasma membrane,GO:0009620:response to fungus,GO:0009651:response to salt stress,GO:0009693:ethylene biosynthetic process,GO:0009727:detection of ethylene stimulus,GO:0016491:oxidoreductase activity,GO:0016706:oxidoreductase activity, acting on paired donors, with incorporation or reduction of molecular oxygen, 2-oxoglutarate as one do…	zma:542137||path:zma00270||Cysteine and methionine metabolism ,path:zma01100||Metabolic pathways ,path:zma01110||Biosynthesis of secondary metabolites	moderately similar to ( 392) AT1G05010 | Symbols: EFE, ACO4, EAT1 | EFE (ETHYLENE-FORMING ENZYME); 1-aminocyclopropane-1-carboxylate oxidase | chr1:1431419-1432695 REVERSEmoderately similar to ( 433) ACCO1_ORYSA 1-aminocyclopropane-1-carboxylate oxidase 1 (EC 1.14.17.4) (ACC oxidase 1) (Ethylene-forming enzyme) (EFE) - Oryza sativa (Rice)moderately similar to ( 483) loc_os02g53180 12002.m33892 pr…	IPR005123:Oxoglu/Fe-dep_dioxygenase,IPR026992:DIOX_N,IPR027443:IPNS-like
GRMZM2G075003	55.5433	37.6067	51.5936	44.5917	15.1022	13.9744	25.6696	17.8863	GO:0005739:mitochondrion,GO:0005743:mitochondrial inner membrane,GO:0006810:transport,GO:0015031:protein transport,GO:0016020:membrane,GO:0046872:metal ion binding	zma:100284883||path:no annotation	very weakly similar to (82.0) AT5G50810 | Symbols: TIM8 | TIM8; P-P-bond-hydrolysis-driven protein transmembrane transporter | chr5:20675875-20676505 REVERSEweakly similar to ( 105) loc_os08g42380 12008.m08216 protein mitochondrial import inner membrane translocase subunit Tim8, putative, expressed no original description	IPR004217:Tim10/DDP_fam_Znf
GRMZM2G146913	19.4793	4.89884	19.2138	11.8452	52.5542	30.1103	56.5245	27.1629	GO:0005515:protein binding,GO:0006749:glutathione metabolic process,GO:0016740:transferase activity,GO:0046686:response to cadmium ion	zma:100280815||path:zma00480||Glutathione metabolism	moderately similar to ( 232) AT1G10360 | Symbols: ATGSTU18, GST29 | ATGSTU18 (GLUTATHIONE S-TRANSFERASE TAU 18); glutathione transferase | chr1:3395738-3396806 REVERSEmoderately similar to ( 236) GSTU6_ORYSA Probable glutathione S-transferase GSTU6 (EC 2.5.1.18) (28 kDa cold-induced protein) - Oryza sativa (Rice)moderately similar to ( 342) loc_os01g49720 12001.m11159 protein glutathione S-transf…	IPR004045:Glutathione_S-Trfase_N,IPR004046:GST_C,IPR010987:Glutathione-S-Trfase_C-like,IPR012336:Thioredoxin-like_fold
GRMZM2G432926	17.3193	12.3141	10.5572	5.58301	2.44183	3.33218	2.59027	1.92837	GO:0005215:transporter activity,GO:0006810:transport,GO:0016020:membrane	zma:542644||path:no annotation	moderately similar to ( 394) AT2G37170 | Symbols: PIP2B, PIP2;2 | PIP2B (PLASMA MEMBRANE INTRINSIC PROTEIN 2); water channel | chr2:15613624-15614791 REVERSEmoderately similar to ( 398) PIP22_ORYSA Probable aquaporin PIP2.2 (Plasma membrane intrinsic protein 2.2) (OsPIP2.2) - Oryza sativa (Rice)moderately similar to ( 398) loc_os02g41860 12002.m33784 protein aquaporin PIP2.2, putative, expressedM…	IPR000425:MIP,IPR022357:MIP_CS,IPR023271:Aquaporin-like
GRMZM2G318346	104.041	79.0134	80.3026	65.915	28.4926	20.4596	36.7728	34.504	GO:0005739:mitochondrion,GO:0005743:mitochondrial inner membrane,GO:0005750:mitochondrial respiratory chain complex III,GO:0005886:plasma membrane,GO:0006122:mitochondrial electron transport, ubiquinol to cytochrome c,GO:0009536:plastid,GO:0016020:membrane,GO:0022900:electron transport chain,GO:0045153:electron transporter, transferring electrons within CoQH2-cytochrome c reductase complex activi…	zma:100383274||path:zma00190||Oxidative phosphorylation ,path:zma01100||Metabolic pathways ,zma:100384355||path:zma00190||Oxidative phosphorylation ,path:zma01100||Metabolic pathways	no original description	IPR003197:QCR7,no annotation
GRMZM2G100478	15.4751	8.31475	8.18107	10.2483	4.53141	4.33627	3.09958	2.12351	GO:0000226:microtubule cytoskeleton organization,GO:0000911:cytokinesis by cell plate formation,GO:0005484:SNAP receptor activity,GO:0005515:protein binding,GO:0005886:plasma membrane,GO:0006084:acetyl-CoA metabolic process,GO:0006810:transport,GO:0006886:intracellular protein transport,GO:0007049:cell cycle,GO:0008283:cell proliferation,GO:0009504:cell plate,GO:0009506:plasmodesma,GO:0009524:phr…	zma:100283626||path:zma04130||SNARE interactions in vesicular transport	moderately similar to ( 278) AT1G08560 | Symbols: SYP111, KN, ATSYP111 | SYP111 (SYNTAXIN OF PLANTS 111); SNAP receptor | chr1:2709778-2710710 REVERSEmoderately similar to ( 405) loc_os03g52650 12003.m10239 protein syntaxin-related protein KNOLLE, putative, expressedSynN COG5074 SynN no original description	IPR000727:T_SNARE_dom,IPR006011:Syntaxin_N,IPR006012:Syntaxin/epimorphin_CS,IPR010989:t-SNARE
GRMZM2G109627	0.519486	0.379982	1.43679	0.804548	4.70636	2.86386	7.34953	5.52525	GO:0003677:DNA binding,GO:0006355:regulation of transcription, DNA-templated	zma:100285247||path:no annotation	moderately similar to ( 237) AT3G04070 | Symbols: anac047 | anac047 (Arabidopsis NAC domain containing protein 47); transcription factor | chr3:1061573-1062976 REVERSEmoderately similar to ( 208) NAC71_ORYSA NAC domain-containing protein 71 (ONAC071) - Oryza sativa (Rice)moderately similar to ( 246) loc_os03g21060 12003.m07513 protein NAC domain transcription factor, putative, expressedNAM no ori…	IPR003441:NAM
GRMZM2G135782	9.48264	9.85404	7.71087	8.86566	2.01579	3.18244	2.84879	3.18803	GO:0009220:pyrimidine ribonucleotide biosynthetic process,GO:0009793:embryo development ending in seed dormancy,GO:0032040:small-subunit processome	zma:100272500||path:no annotation	moderately similar to ( 204) AT2G34570 | Symbols: MEE21 | MEE21 (maternal effect embryo arrest 21) | chr2:14563048-14564681 REVERSEmoderately similar to ( 315) loc_os02g26850 12002.m07829 protein expressed protein no original description	IPR006984:DUF652,IPR029060:PIN_domain-like
GRMZM2G338160	10.8653	0.501591	7.9929	4.48236	52.3849	9.91306	28.8992	10.7248	no annotation	zma:100276191||path:no annotation	no original description	no annotation
GRMZM2G171236	71.2189	42.3546	51.6287	45.3697	20.5739	16.6706	22.3166	22.1754	GO:0005739:mitochondrion,no annotation	zma:100280596||path:zma00190||Oxidative phosphorylation ,path:zma01100||Metabolic pathways ,zma:100284802||path:zma00190||Oxidative phosphorylation ,path:zma01100||Metabolic pathways	no original description	IPR019401:Znf_CHCC,no annotation
GRMZM2G171296	7.17497	1.85144	10.5625	30.7399	19.141	20.1859	58.5056	15.4954	no annotation	zma:100275279||path:no annotation	no original description	no annotation
GRMZM2G700192	1.56594	2.86942	6.15299	8.05523	0	0	0	0	no annotation	zma:100216923||path:no annotation	no original description	no annotation
GRMZM2G077088	12.7127	5.45974	8.22303	8.39683	1.5418	0.996837	1.97421	0.455688	GO:0005515:protein binding,no annotation	zma:100284437||path:no annotation	no original description	IPR003121:SWIB_MDM2_domain,IPR019835:SWIB_domain,no annotation
GRMZM2G037015	105.085	70.1845	100.719	119.056	19.7484	30.1893	28.2046	54.1463	GO:0005886:plasma membrane,GO:0009507:chloroplast,GO:0016020:membrane	zma:100191551||path:no annotation	highly similar to ( 558) AT5G12010 | Symbols: | unknown protein | chr5:3877975-3879483 REVERSEhighly similar to ( 659) loc_os01g40070 12001.m10279 protein expressed protein no original description	IPR027806:HARBI1_dom
GRMZM2G100360	6.9717	5.72576	9.73769	8.23802	1.60275	1.4078	2.01155	2.17867	GO:0005634:nucleus,GO:0005829:cytosol	zma:100383171||path:no annotation	moderately similar to ( 342) AT2G37210 | Symbols: | Encodes a protein of unknown function. It has been crystallized and shown to be structurally almost identical to the protein encoded by At5g11950. | chr2:15624253-15626834 REVERSEmoderately similar to ( 392) loc_os10g33900 12010.m06219 protein carboxy-lyase, putative, expressedLysine_decarbox COG1611 no original description	IPR005269:LOG
GRMZM2G452807	9.62087	5.16939	14.3025	24.4764	38.2031	13.31	41.8173	12.8069	no annotation	zma:100275480||path:no annotation	no original description	no annotation
GRMZM2G056369	0.499826	0.670802	1.07672	1.19738	12.6598	8.56142	21.8134	11.3377	GO:0003824:catalytic activity,GO:0004451:isocitrate lyase activity,GO:0005777:peroxisome,GO:0006097:glyoxylate cycle,GO:0006099:tricarboxylic acid cycle,GO:0008152:metabolic process,GO:0009514:glyoxysome,GO:0010162:seed dormancy process,GO:0016829:lyase activity,GO:0019752:carboxylic acid metabolic process	zma:100277287||path:no annotation	highly similar to ( 821) AT3G21720 | Symbols: ICL | ICL (ISOCITRATE LYASE); catalytic/ isocitrate lyase | chr3:7652789-7655873 REVERSEhighly similar to ( 856) ACEA_GOSHI Isocitrate lyase (EC 4.1.3.1) (Isocitrase) (Isocitratase) (ICL) - Gossypium hirsutum (Upland cotton)highly similar to ( 903) loc_os07g34520 12007.m29200 protein isocitrate lyase, putative, expressedICL AceA PRK06498 no original d…	IPR006254:Isocitrate_lyase,IPR015813:Pyrv/PenolPyrv_Kinase,IPR018523:Isocitrate_lyase_ph_CS
GRMZM5G881887	27.2008	20.4688	36.3558	27.7519	13.6699	9.86824	18.1772	12.1516	GO:0000166:nucleotide binding,GO:0003824:catalytic activity,GO:0044237:cellular metabolic process,GO:0050662:coenzyme binding	zma:732845||path:no annotation	weakly similar to ( 177) AT4G27250 | Symbols: | dihydroflavonol 4-reductase family / dihydrokaempferol 4-reductase family | chr4:13642803-13644425 REVERSEweakly similar to ( 158) DFRA_DIACA Dihydroflavonol-4-reductase (EC 1.1.1.219) (DFR) (Dihydrokaempferol 4-reductase) - Dianthus caryophyllus (Carnation) (Clove pink)highly similar to ( 509) loc_os06g44170 12006.m08945 protein leucoanthocyanidin …	IPR001509:Epimerase_deHydtase,IPR016040:NAD(P)-bd_dom
GRMZM2G037926	6.2671	7.65566	11.9749	12.8045	2.73768	3.46814	4.42171	3.99728	GO:0004861:cyclin-dependent protein serine/threonine kinase inhibitor activity,GO:0005634:nucleus,GO:0007050:cell cycle arrest	zma:100382215||path:no annotation	very weakly similar to (87.8) AT5G48820 | Symbols: KRP3, ICK6 | ICK6 (INHIBITOR/INTERACTOR WITH CYCLIN-DEPENDENT KINASE); cyclin binding / cyclin-dependent protein kinase inhibitor | chr5:19792608-19794346 REVERSEweakly similar to ( 124) loc_os10g33310 12010.m06161 protein cyclin-dependent kinase inhibitor 1, putative, expressed no original description	IPR003175:CDI,IPR016701:CDK_inhib_pln
GRMZM2G105221	1.05053	1.17865	3.84608	0.756583	10.9686	8.00776	12.4257	11.1013	GO:0016740:transferase activity,GO:0016757:transferase activity, transferring glycosyl groups	zma:100274449||path:no annotation	moderately similar to ( 292) AT2G41640 | Symbols: | transferase, transferring glycosyl groups | chr2:17360654-17362391 FORWARDhighly similar to ( 541) loc_os01g72610 12001.m13296 protein glycosyltransferase, putative, expressedDUF563 no original description	IPR007657:Glycosyltransferase_AER61
GRMZM2G020150	12.5902	21.1447	28.1096	29.7842	52.5596	61.142	81.4874	86.5764	GO:0003677:DNA binding,GO:0003700:sequence-specific DNA binding transcription factor activity,GO:0005634:nucleus,GO:0006351:transcription, DNA-templated,GO:0006355:regulation of transcription, DNA-templated	zma:100280582||path:no annotation	very weakly similar to (86.3) AT1G28370 | Symbols: ERF11, ATERF11 | ERF11 (ERF DOMAIN PROTEIN 11); DNA binding / transcription factor/ transcription repressor | chr1:9956351-9956851 REVERSEvery weakly similar to (85.1) ERF4_NICSY Ethylene-responsive transcription factor 4 (Ethylene-responsive element-binding factor 4 homolog) (EREBP-3) (NsERF3) - Nicotiana sylvestris (Wood tobacco)weakly similar …	IPR001471:AP2/ERF_dom,IPR016177:DNA-bd_integrase-typ
GRMZM2G458728	33.4843	36.2482	23.3194	21.7452	77.2456	60.8289	55.9569	40.0316	GO:0003677:DNA binding,GO:0003700:sequence-specific DNA binding transcription factor activity,GO:0005634:nucleus,GO:0006355:regulation of transcription, DNA-templated,GO:0043565:sequence-specific DNA binding	zma:100192481||path:no annotation	moderately similar to ( 243) AT2G35940 | Symbols: BLH1 | BLH1 (BEL1-LIKE HOMEODOMAIN 1); DNA binding / protein heterodimerization/ protein homodimerization/ transcription factor | chr2:15089171-15091699 REVERSEhighly similar to ( 529) loc_os11g06020 12011.m04798 protein BEL1-like homeodomain transcription factor, putative, expressedPOX POX no original description	IPR001356:Homeodomain,IPR006563:POX,IPR008422:Homeobox_KN_domain,IPR009057:Homeodomain-like,no annotation
GRMZM2G313101	10.9294	6.52886	11.3098	7.98126	46.8984	20.3065	43.1249	24.184	GO:0003674:molecular_function,GO:0008150:biological_process,GO:0009507:chloroplast,GO:0009536:plastid,GO:0009941:chloroplast envelope	zma:100286348||path:no annotation	weakly similar to ( 105) loc_os05g42110 12005.m08384 protein allyl alcohol dehydrogenase-like protein, putative, expressed no original description	no annotation
GRMZM2G145158	1.09769	0.317512	5.14377	1.13958	44.3882	30.4082	52.7649	21.9344	no annotation	zma:100303797||path:no annotation	weakly similar to ( 161) loc_os01g69960 12001.m13045 protein expressed protein no original description	IPR025520:DUF4408
GRMZM2G072315	262.62	157.925	177.107	156.864	72.8787	59.5179	94.037	57.9819	GO:0003735:structural constituent of ribosome,GO:0005730:nucleolus,GO:0005840:ribosome,GO:0006412:translation,GO:0009507:chloroplast,GO:0015934:large ribosomal subunit,GO:0016020:membrane,GO:0022625:cytosolic large ribosomal subunit,GO:0022626:cytosolic ribosome	zma:100283655||path:zma03010||Ribosome	moderately similar to ( 285) AT3G24830 | Symbols: | 60S ribosomal protein L13A (RPL13aB) | chr3:9064613-9065871 FORWARDmoderately similar to ( 273) RL13A_LUPLU 60S ribosomal protein L13a - Lupinus luteus (European yellow lupin)moderately similar to ( 300) loc_os03g54890 12003.m101506 protein 60S ribosomal protein L13a, putative, expressedRibosomal_L13 rpl13p Ribosomal_L13 RplM no original descrip…	IPR005755:Ribosomal_L13_euk/arc,IPR005822:Ribosomal_L13,IPR023564:Ribosomal_L13_dom
GRMZM2G066441	237.254	135.002	292.082	161.889	76.4356	46.8373	65.9304	27.9676	GO:0004497:monooxygenase activity,GO:0005506:iron ion binding,GO:0009055:electron carrier activity,GO:0016491:oxidoreductase activity,GO:0016705:oxidoreductase activity, acting on paired donors, with incorporation or reduction of molecular oxygen,GO:0020037:heme binding,GO:0046872:metal ion binding,GO:0055114:oxidation-reduction process	zma:100383082||path:no annotation	highly similar to ( 523) AT2G45510 | Symbols: CYP704A2 | CYP704A2; electron carrier/ heme binding / iron ion binding / monooxygenase/ oxygen binding | chr2:18753085-18754944 FORWARDweakly similar to ( 129) C97B2_SOYBN Cytochrome P450 97B2 (EC 1.14.-.-) - Glycine max (Soybean)highly similar to ( 785) loc_os10g38110 12010.m21797 protein cytochrome P450 94A2, putative, expressedp450 CypX no original…	IPR001128:Cyt_P450,IPR002401:Cyt_P450_E_grp-I
GRMZM2G169726	479.889	92.1278	86.7095	88.1	70.978	12.9076	25.4506	26.6404	no annotation	zma:100283217||path:no annotation	no original description	no annotation
GRMZM2G067764	9.36013	11.5794	12.18	10.0226	4.57669	5.16207	4.59091	5.37014	GO:0005634:nucleus,GO:0005794:Golgi apparatus,GO:0005886:plasma membrane,GO:0008168:methyltransferase activity,GO:0032259:methylation	zma:100381424||path:no annotation	highly similar to ( 857) AT1G04430 | Symbols: | dehydration-responsive protein-related | chr1:1198860-1201301 FORWARDnearly identical (1054) loc_os10g33720 12010.m21920 protein ankyrin-like protein, putative, expressedDUF248 no original description	IPR004159:Put_SAM_MeTrfase,IPR029063:SAM-dependent_MTases-like
GRMZM2G091672	2.13537	2.03606	2.10521	3.69424	0.487732	0.846059	0.502865	1.3176	GO:0043531:ADP binding	zma:606485||path:zma04626||Plant-pathogen interaction	moderately similar to ( 428) AT3G07040 | Symbols: RPM1, RPS3 | RPM1 (RESISTANCE TO P. SYRINGAE PV MACULICOLA 1); nucleotide binding / protein binding | chr3:2226244-2229024 REVERSEhighly similar to ( 776) loc_os06g48520 12006.m09378 protein disease resistance protein RPM1, putative, expressedNB-ARC no original description	IPR002182:NB-ARC,IPR027417:P-loop_NTPase
GRMZM2G140805	1.02341	1.85996	0.799964	0.803035	4.69918	4.33367	4.36779	2.75772	GO:0016020:membrane	zma:100285026||path:no annotation	moderately similar to ( 381) AT5G07050 | Symbols: | LOCATED IN: membrane; CONTAINS InterPro DOMAIN/s: Protein of unknown function DUF6, transmembrane (InterPro:IPR000620); BEST Arabidopsis thaliana protein match is: nodulin MtN21 family protein (TAIR:AT2G40900.1); Has 2288 Blast hits to 2270 proteins in 280 species: Archae - 23; Bacteria - 774; Metazoa - 5; Fungi - 0; Plants - 641; Viruses - 0; O…	IPR000620:DMT
GRMZM6G279688	8.04925	6.94265	9.93331	8.23115	2.12929	1.99128	2.4555	1.75533	no annotation	no annotation	no annotation	no annotation
GRMZM2G132763	0.769578	0.922499	0.734638	0.44747	6.78137	6.22356	5.2162	4.52367	GO:0004672:protein kinase activity,GO:0004674:protein serine/threonine kinase activity,GO:0005515:protein binding,GO:0005524:ATP binding,GO:0006468:protein phosphorylation,GO:0016772:transferase activity, transferring phosphorus-containing groups	zma:100382055||path:no annotation	highly similar to ( 620) AT1G17750 | Symbols: | leucine-rich repeat transmembrane protein kinase, putative | chr1:6106656-6110008 FORWARDhighly similar to ( 592) RPK1_IPONI Receptor-like protein kinase precursor (EC 2.7.11.1) - Ipomoea nil (Japanese morning glory) (Pharbitis nil)nearly identical (1238) loc_os10g06760 12010.m04071 protein receptor-like protein kinase precursor, putative, expressed…	IPR000719:Prot_kinase_cat_dom,IPR001611:Leu-rich_rpt,IPR008271:Ser/Thr_kinase_AS,IPR011009:Kinase-like_dom,IPR013320:ConA-like_subgrp,IPR017441:Protein_kinase_ATP_BS
GRMZM2G062394	19.3772	16.2346	19.426	18.6364	33.0324	32.8248	44.0252	33.5404	GO:0004721:phosphoprotein phosphatase activity,GO:0005634:nucleus,GO:0005730:nucleolus,GO:0005737:cytoplasm,GO:0005886:plasma membrane,GO:0016787:hydrolase activity	zma:100381284||path:zma03015||mRNA surveillance pathway	highly similar to ( 629) AT3G58500 | Symbols: PP2A-3, EP7 | PP2A-3 (PROTEIN PHOSPHATASE 2A-3); protein serine/threonine phosphatase | chr3:21635503-21638911 REVERSEhighly similar to ( 659) PP2A2_ORYSA Serine/threonine-protein phosphatase PP2A-2 catalytic subunit (EC 3.1.3.16) - Oryza sativa (Rice)highly similar to ( 659) loc_os03g59060 12003.m35470 protein OsPP2Ac-2 - Phosphatase 2A isoform 2 bel…	IPR004843:Metallo_PEstase_dom,IPR006186:Ser/Thr-sp_prot-phosphatase,IPR029052:Metallo-depent_PP-like
GRMZM5G814441	2.46762	2.02238	2.3025	3.06488	0	0	0	0	no annotation	zma:100217258||path:no annotation	no original description	IPR003323:OTU,IPR019400:Peptidase_C65_otubain,no annotation
GRMZM2G000361	13.2256	12.0313	17.0052	18.4581	0	0	0	0	no annotation	zma:100282749||path:no annotation	very weakly similar to (96.3) loc_os07g36180 12007.m07871 protein EMB1417, putative, expressed no original description	IPR002885:Pentatricopeptide_repeat,no annotation
GRMZM2G147459	31.3279	32.1503	29.5974	27.5433	12.4666	11.6153	10.7552	10.1024	GO:0006621:protein retention in ER lumen,GO:0016021:integral component of membrane,GO:0046923:ER retention sequence binding	zma:100284075||path:no annotation	moderately similar to ( 441) AT4G38790 | Symbols: | ER lumen protein retaining receptor family protein | chr4:18111426-18112977 FORWARDvery weakly similar to (88.2) ERD2_PETHY ER lumen protein retaining receptor (HDEL receptor) (PGP169-12) - Petunia hybrida (Petunia)highly similar to ( 504) loc_os09g36370 12009.m06586 protein ER lumen protein retaining receptor containing protein, expressedER_lum…	IPR000133:ER_ret_rcpt
GRMZM2G124921	5.22814	3.47742	8.87191	4.95744	13.8035	14.8661	17.8322	13.3248	GO:0006629:lipid metabolic process,GO:0008152:metabolic process,GO:0016787:hydrolase activity	zma:100285633||path:no annotation	moderately similar to ( 431) AT2G26560 | Symbols: PLP2, PLA IIA, PLA2A | PLA2A (PHOSPHOLIPASE A 2A); lipase/ nutrient reservoir | chr2:11293912-11295708 REVERSEmoderately similar to ( 278) PAT5_SOLTU Patatin T5 precursor (Potato tuber protein) - Solanum tuberosum (Potato)highly similar to ( 654) loc_os11g39990 12011.m07846 protein patatin T5 precursor, putative, expressedPatatin COG3621 no origin…	IPR002641:Patatin/PLipase_A2-rel,IPR016035:Acyl_Trfase/lysoPLipase
AC192244.3_FG007	19.9103	15.4507	18.3088	10.0892	2.58839	1.66654	2.31098	2.34916	GO:0000166:nucleotide binding,GO:0003824:catalytic activity,GO:0004595:pantetheine-phosphate adenylyltransferase activity,GO:0005524:ATP binding,GO:0005737:cytoplasm,GO:0005829:cytosol,GO:0006629:lipid metabolic process,GO:0006970:response to osmotic stress,GO:0009058:biosynthetic process,GO:0009651:response to salt stress,GO:0015937:coenzyme A biosynthetic process,GO:0016740:transferase activity…	zma:100280931||path:zma00770||Pantothenate and CoA biosynthesis ,path:zma01100||Metabolic pathways	moderately similar to ( 220) AT2G18250 | Symbols: ATCOAD | ATCOAD (4-phosphopantetheine adenylyltransferase); nucleotidyltransferase/ pantetheine-phosphate adenylyltransferase | chr2:7940025-7941499 FORWARDmoderately similar to ( 255) loc_os02g04120 12002.m05761 protein bifunctional coenzyme A synthase, putative, expressedPPAT_CoAS COG1019 PRK00777 no original description	IPR004821:Cyt_trans-like,IPR014729:Rossmann-like_a/b/a_fold
GRMZM2G141094	3.48855	1.99038	2.52231	1.32183	0	0	0	0	GO:0016620:oxidoreductase activity, acting on the aldehyde or oxo group of donors, NAD or NADP as acceptor,GO:0055114:oxidation-reduction process,no annotation	zma:100282942||path:no annotation	moderately similar to ( 370) AT1G27440 | Symbols: GUT2, IRX10, ATGUT1 | GUT2; catalytic/ glucuronoxylan glucuronosyltransferase | chr1:9529265-9531213 REVERSEmoderately similar to ( 404) loc_os01g70200 12001.m13068 protein secondary cell wall-related glycosyltransferase family 47, putative, expressedExostosin no original description	IPR004263:Exostosin,IPR016040:NAD(P)-bd_dom,IPR020828:GlycerAld_3-P_DH_NAD(P)-bd
GRMZM2G118515	4.00906	3.82958	6.33401	5.92255	10.1844	10.5984	11.695	15.9745	GO:0006810:transport,GO:0016020:membrane,GO:0016021:integral component of membrane,GO:0055085:transmembrane transport	zma:100194395||path:no annotation	highly similar to ( 502) AT5G48970 | Symbols: | mitochondrial substrate carrier family protein | chr5:19857028-19859374 REVERSEweakly similar to ( 125) BT1_MAIZE Protein brittle-1, chloroplast precursor - Zea mays (Maize)highly similar to ( 622) loc_os01g70800 12001.m43371 protein mitochondrial deoxynucleotide carrier, putative, expressedMito_carr no original description	IPR002067:Mit_carrier,IPR018108:Mitochondrial_sb/sol_carrier,IPR023395:Mt_carrier_dom
GRMZM2G091487	7.51349	6.59462	8.63573	8.22791	21.1955	16.0715	25.3862	17.6795	no annotation	zma:100283336||path:no annotation	moderately similar to ( 220) AT1G10150 | Symbols: | carbohydrate binding | chr1:3326160-3327404 FORWARDmoderately similar to ( 359) loc_os03g56000 12003.m10510 protein CF9, putative no original description	no annotation
GRMZM2G100988	50.5119	19.9962	17.7407	12.3674	121.955	34.636	39.2016	22.5913	GO:0005575:cellular_component,GO:0006661:phosphatidylinositol biosynthetic process,GO:0008150:biological_process	zma:100275646||path:no annotation	weakly similar to ( 116) loc_os03g14570 12003.m101273 protein expressed protein no original description	no annotation
GRMZM2G069085	6.44573	7.32411	11.8324	7.62103	0	0	0	0	no annotation	zma:100285471||path:no annotation	no original description	IPR004910:Yippee,no annotation
GRMZM2G124863	55.2056	79.5169	81.5571	152.286	6.68483	4.70701	9.14214	4.9912	GO:0005542:folic acid binding,GO:0008152:metabolic process,GO:0016740:transferase activity	zma:100191169||path:no annotation	moderately similar to ( 226) AT2G20830 | Symbols: | folic acid binding / transferase | chr2:8968370-8969798 REVERSEmoderately similar to ( 373) loc_os03g38540 12003.m101123 protein glutamate formiminotransferase, putative, expressedFTCD_N COG3643 no original description	IPR012886:Formiminotransferase_N,IPR022384:FormiminoTrfase_N/C_subdom
GRMZM2G138967	1.20469	1.32682	1.53299	1.43813	3.36553	3.87692	4.72881	3.32876	GO:0003700:sequence-specific DNA binding transcription factor activity,GO:0006355:regulation of transcription, DNA-templated,GO:0008270:zinc ion binding,GO:0043565:sequence-specific DNA binding,no annotation	zma:100284189||path:no annotation	very weakly similar to (80.1) loc_os03g61570 12003.m11038 protein expressed protein no original description	IPR000679:Znf_GATA,IPR013088:Znf_NHR/GATA,no annotation
GRMZM2G116586	3.64366	6.36601	6.26156	6.7557	0.332545	0.319502	0.623449	0.815059	GO:0003983:UTP:glucose-1-phosphate uridylyltransferase activity,GO:0006011:UDP-glucose metabolic process,GO:0008152:metabolic process,GO:0009555:pollen development,GO:0010491:UTP:arabinose-1-phosphate uridylyltransferase activity,GO:0016779:nucleotidyltransferase activity,GO:0017103:UTP:galactose-1-phosphate uridylyltransferase activity,GO:0033356:UDP-L-arabinose metabolic process,GO:0046398:UDP-…	zma:100382378||path:zma00040||Pentose and glucuronate interconversions ,path:zma00052||Galactose metabolism ,path:zma00053||Ascorbate and aldarate metabolism ,path:zma00520||Amino sugar and nucleotide sugar metabolism ,path:zma01100||Metabolic pathways ,path:zma01110||Biosynthesis of secondary metabolites	highly similar to ( 929) AT5G52560 | Symbols: ATUSP | ATUSP (ARABIDOPSIS THALIANA UDP-SUGAR PYROPHOSPHORYLASE); UTP-monosaccharide-1-phosphate uridylyltransferase/ UTP:arabinose-1-phosphate uridylyltransferase/ UTP:galactose-1-phosphate uridylyltransferase/ UTP:glucose-1-phosphate uridylyltransferase/ UTP:xy | chr5:21331230-21334573 FORWARDnearly identical (1070) loc_os06g48760 12006.m091778 prot…	IPR002618:UDPGP_trans,IPR029044:Nucleotide-diphossugar_trans
GRMZM2G082640	27.3834	31.5534	25.995	25.4894	11.1216	15.1692	13.7436	14.7555	no annotation	no annotation	very weakly similar to (92.8) loc_os08g37280 12008.m07714 protein PWWP domain containing protein, expressed no original description	IPR000313:PWWP
GRMZM2G079440	6.98623	1.56491	5.87972	3.3	42.9669	5.86024	14.5127	17.6085	GO:0006950:response to stress,GO:0009415:response to water	zma:542373||path:no annotation	very weakly similar to (84.3) DHN1_MAIZE Dehydrin DHN1 (M3) (RAB-17 protein) - Zea mays (Maize) no original description	IPR000167:Dehydrin
GRMZM2G089974	5.3353	3.42207	3.83042	4.38969	1.34867	1.0158	1.03756	1.21652	no annotation	zma:100273166||path:no annotation	very weakly similar to (94.0) AT1G73885 | Symbols: | unknown protein | chr1:27786864-27787708 FORWARDweakly similar to ( 172) loc_os03g50270 12003.m10020 protein expressed protein no original description	no annotation
GRMZM2G030688	65.2904	25.9266	111.348	203.713	197.071	66.651	191.978	100.971	no annotation	zma:100280829||path:no annotation	weakly similar to ( 113) loc_os01g68650 12001.m12967 protein plant-specific domain TIGR01615 family protein, expressedDUF506 no original description	IPR006502:DUF506_pln
GRMZM2G325008	12.1258	8.76663	6.04101	5.19602	6.54921	3.43427	2.92231	2.19848	GO:0003824:catalytic activity,GO:0004553:hydrolase activity, hydrolyzing O-glycosyl compounds,GO:0005886:plasma membrane,GO:0005975:carbohydrate metabolic process,GO:0006952:defense response,GO:0008152:metabolic process,GO:0016020:membrane,GO:0016787:hydrolase activity,GO:0016798:hydrolase activity, acting on glycosyl bonds,GO:0031225:anchored component of membrane,GO:0042973:glucan endo-1,3-beta…	zma:100285928||path:no annotation	moderately similar to ( 382) AT2G01630 | Symbols: | glycosyl hydrolase family 17 protein / beta-1,3-glucanase, putative | chr2:279564-281955 REVERSEweakly similar to ( 159) E13B_WHEAT Glucan endo-1,3-beta-glucosidase precursor (EC 3.2.1.39) ((1->3)-beta-glucan endohydrolase) ((1->3)-beta-glucanase) (Beta-1,3-endoglucanase) - Triticum aestivum (Wheat)highly similar to ( 630) loc_os07g32600 12007.m…	IPR000490:Glyco_hydro_17,IPR000994:Pept_M24_structural-domain,IPR012946:X8,IPR013781:Glyco_hydro_catalytic_dom,IPR017853:Glycoside_hydrolase_SF,no annotation
GRMZM2G168079	1.19762	1.99125	3.36018	5.17204	5.92694	4.62209	10.6336	2.15718	GO:0003700:sequence-specific DNA binding transcription factor activity,GO:0006355:regulation of transcription, DNA-templated,GO:0043565:sequence-specific DNA binding	zma:100285149||path:zma04075||Plant hormone signal transduction	very weakly similar to (98.6) AT1G49720 | Symbols: ABF1 | ABF1 (ABSCISIC ACID RESPONSIVE ELEMENT-BINDING FACTOR 1); DNA binding / protein binding / transcription activator/ transcription factor | chr1:18400826-18402354 FORWARDweakly similar to ( 179) loc_os01g64000 12001.m150782 protein ABA response element binding factor, putative, expressed no original description	IPR004827:bZIP
GRMZM5G803275	69.0816	50.1281	77.5289	70.7455	33.7221	24.5843	40.023	34.5043	GO:0000166:nucleotide binding,GO:0003676:nucleic acid binding,GO:0003723:RNA binding,GO:0005634:nucleus,GO:0005654:nucleoplasm,GO:0005730:nucleolus,GO:0005737:cytoplasm,GO:0006396:RNA processing,GO:0016604:nuclear body,GO:0035145:exon-exon junction complex	zma:100280761||path:zma03013||RNA transport ,path:zma03015||mRNA surveillance pathway ,path:zma03040||Spliceosome	weakly similar to ( 153) AT1G51510 | Symbols: Y14 | Y14; RNA binding / protein binding | chr1:19103072-19104753 REVERSEweakly similar to ( 197) loc_os05g04850 12005.m083613 protein RNA-binding protein 8A, putative, expressed no original description	IPR000504:RRM_dom,IPR008111:RNA-bd_8,IPR012677:Nucleotide-bd_a/b_plait
GRMZM2G093950	5.67751	8.21866	7.00467	7.36716	2.73462	4.48592	3.41587	3.55967	GO:0003723:RNA binding,GO:0006396:RNA processing,GO:0016740:transferase activity,GO:0016779:nucleotidyltransferase activity,no annotation	zma:100382483||path:no annotation	moderately similar to ( 492) AT1G22660 | Symbols: | tRNA-nucleotidyltransferase, putative / tRNA adenylyltransferase, putative | chr1:8017410-8021538 FORWARDhighly similar to ( 828) loc_os12g07350 12012.m04724 protein RNA binding protein, putative, expressedPcnB PolyA_pol pcnB no original description	IPR002646:PolA_pol_head_dom,no annotation
AC197764.4_FG003	41.2406	22.9821	35.1093	13.7028	1.17623	0.586441	1.0836	0.882297	no annotation	zma:100282471||path:zma04075||Plant hormone signal transduction	no original description	IPR010399:Tify,IPR018467:CCT_CS
GRMZM2G126251	0.32079	0.659238	2.3367	2.15516	14.441	9.02112	23.6015	7.62608	no annotation	zma:100274848||path:no annotation	no original description	no annotation
[truncated: 38 more rows]
