# Supplementary material for: Comparative RNA-Seq Analysis Reveals That Regulatory Network of Maize Root Development Controls the Expression of Genes in Response to N Stress
Source: PLoS One. 2016 Mar 18;11(3):e0151697. doi: 10.1371/journal.pone.0151697 (PMC4798287; doi:10.1371/journal.pone.0151697)
Supplement: S7 Table — (XLSX) [file pone.0151697.s013.xlsx]

## Sheet: Sheet1
S7 Table. GO annotation of co-modulated DEGs between wild-type and rtcs under normal-N condition across four time points
GO_acc	term_type	Term	queryitem	querytotal	bgitem	bgtotal	pvalue	FDR	entries
GO:0065007	P	biological regulation	112	478	6272	39203	1.8e-05	0.015	// AC234203.1_FG010 // GRMZM2G116557 // GRMZM2G444748 // GRMZM2G469142 // GRMZM2G175995 // GRMZM2G303964 // GRMZM2G059042 // GRMZM2G159142 // GRMZM2G139024 // GRMZM2G040736 // AC208201.3_FG002 // GRMZM2G440918 // GRMZM2G318942 // GRMZM2G382534 // GRMZM2G524937 // GRMZM2G036703 // GRMZM2G077356 // GRMZM2G476685 // GRMZM2G102059 // GRMZM2G104204 // GRMZM2G026157 // GRMZM2G081541 // GRMZM5G828396 //…
GO:0080090	P	regulation of primary metabolic process	67	478	3595	39203	0.00039	0.021	// GRMZM2G077752 // GRMZM2G544539 // GRMZM2G082343 // GRMZM2G035405 // GRMZM2G324999 // GRMZM2G444748 // GRMZM2G469142 // GRMZM5G856837 // GRMZM2G010460 // GRMZM2G134073 // GRMZM2G121868 // GRMZM2G301860 // GRMZM2G149335 // GRMZM2G052667 // GRMZM2G358796 // GRMZM2G168079 // GRMZM2G139024 // GRMZM2G040736 // AC208201.3_FG002 // GRMZM2G163848 // GRMZM2G136266 // GRMZM2G181376 // GRMZM2G158887 // GR…
GO:0019222	P	regulation of metabolic process	68	478	3667	39203	0.00041	0.021	// GRMZM2G077752 // GRMZM2G544539 // GRMZM2G082343 // GRMZM2G035405 // GRMZM2G324999 // GRMZM2G444748 // GRMZM2G469142 // GRMZM5G856837 // GRMZM2G010460 // GRMZM2G134073 // GRMZM2G121868 // GRMZM2G301860 // GRMZM2G149335 // GRMZM2G052667 // GRMZM2G358796 // GRMZM2G168079 // GRMZM5G849149 // GRMZM2G139024 // GRMZM2G040736 // AC208201.3_FG002 // GRMZM2G163848 // GRMZM2G136266 // GRMZM2G181376 // GR…
GO:0048871	P	multicellular organismal homeostasis	39	478	1758	39203	0.00033	0.021	// GRMZM2G367094 // AC234203.1_FG010 // GRMZM2G175995 // GRMZM2G303964 // GRMZM2G059042 // GRMZM2G425427 // GRMZM2G159142 // AC208201.3_FG002 // GRMZM2G181376 // GRMZM2G063220 // GRMZM2G119769 // GRMZM2G382534 // GRMZM2G166548 // GRMZM2G057506 // GRMZM2G355316 // GRMZM2G552956 // GRMZM2G476685 // GRMZM2G524937 // GRMZM2G082686 // GRMZM2G030688 // GRMZM2G060011 // GRMZM2G081541 // GRMZM2G018695 //…
GO:0050826	P	response to freezing	39	478	1758	39203	0.00033	0.021	// GRMZM2G367094 // AC234203.1_FG010 // GRMZM2G175995 // GRMZM2G303964 // GRMZM2G059042 // GRMZM2G425427 // GRMZM2G159142 // AC208201.3_FG002 // GRMZM2G181376 // GRMZM2G063220 // GRMZM2G119769 // GRMZM2G382534 // GRMZM2G166548 // GRMZM2G057506 // GRMZM2G355316 // GRMZM2G552956 // GRMZM2G476685 // GRMZM2G524937 // GRMZM2G082686 // GRMZM2G030688 // GRMZM2G060011 // GRMZM2G081541 // GRMZM2G018695 //…
GO:0009889	P	regulation of biosynthetic process	64	478	3393	39203	0.00039	0.021	// GRMZM2G077752 // GRMZM2G544539 // GRMZM2G082343 // GRMZM2G035405 // GRMZM2G324999 // GRMZM2G444748 // GRMZM2G469142 // GRMZM5G856837 // GRMZM2G134073 // GRMZM2G121868 // GRMZM2G301860 // GRMZM2G149335 // GRMZM2G052667 // GRMZM2G358796 // GRMZM2G168079 // GRMZM2G139024 // GRMZM2G040736 // AC208201.3_FG002 // GRMZM2G163848 // GRMZM2G136266 // GRMZM2G181376 // GRMZM2G158887 // GRMZM2G141679 // GR…
GO:0009266	P	response to temperature stimulus	39	478	1765	39203	0.00035	0.021	// GRMZM2G367094 // AC234203.1_FG010 // GRMZM2G175995 // GRMZM2G303964 // GRMZM2G059042 // GRMZM2G425427 // GRMZM2G159142 // AC208201.3_FG002 // GRMZM2G181376 // GRMZM2G063220 // GRMZM2G119769 // GRMZM2G382534 // GRMZM2G166548 // GRMZM2G057506 // GRMZM2G355316 // GRMZM2G552956 // GRMZM2G476685 // GRMZM2G524937 // GRMZM2G082686 // GRMZM2G030688 // GRMZM2G060011 // GRMZM2G081541 // GRMZM2G018695 //…
GO:0010556	P	regulation of macromolecule biosynthetic process	64	478	3393	39203	0.00039	0.021	// GRMZM2G077752 // GRMZM2G544539 // GRMZM2G082343 // GRMZM2G035405 // GRMZM2G324999 // GRMZM2G444748 // GRMZM2G469142 // GRMZM5G856837 // GRMZM2G134073 // GRMZM2G121868 // GRMZM2G301860 // GRMZM2G149335 // GRMZM2G052667 // GRMZM2G358796 // GRMZM2G168079 // GRMZM2G139024 // GRMZM2G040736 // AC208201.3_FG002 // GRMZM2G163848 // GRMZM2G136266 // GRMZM2G181376 // GRMZM2G158887 // GRMZM2G141679 // GR…
GO:0042309	P	homoiothermy	39	478	1758	39203	0.00033	0.021	// GRMZM2G367094 // AC234203.1_FG010 // GRMZM2G175995 // GRMZM2G303964 // GRMZM2G059042 // GRMZM2G425427 // GRMZM2G159142 // AC208201.3_FG002 // GRMZM2G181376 // GRMZM2G063220 // GRMZM2G119769 // GRMZM2G382534 // GRMZM2G166548 // GRMZM2G057506 // GRMZM2G355316 // GRMZM2G552956 // GRMZM2G476685 // GRMZM2G524937 // GRMZM2G082686 // GRMZM2G030688 // GRMZM2G060011 // GRMZM2G081541 // GRMZM2G018695 //…
GO:0009409	P	response to cold	39	478	1758	39203	0.00033	0.021	// GRMZM2G367094 // AC234203.1_FG010 // GRMZM2G175995 // GRMZM2G303964 // GRMZM2G059042 // GRMZM2G425427 // GRMZM2G159142 // AC208201.3_FG002 // GRMZM2G181376 // GRMZM2G063220 // GRMZM2G119769 // GRMZM2G382534 // GRMZM2G166548 // GRMZM2G057506 // GRMZM2G355316 // GRMZM2G552956 // GRMZM2G476685 // GRMZM2G524937 // GRMZM2G082686 // GRMZM2G030688 // GRMZM2G060011 // GRMZM2G081541 // GRMZM2G018695 //…
GO:0001659	P	temperature homeostasis	39	478	1758	39203	0.00033	0.021	// GRMZM2G367094 // AC234203.1_FG010 // GRMZM2G175995 // GRMZM2G303964 // GRMZM2G059042 // GRMZM2G425427 // GRMZM2G159142 // AC208201.3_FG002 // GRMZM2G181376 // GRMZM2G063220 // GRMZM2G119769 // GRMZM2G382534 // GRMZM2G166548 // GRMZM2G057506 // GRMZM2G355316 // GRMZM2G552956 // GRMZM2G476685 // GRMZM2G524937 // GRMZM2G082686 // GRMZM2G030688 // GRMZM2G060011 // GRMZM2G081541 // GRMZM2G018695 //…
GO:0031326	P	regulation of cellular biosynthetic process	64	478	3393	39203	0.00039	0.021	// GRMZM2G077752 // GRMZM2G544539 // GRMZM2G082343 // GRMZM2G035405 // GRMZM2G324999 // GRMZM2G444748 // GRMZM2G469142 // GRMZM5G856837 // GRMZM2G134073 // GRMZM2G121868 // GRMZM2G301860 // GRMZM2G149335 // GRMZM2G052667 // GRMZM2G358796 // GRMZM2G168079 // GRMZM2G139024 // GRMZM2G040736 // AC208201.3_FG002 // GRMZM2G163848 // GRMZM2G136266 // GRMZM2G181376 // GRMZM2G158887 // GRMZM2G141679 // GR…
GO:0031323	P	regulation of cellular metabolic process	65	478	3439	39203	0.00034	0.021	// GRMZM2G077752 // GRMZM2G544539 // GRMZM2G082343 // GRMZM2G035405 // GRMZM2G324999 // GRMZM2G444748 // GRMZM2G469142 // GRMZM5G856837 // GRMZM2G134073 // GRMZM2G121868 // GRMZM2G301860 // GRMZM2G149335 // GRMZM2G052667 // GRMZM2G358796 // GRMZM2G168079 // GRMZM5G849149 // GRMZM2G139024 // GRMZM2G040736 // AC208201.3_FG002 // GRMZM2G163848 // GRMZM2G136266 // GRMZM2G181376 // GRMZM2G158887 // GR…
GO:0045449	P	regulation of transcription	64	478	3352	39203	0.00029	0.021	// GRMZM2G077752 // GRMZM2G544539 // GRMZM2G082343 // GRMZM2G035405 // GRMZM2G324999 // GRMZM2G444748 // GRMZM2G469142 // GRMZM5G856837 // GRMZM2G134073 // GRMZM2G121868 // GRMZM2G301860 // GRMZM2G149335 // GRMZM2G052667 // GRMZM2G358796 // GRMZM2G168079 // GRMZM2G139024 // GRMZM2G040736 // AC208201.3_FG002 // GRMZM2G163848 // GRMZM2G136266 // GRMZM2G181376 // GRMZM2G158887 // GRMZM2G141679 // GR…
GO:0019219	P	regulation of nucleobase, nucleoside, nucleotide and nucleic acid metabolic process	64	478	3370	39203	0.00033	0.021	// GRMZM2G077752 // GRMZM2G544539 // GRMZM2G082343 // GRMZM2G035405 // GRMZM2G324999 // GRMZM2G444748 // GRMZM2G469142 // GRMZM5G856837 // GRMZM2G134073 // GRMZM2G121868 // GRMZM2G301860 // GRMZM2G149335 // GRMZM2G052667 // GRMZM2G358796 // GRMZM2G168079 // GRMZM2G139024 // GRMZM2G040736 // AC208201.3_FG002 // GRMZM2G163848 // GRMZM2G136266 // GRMZM2G181376 // GRMZM2G158887 // GRMZM2G141679 // GR…
GO:0051171	P	regulation of nitrogen compound metabolic process	64	478	3370	39203	0.00033	0.021	// GRMZM2G077752 // GRMZM2G544539 // GRMZM2G082343 // GRMZM2G035405 // GRMZM2G324999 // GRMZM2G444748 // GRMZM2G469142 // GRMZM5G856837 // GRMZM2G134073 // GRMZM2G121868 // GRMZM2G301860 // GRMZM2G149335 // GRMZM2G052667 // GRMZM2G358796 // GRMZM2G168079 // GRMZM2G139024 // GRMZM2G040736 // AC208201.3_FG002 // GRMZM2G163848 // GRMZM2G136266 // GRMZM2G181376 // GRMZM2G158887 // GRMZM2G141679 // GR…
GO:0060255	P	regulation of macromolecule metabolic process	67	478	3632	39203	0.00052	0.021	// GRMZM2G077752 // GRMZM2G544539 // GRMZM2G082343 // GRMZM2G035405 // GRMZM2G324999 // GRMZM2G444748 // GRMZM2G469142 // GRMZM5G856837 // GRMZM2G010460 // GRMZM2G134073 // GRMZM2G121868 // GRMZM2G301860 // GRMZM2G149335 // GRMZM2G052667 // GRMZM2G358796 // GRMZM2G168079 // GRMZM2G139024 // GRMZM2G040736 // AC208201.3_FG002 // GRMZM2G163848 // GRMZM2G136266 // GRMZM2G181376 // GRMZM2G158887 // GR…
GO:0008152	P	metabolic process	283	478	20231	39203	0.00054	0.021	// GRMZM2G134073 // GRMZM2G134980 // GRMZM2G014580 // GRMZM2G084762 // GRMZM2G053669 // GRMZM2G082522 // GRMZM2G461159 // GRMZM2G066867 // GRMZM2G088951 // GRMZM2G469142 // GRMZM2G091919 // GRMZM2G006293 // GRMZM2G008623 // GRMZM2G006377 // GRMZM2G016264 // GRMZM2G005526 // GRMZM2G003246 // GRMZM2G303964 // GRMZM2G347226 // GRMZM2G059042 // AC218900.3_FG001 // GRMZM2G116258 // GRMZM2G325008 // GR…
GO:0009628	P	response to abiotic stimulus	40	478	1856	39203	0.00048	0.021	// GRMZM2G367094 // GRMZM2G079440 // AC234203.1_FG010 // GRMZM2G175995 // GRMZM2G303964 // GRMZM2G059042 // GRMZM2G425427 // GRMZM2G159142 // AC208201.3_FG002 // GRMZM2G181376 // GRMZM2G063220 // GRMZM2G119769 // GRMZM2G382534 // GRMZM2G166548 // GRMZM2G057506 // GRMZM2G355316 // GRMZM2G552956 // GRMZM2G476685 // GRMZM2G524937 // GRMZM2G082686 // GRMZM2G030688 // GRMZM2G060011 // GRMZM2G081541 //…
GO:0042592	P	homeostatic process	43	478	2047	39203	0.00049	0.021	// GRMZM2G367094 // AC234203.1_FG010 // GRMZM2G175995 // GRMZM2G303964 // GRMZM2G059042 // GRMZM2G033198 // GRMZM2G425427 // GRMZM2G159142 // GRMZM2G022019 // AC208201.3_FG002 // GRMZM2G181376 // GRMZM2G063220 // GRMZM2G119769 // GRMZM2G382534 // GRMZM2G166548 // GRMZM2G057506 // GRMZM2G355316 // GRMZM2G552956 // GRMZM2G476685 // GRMZM2G524937 // GRMZM2G082686 // GRMZM2G030688 // GRMZM2G060011 //…
GO:0010468	P	regulation of gene expression	64	478	3419	39203	0.00048	0.021	// GRMZM2G077752 // GRMZM2G544539 // GRMZM2G082343 // GRMZM2G035405 // GRMZM2G324999 // GRMZM2G444748 // GRMZM2G469142 // GRMZM5G856837 // GRMZM2G134073 // GRMZM2G121868 // GRMZM2G301860 // GRMZM2G149335 // GRMZM2G052667 // GRMZM2G358796 // GRMZM2G168079 // GRMZM2G139024 // GRMZM2G040736 // AC208201.3_FG002 // GRMZM2G163848 // GRMZM2G136266 // GRMZM2G181376 // GRMZM2G158887 // GRMZM2G141679 // GR…
GO:0065008	P	regulation of biological quality	44	478	2139	39203	0.00064	0.023	// GRMZM2G367094 // AC234203.1_FG010 // GRMZM2G175995 // GRMZM2G303964 // GRMZM2G059042 // GRMZM2G033198 // GRMZM2G425427 // GRMZM2G159142 // GRMZM2G022019 // AC208201.3_FG002 // GRMZM2G181376 // GRMZM2G063220 // GRMZM2G119769 // GRMZM2G382534 // GRMZM2G166548 // GRMZM2G057506 // GRMZM2G355316 // GRMZM2G552956 // GRMZM2G476685 // GRMZM2G524937 // GRMZM2G147459 // GRMZM2G082686 // GRMZM2G030688 //…
GO:0006355	P	regulation of transcription, DNA-dependent	45	478	2208	39203	0.00067	0.023	// GRMZM2G458728 // GRMZM2G544539 // GRMZM2G035405 // GRMZM2G444748 // GRMZM2G469142 // GRMZM2G141679 // GRMZM2G121868 // GRMZM2G301860 // GRMZM2G149335 // GRMZM2G052667 // GRMZM2G082686 // GRMZM2G168079 // GRMZM2G139024 // GRMZM2G040736 // AC208201.3_FG002 // GRMZM2G181376 // GRMZM2G158887 // GRMZM2G445575 // GRMZM2G308910 // GRMZM2G136266 // GRMZM2G355316 // GRMZM5G849149 // GRMZM2G102059 // GR…
GO:0006350	P	transcription	68	478	3730	39203	0.00064	0.023	// GRMZM2G134073 // GRMZM2G077752 // GRMZM2G084762 // GRMZM2G544539 // GRMZM2G082343 // GRMZM2G035405 // GRMZM2G324999 // GRMZM2G444748 // GRMZM2G469142 // GRMZM5G856837 // GRMZM2G129457 // GRMZM2G121868 // GRMZM2G301860 // GRMZM2G149335 // GRMZM2G052667 // GRMZM2G358796 // GRMZM2G168079 // GRMZM2G139024 // GRMZM2G040736 // AC208201.3_FG002 // GRMZM2G163848 // GRMZM2G136266 // GRMZM2G181376 // GR…
GO:0051252	P	regulation of RNA metabolic process	45	478	2211	39203	0.00069	0.023	// GRMZM2G458728 // GRMZM2G544539 // GRMZM2G035405 // GRMZM2G444748 // GRMZM2G469142 // GRMZM2G141679 // GRMZM2G121868 // GRMZM2G301860 // GRMZM2G149335 // GRMZM2G052667 // GRMZM2G082686 // GRMZM2G168079 // GRMZM2G139024 // GRMZM2G040736 // AC208201.3_FG002 // GRMZM2G181376 // GRMZM2G158887 // GRMZM2G445575 // GRMZM2G308910 // GRMZM2G136266 // GRMZM2G355316 // GRMZM5G849149 // GRMZM2G102059 // GR…
GO:0006950	P	response to stress	57	478	3059	39203	0.0011	0.035	// GRMZM2G096680 // GRMZM2G079440 // GRMZM2G084762 // AC234203.1_FG010 // AC205413.4_FG002 // GRMZM2G063220 // GRMZM2G444748 // GRMZM2G367094 // GRMZM2G175995 // GRMZM2G303964 // GRMZM2G033489 // GRMZM2G059042 // AC205413.4_FG001 // GRMZM2G425427 // GRMZM2G159142 // GRMZM2G022019 // GRMZM2G326222 // GRMZM2G181376 // GRMZM2G022740 // GRMZM2G037015 // GRMZM2G119769 // GRMZM2G382534 // GRMZM2G524937…
GO:0032774	P	RNA biosynthetic process	46	478	2364	39203	0.0015	0.043	// GRMZM2G458728 // GRMZM2G544539 // GRMZM2G035405 // GRMZM2G444748 // GRMZM2G469142 // GRMZM2G141679 // GRMZM2G121868 // GRMZM2G301860 // GRMZM2G149335 // GRMZM2G052667 // GRMZM2G082686 // GRMZM2G168079 // GRMZM2G139024 // GRMZM2G040736 // AC208201.3_FG002 // GRMZM2G181376 // GRMZM2G158887 // GRMZM2G445575 // GRMZM2G308910 // GRMZM2G136266 // GRMZM2G355316 // GRMZM5G849149 // GRMZM2G102059 // GR…
GO:0006351	P	transcription, DNA-dependent	46	478	2362	39203	0.0015	0.043	// GRMZM2G458728 // GRMZM2G544539 // GRMZM2G035405 // GRMZM2G444748 // GRMZM2G469142 // GRMZM2G141679 // GRMZM2G121868 // GRMZM2G301860 // GRMZM2G149335 // GRMZM2G052667 // GRMZM2G082686 // GRMZM2G168079 // GRMZM2G139024 // GRMZM2G040736 // AC208201.3_FG002 // GRMZM2G181376 // GRMZM2G158887 // GRMZM2G445575 // GRMZM2G308910 // GRMZM2G136266 // GRMZM2G355316 // GRMZM5G849149 // GRMZM2G102059 // GR…
GO:0032501	P	multicellular organismal process	40	478	1983	39203	0.0016	0.045	// GRMZM2G367094 // AC234203.1_FG010 // GRMZM2G175995 // GRMZM2G303964 // GRMZM2G059042 // GRMZM2G425427 // GRMZM2G159142 // AC208201.3_FG002 // GRMZM2G129058 // GRMZM2G181376 // GRMZM2G063220 // GRMZM2G119769 // GRMZM2G382534 // GRMZM2G166548 // GRMZM2G057506 // GRMZM2G355316 // GRMZM2G552956 // GRMZM2G476685 // GRMZM2G524937 // GRMZM2G082686 // GRMZM2G030688 // GRMZM2G060011 // GRMZM2G081541 //…
