# Supplementary material for: Comparative RNA-Seq Analysis Reveals That Regulatory Network of Maize Root Development Controls the Expression of Genes in Response to N Stress
Source: PLoS One. 2016 Mar 18;11(3):e0151697. doi: 10.1371/journal.pone.0151697 (PMC4798287; doi:10.1371/journal.pone.0151697)
Supplement: S8 Table — (XLSX) [file pone.0151697.s014.xlsx]

## Sheet: Sheet1
S8 Table. Co-modulated differential expression transcription factors between wild-type and rtcs under normal-N condition across four time points
geneID	WNI	WNII	WNIII	WNIV	RNI	RNII	RNIII	RNIV	TF_info
GRMZM2G544539	4.83245	1.18657	25.7812	14.8453	50.36	18.8798	76.4671	42.2219	AP2-EREBP
GRMZM2G301860	39.9558	51.3208	51.363	37.182	176.731	85.4155	178.88	66.9928	AP2-EREBP
GRMZM2G117851	4.25439	1.40437	2.87684	1.78407	10.1471	5.97067	13.952	7.67195	bZIP
GRMZM2G059939	88.5832	67.9382	144.107	191.785	187.702	158.122	289.428	113.174	AP2-EREBP
GRMZM2G168079	1.19762	1.99125	3.36018	5.17204	5.92694	4.62209	10.6336	2.15718	bZIP
GRMZM2G104204	11.664	3.87571	16.4576	27.5574	25.5529	12.3093	45.499	10.7244	HB
GRMZM2G003558	0.283502	0.336156	0.116653	0.224617	3.28771	2.23399	4.04595	1.1711	EIL
GRMZM2G092363	167.839	23.9855	27.3322	28.0271	39.8608	4.77116	4.23755	1.7742	C2C2-CO-like
GRMZM2G026157	8.0948	3.40597	7.12891	4.2615	0	0	0	0	NF-YA
GRMZM2G031827	1.96552	2.10047	6.09032	2.03424	52.8015	33.4969	69.6017	44.2291	C3H
GRMZM2G138396	40.0252	20.763	85.1181	97.2844	2.41875	6.7515	20.9422	36.103	AP2-EREBP
GRMZM2G077356	181.144	135.709	152.853	98.9079	24.3143	23.8234	31.1013	26.4368	AUX/IAA
GRMZM2G113860	73.7159	59.8449	145.696	179.786	10.4684	16.1761	29.1818	95.577	C2H2
AC197764.4_FG003	41.2406	22.9821	35.1093	13.7028	1.17623	0.586441	1.0836	0.882297	ZIM30
GRMZM2G173596	479.87	126.975	618.159	560.321	5.55682	12.8521	20.9788	25.14	Tify
GRMZM2G054277	30.0656	27.5201	36.313	27.5415	6.20477	2.32904	5.38507	3.55173	NAC
AC185108.3_FG011	21.4831	11.518	51.2876	39.556	4.17611	3.72328	10.9278	15.0875	C2H2
GRMZM2G126566	28.6744	11.547	25.5466	10.9117	6.60496	5.30384	1.50149	3.06961	MYB
GRMZM2G128421	81.7361	72.0597	79.433	73.3671	22.1756	30.5674	39.0466	31.9075	AUX/IAA
GRMZM2G094352	8.64101	8.01799	13.4418	12.0849	56.6549	43.0178	61.4772	47.7418	bZIP
GRMZM2G169356	55.4255	27.1487	32.3272	13.1852	5.57792	10.1064	0.931589	5.32211	MYB
GRMZM2G445575	57.4813	39.7011	39.6115	29.8819	146.185	72.5567	76.4422	76.0802	bZIP
GRMZM2G312419	0.710951	1.55131	1.31611	1.37018	6.59886	6.54649	3.46815	3.41756	MYB
GRMZM2G458728	33.4843	36.2482	23.3194	21.7452	77.2456	60.8289	55.9569	40.0316	TALE
GRMZM2G020054	77.0048	77.536	110.485	171.841	5.48465	5.25772	7.22119	26.7248	AP2-EREBP
GRMZM2G117193	12.077	5.98036	7.53269	3.84883	55.2272	29.1783	26.7075	15.6905	G2-like
GRMZM2G425427	9.00731	2.19423	15.6122	17.4383	0.238062	0.763715	0.602553	0.860478	MYB
GRMZM2G066528	186.794	139.191	179.106	207.004	41.2475	45.4396	70.939	52.4624	HMG
GRMZM2G138967	1.20469	1.32682	1.53299	1.43813	3.36553	3.87692	4.72881	3.32876	C2C2-GATA
GRMZM2G047600	33.8015	15.1368	39.5104	35.9335	6.84459	6.809	7.3029	13.5742	MYB
GRMZM2G102059	9.46965	6.98094	7.45556	7.30173	3.64792	3.6788	3.54429	3.33708	ABI3VP1
GRMZM2G141679	44.9198	44.7097	23.7703	23.3159	10.4929	11.8428	7.11522	8.29763	AP2-EREBP
GRMZM2G082343	100.749	18.4908	84.0257	33.2876	2.66127	10.5101	3.91931	11.459	bHLH
GRMZM2G176327	1.69189	1.51432	3.704	1.66003	15.9373	16.1847	23.2829	17.0108	MYB
GRMZM2G035405	19.642	39.3432	30.6554	26.8022	6.74328	14.8455	10.8095	11.5621	ARF
GRMZM2G077088	12.7127	5.45974	8.22303	8.39683	1.5418	0.996837	1.97421	0.455688	SWI/SNF-BAF60b
GRMZM2G386163	2.50192	2.77804	3.13616	2.3746	10.5939	6.5591	8.85548	4.94209	NAC
GRMZM2G116557	9.3239	14.1321	12.5154	8.90241	17.6116	30.2551	21.185	19.4304	ARF
GRMZM2G112764	9.71779	9.89455	12.5121	15.1117	4.34039	4.42103	6.3891	4.6859	MYB-related
GRMZM2G052667	47.3959	91.6697	56.5711	50.0034	5.73222	2.05329	4.50758	2.69799	AP2-EREBP
GRMZM2G176723	82.8015	54.7546	107.257	132.168	22.2078	11.4103	10.6027	8.30193	GNAT
GRMZM2G358796	24.1306	19.8276	39.5448	26.8673	8.5328	4.46854	3.72903	2.02963	bZIP
GRMZM2G069176	43.0988	19.7064	72.3621	57.2653	5.86233	9.26458	14.0376	30.4766	C2H2
GRMZM2G139024	3.0293	3.68751	3.49091	5.30324	1.35326	1.38562	1.2537	1.87305	E2F-DP
GRMZM2G036703	12.7149	6.94635	10.9278	8.62797	1.91976	2.95061	2.79381	3.78129	WRKY
GRMZM2G136266	26.0065	15.6488	27.7871	25.0373	5.80779	4.44739	5.41548	5.32675	bZIP
GRMZM2G173882	6.89048	21.3784	9.52798	12.7647	48.4943	37.9761	41.7465	22.1094	G2-like
AC193786.3_FG005	2.57863	5.68485	6.90895	8.40346	78.8396	32.5643	32.032	39.7061	bHLH
GRMZM2G035103	160.082	151.336	211.798	354.906	9.82181	11.4988	18.0401	30.0449	C2H2
GRMZM2G073823	25.7111	12.5953	20.4623	13.7325	2.91119	2.13402	3.33272	5.12988	GRAS
GRMZM2G479110	4.17561	6.17974	3.73104	3.01839	15.0951	10.678	15.2494	10.8874	ARR-B
GRMZM2G045507	2.88859	3.02596	2.66436	2.63246	0.656575	0.749248	0.707782	0.417397	SET
GRMZM2G020150	12.5902	21.1447	28.1096	29.7842	52.5596	61.142	81.4874	86.5764	AP2-EREBP
GRMZM2G123119	46.5926	33.2537	70.014	73.0512	15.641	9.81758	20.998	25.6448	AP2-EREBP
GRMZM5G849600	56.8019	34.3376	46.7294	36.1064	13.4825	7.69776	7.42224	16.5653	bHLH
GRMZM2G069146	58.3421	42.1827	71.636	64.6996	7.47501	20.2558	11.676	14.1098	AP2-EREBP
GRMZM2G088140	8.87315	12.0802	8.84476	11.6182	4.11921	6.48478	4.36613	5.20219	bZIP
GRMZM2G160971	15.7083	6.1686	8.00324	12.059	2.68491	2.80411	1.25156	2.22789	AP2-EREBP
GRMZM2G073805	4.92821	3.25684	2.66315	2.1635	0.705021	0.904952	0.923821	0.933116	GRAS
GRMZM2G104789	8.90564	8.21355	8.41635	6.06818	0.365314	0.201739	0.148341	0.15678	MYB
GRMZM5G828396	20.9457	14.6496	15.8307	9.76007	3.04005	4.36102	2.3447	3.92528	bHLH
AC208201.3_FG002	51.7961	52.0695	97.5101	86.8651	17.8744	24.5144	25.9724	47.0448	Orphan
GRMZM2G019060	0.496536	0.789028	0.93159	0.993371	3.59456	2.82157	5.4751	3.34345	GRAS
GRMZM2G077752	9.63317	5.68835	13.1016	11.3765	23.9793	22.6315	22.7461	19.8729	SRS
GRMZM2G444748	32.1041	25.2954	13.4292	18.3693	9.35928	8.945	5.02754	7.42511	bZIP
GRMZM2G134073	11.4159	5.45252	6.08291	3.27331	25.1459	13.8129	11.9487	9.31733	NAC
GRMZM2G040736	24.6094	17.726	20.3303	18.5974	4.8937	6.78513	4.3201	7.9315	Orphan
GRMZM2G027068	12.4278	17.3244	14.7456	16.6346	3.85162	2.13493	2.43178	1.82404	bHLH
GRMZM2G398055	21.8689	28.2634	22.4109	13.4794	57.379	49.0323	43.7726	26.1144	G2-like
GRMZM2G159937	30.9914	5.60107	14.4003	12.6171	3.17516	9.76298	3.77625	5.5626	bHLH
GRMZM2G117164	11.0027	2.51794	1.22446	0.529046	52.1855	9.01878	15.3894	4.67687	HB
GRMZM2G001824	13.4156	4.74318	23.2352	27.9862	0.305651	0.355603	1.51012	3.15441	MYB
GRMZM2G324999	28.266	27.3276	32.2178	31.8096	4.47923	7.5123	6.19398	14.9824	WRKY
GRMZM2G118884	6.1731	6.18725	10.768	6.65744	41.4333	29.9019	36.2212	25.9615	Orphan
GRMZM2G176537	4.56477	1.76745	5.31461	5.53164	1.31058	0.531428	0.88479	0.986862	GRAS
GRMZM2G375307	40.6983	40.4543	61.7153	58.9626	14.3708	19.0542	24.5572	22.2081	Trihelix
GRMZM2G109627	0.519486	0.379982	1.43679	0.804548	4.70636	2.86386	7.34953	5.52525	NAC
GRMZM2G079185	5.99889	3.82888	6.04209	7.34866	1.44205	0.79286	1.8381	1.0575	LOB
GRMZM2G163848	12.8817	12.4528	15.164	13.9825	40.3089	43.1367	46.934	42.7495	AUX/IAA
GRMZM2G055204	22.8128	10.0913	18.6159	14.2242	166.737	109.822	84.4475	68.49	AP2-EREBP
GRMZM5G856837	17.9097	16.1258	24.6322	22.5145	7.18973	6.37697	9.65342	8.92117	bHLH
GRMZM2G046288	1.03998	1.63626	1.32412	1.11976	3.09526	4.05569	3.0327	4.18252	GNAT
GRMZM2G173534	17.576	9.64463	10.4872	6.03808	6.8855	4.53416	4.33481	2.44767	bHLH
GRMZM2G301089	307.006	88.8395	245.708	295.454	35.2178	48.3869	77.6275	109.692	bHLH
