# Supplementary material for: Comparative RNA-Seq Analysis Reveals That Regulatory Network of Maize Root Development Controls the Expression of Genes in Response to N Stress
Source: PLoS One. 2016 Mar 18;11(3):e0151697. doi: 10.1371/journal.pone.0151697 (PMC4798287; doi:10.1371/journal.pone.0151697)
Supplement: S9 Table — (XLSX) [file pone.0151697.s015.xlsx]

## Sheet: Sheet1
S9 Table. Genotype-specific genes containing LBD motif
SeqID	Start	End	matching_seq
AC204772.2_FG002	-47	-42	cgatGCGGCGgcac
GRMZM2G005526	-1636	-1631	gaacGCGGCGattc
GRMZM2G026157	-1886	-1881	agcaGCGGCGtcac
GRMZM2G036407	-1364	-1359	gcatGCGGCGaggg
GRMZM2G042612	-1841	-1836	accgGCGGCGgtgc
GRMZM2G069085	-1398	-1393	aaccGCGGCGacat
GRMZM2G079417	-1812	-1807	cggcGCGGCGacga
GRMZM2G087893	-280	-275	gggcGCGGCGtggc
GRMZM2G126106	-590	-585	cggaGCGGCGgcgg
GRMZM2G129058	-446	-441	caagGCGGCGgcgg
GRMZM2G167863	-378	-373	gccgGCGGCGgtgg
GRMZM2G169440	-139	-134	tccaGCGGCGaggc
GRMZM2G325332	-192	-187	agacGCGGCGctcc
GRMZM2G337581	-1936	-1931	gtggGCGGCGagcg
GRMZM2G357349	-1250	-1245	cgctGCGGCGagca
GRMZM2G371942	-810	-805	ccgtGCGGCGgccg
GRMZM2G378770	-837	-832	cgagGCGGCGcgga
GRMZM2G390804	-321	-316	cacgGCGGCGactt
GRMZM2G419739	-1615	-1610	gtccGCGGCGgcgt
GRMZM2G440918	-598	-593	aaggGCGGCGgcgg
GRMZM2G519152	-1462	-1457	gctgGCGGCGtagc
GRMZM2G543920	-727	-722	ggagGCGGCGgtgg
GRMZM2G703348	-798	-793	cgacGCGGCGattt
