# Supplementary material for: Comparative RNA-Seq Analysis Reveals That Regulatory Network of Maize Root Development Controls the Expression of Genes in Response to N Stress
Source: PLoS One. 2016 Mar 18;11(3):e0151697. doi: 10.1371/journal.pone.0151697 (PMC4798287; doi:10.1371/journal.pone.0151697)
Supplement: S10 Table — (XLSX) [file pone.0151697.s016.xlsx]

## Sheet: Sheet1
S10 Table. Differential expression genes in response to N deficiency
Co-modulated DEGs in both genotypes in response to N deficiency
gene_id	WLI	WLII	WLIII	WLIV	WNI	WNII	WNIII	WNIV	RLI	RLII	RLIII	RLIV	RNI	RNII	RNIII	RNIV	GO	KEGG	Gene_name	Interproscan_domain
GRMZM2G028432	7.58496	7.81205	5.49087	4.12406	87.6314	56.9582	53.4887	38.5829	44.4262	52.4658	48.3591	56.5598	7.65946	6.5099	5.9986	5.1872	GO:0005773:vacuole,GO:0005774:vacuolar membrane,GO:0005886:plasma membrane,GO:0006810:transport,GO:0006811:ion transport,GO:0015078:hydrogen ion transmembrane transporter activity,GO:0015991:ATP hydrolysis coupled proton transport,GO:0015992:proton transport,GO:0016020:membrane,GO:0016021:integral component of membrane,GO:0033177:proton-transporting two-sector ATPase complex, proton-transporting …	zma:100282032||path:zma00190||Oxidative phosphorylation ,path:zma01100||Metabolic pathways ,path:zma04145||Phagosome	weakly similar to ( 145) AT4G34720 | Symbols: AVA-P1, VHA-C1, ATVHA-C1 | AVA-P1; ATPase/ proton-transporting ATPase, rotational mechanism | chr4:16568223-16569165 REVERSEweakly similar to ( 149) VATL_ORYSA Vacuolar ATP synthase 16 kDa proteolipid subunit (EC 3.6.3.14) - Oryza sativa (Rice)weakly similar to ( 149) loc_os05g01560 12005.m083595 protein vacuolar ATP synthase 16 kDa proteolipid subuni…	IPR000245:ATPase_proteolipid_csu,IPR002379:ATPase_proteolipid_c_like_dom,IPR011555:ATPase_proteolipid_su_C_euk
GRMZM2G134073	20.4377	12.9163	13.9828	8.48665	11.4159	5.45252	6.08291	3.27331	9.54454	5.80553	4.31466	3.23027	25.1459	13.8129	11.9487	9.31733	GO:0003677:DNA binding,GO:0006355:regulation of transcription, DNA-templated	zma:100284907||path:no annotation	no original description	IPR003441:NAM
GRMZM2G316555	2.6574	2.53503	4.54331	8.42902	7.01201	5.77443	22.3922	37.2169	10.6364	13.2764	19.924	96.7644	2.66999	3.62737	7.68335	7.6296	no annotation	zma:100382115||path:no annotation	weakly similar to ( 189) loc_os11g05660 12011.m04763 protein F-box domain containing protein, expressed no original description	no annotation
GRMZM2G093755	28.3702	22.8423	30.9222	28.349	5.22039	5.93799	9.72429	9.88193	11.7443	8.19971	8.73898	12.9019	33.8359	28.07	27.146	29.0599	no annotation	zma:100286370||path:no annotation	weakly similar to ( 185) AT3G51000 | Symbols: | epoxide hydrolase, putative | chr3:18945258-18946499 REVERSEmoderately similar to ( 275) loc_os12g43970 12012.m08168 protein epoxide hydrolase 2, putative, expressed no original description	IPR029058:AB_hydrolase
GRMZM2G146463	9.17238	11.9207	3.70476	3.84498	47.3955	37.7396	41.4586	22.5155	20.062	25.9901	25.9714	22.0287	9.54911	7.59893	8.01891	4.37018	GO:0003824:catalytic activity,GO:0004553:hydrolase activity, hydrolyzing O-glycosyl compounds,GO:0005975:carbohydrate metabolic process,GO:0008152:metabolic process,GO:0016787:hydrolase activity,GO:0016798:hydrolase activity, acting on glycosyl bonds	zma:100856962||path:zma00052||Galactose metabolism ,path:zma00561||Glycerolipid metabolism ,path:zma00600||Sphingolipid metabolism ,path:zma00603||Glycosphingolipid biosynthesis - globo series	moderately similar to ( 397) AT5G08380 | Symbols: AtAGAL1 | AtAGAL1 (Arabidopsis thaliana ALPHA-GALACTOSIDASE 1); alpha-galactosidase/ catalytic/ hydrolase, hydrolyzing O-glycosyl compounds | chr5:2694851-2697616 REVERSEmoderately similar to ( 371) AGAL_ORYSA Alpha-galactosidase precursor (EC 3.2.1.22) (Melibiase) (Alpha-D-galactoside galactohydrolase) - Oryza sativa (Rice)moderately similar to (…	IPR000111:Glyco_hydro_GHD,IPR002241:Glyco_hydro_27,IPR013780:Glyco_hydro_13_b,IPR013785:Aldolase_TIM,IPR017853:Glycoside_hydrolase_SF
GRMZM2G165325	7.84874	3.23955	21.2416	15.3971	46.3593	47.9029	122.615	105.762	178.054	142.218	169.84	194.973	29.1365	12.2111	42.1534	14.8367	no annotation	zma:100275463||path:no annotation	no original description	no annotation
GRMZM2G045507	0.550643	0.845553	0.594292	0.476146	2.88859	3.02596	2.66436	2.63246	2.31704	3.49851	2.24059	2.59077	0.656575	0.749248	0.707782	0.417397	GO:0005515:protein binding	zma:100285423||path:no annotation	moderately similar to ( 453) AT2G18850 | Symbols: | FUNCTIONS IN: molecular_function unknown; INVOLVED IN: biological_process unknown; EXPRESSED IN: 22 plant structures; EXPRESSED DURING: 13 growth stages; CONTAINS InterPro DOMAIN/s: SET (InterPro:IPR001214); BEST Arabidopsis thaliana protein match is: SET domain-containing protein (TAIR:AT3G07670.1); Has 597 Blast hits to 594 proteins in 119 spe…	IPR001214:SET_dom
GRMZM2G314075	8.83559	11.6194	22.3423	28.1364	0	0	1.63952	0	0	0	0	0	3.73907	2.65586	11.7666	32.8225	GO:0006950:response to stress	zma:100127507||path:no annotation	no original description	IPR003496:ABA_WDS
GRMZM2G097820	7.0046	9.14931	4.29809	4.69497	20.2861	17.0211	11.3179	11.483	13.3328	14.0546	11.7979	13.3109	7.16313	6.55693	5.22682	3.8968	GO:0004746:riboflavin synthase activity,GO:0009231:riboflavin biosynthetic process,GO:0016491:oxidoreductase activity,GO:0055114:oxidation-reduction process	zma:100284485||path:zma00740||Riboflavin metabolism ,path:zma01100||Metabolic pathways	moderately similar to ( 214) AT2G20690 | Symbols: | lumazine-binding family protein | chr2:8923342-8924621 FORWARDmoderately similar to ( 338) loc_os12g35580 12012.m073853 protein riboflavin synthase alpha chain, putative, expressedRibC PRK09289 PRK13020 Lum_binding no original description	IPR001783:Lumazine-bd,IPR017938:Riboflavin_synthase-like_b-brl,IPR023366:ATPase_F1/A1-cplx_a_su_N,IPR026017:Lumazine-bd_dom
GRMZM2G024615	2.46399	2.6211	2.5517	2.4933	6.12238	7.29331	6.99714	7.09644	7.21587	9.05529	8.47428	9.6848	2.95514	3.01566	2.38952	3.23062	GO:0003824:catalytic activity,GO:0008152:metabolic process,GO:0016020:membrane,no annotation	zma:100273231||path:no annotation,zma:100285850||path:zma00561||Glycerolipid metabolism ,path:zma00564||Glycerophospholipid metabolism	moderately similar to ( 343) AT1G15080 | Symbols: ATPAP2, ATLPP2, LPP2 | LPP2 (LIPID PHOSPHATE PHOSPHATASE 2); acid phosphatase/ phosphatidate phosphatase | chr1:5188080-5189476 FORWARDmoderately similar to ( 456) loc_os09g13870 12009.m21980 protein lipid phosphate phosphatase 3, chloroplast precursor, putative, expressedPAP2_containing_1_like PAP2_wunen PAP2 PAP2_like no original description	IPR000326:P_Acid_Pase_2/haloperoxidase,IPR028681:LPP_plant
GRMZM2G129597	0	0	0	0	6.06322	4.90334	5.03543	5.60334	4.61041	4.07941	5.51865	5.49751	0	0	0	0	no annotation	no annotation	no original description	no annotation
GRMZM2G076802	0.373731	0.935606	1.10577	1.62786	4.70249	4.80971	5.63054	5.55708	5.44323	4.02098	5.5663	6.10452	0.727692	0.821836	1.0763	0.961464	no annotation	zma:100274479||path:no annotation,zma:100284777||path:no annotation	weakly similar to ( 108) AT4G10130 | Symbols: | DNAJ heat shock N-terminal domain-containing protein | chr4:6320959-6321483 REVERSEweakly similar to ( 174) loc_os09g28590 12009.m06010 protein dnaJ domain containing protein, expressed no original description	IPR001623:DnaJ_domain,IPR007872:Znf_DHP
GRMZM2G409724	0	0	0	0	2.28108	3.13378	1.82668	1.35638	2.23748	3.02397	1.93758	1.09342	0	0	0	0	no annotation	no annotation	no original description	no annotation
GRMZM2G111390	1.66088	2.16289	2.50893	2.55057	34.8107	28.5301	37.7554	41.0932	27.3622	33.7692	40.7655	47.3118	2.7255	1.65381	4.21885	2.33675	no annotation	zma:100382807||path:no annotation	weakly similar to ( 107) AT1G16810 | Symbols: | unknown protein | chr1:5756150-5756694 FORWARDweakly similar to ( 166) loc_os02g49530 12002.m100347 protein expressed proteinDUF1754 no original description	IPR013865:DUF1754_euk
GRMZM2G309847	142.949	73.408	89.9395	48.3287	807.809	329.873	325.617	209.685	336.586	276.206	252.689	297.838	137.842	38.5743	71.7276	41.2867	no annotation	zma:100280609||path:no annotation	no original description	no annotation
GRMZM2G119941	13.3758	15.7828	8.7238	12.7814	3.47578	2.5174	4.40635	2.56638	4.09204	2.46546	2.20815	1.7892	17.0081	20.8102	10.1558	9.72108	GO:0004553:hydrolase activity, hydrolyzing O-glycosyl compounds,GO:0004564:beta-fructofuranosidase activity,GO:0004575:sucrose alpha-glucosidase activity,GO:0005618:cell wall,GO:0005773:vacuole,GO:0005975:carbohydrate metabolic process,GO:0005982:starch metabolic process,GO:0008152:metabolic process,GO:0009611:response to wounding,GO:0016787:hydrolase activity,GO:0016798:hydrolase activity, actin…	zma:541679||path:zma00052||Galactose metabolism ,path:zma00500||Starch and sucrose metabolism ,path:zma01100||Metabolic pathways	highly similar to ( 506) AT1G55120 | Symbols: ATFRUCT5 | ATFRUCT5 (BETA-FRUCTOFURANOSIDASE 5); hydrolase, hydrolyzing O-glycosyl compounds / levanase | chr1:20566983-20569165 FORWARDhighly similar to ( 825) INV7_ORYSA Beta-fructofuranosidase, insoluble isoenzyme 7 precursor (EC 3.2.1.26) (Sucrose hydrolase 7) (Invertase 7) (Cell wall beta-fructosidase 7) (OsCIN7) - Oryza sativa (Rice)highly simil…	IPR001362:Glyco_hydro_32,IPR008985:ConA-like_lec_gl_sf,IPR013148:Glyco_hydro_32_N,IPR013189:Glyco_hydro_32_C,IPR023296:Glyco_hydro_beta-prop
GRMZM2G071745	7.11341	7.62622	7.26211	6.97501	42.3291	30.8903	32.6934	25.9607	27.1864	29.0488	34.1685	35.5382	8.9518	4.96439	7.72239	7.55028	GO:0009707:chloroplast outer membrane,GO:0010319:stromule,GO:0020037:heme binding,GO:0046872:metal ion binding	zma:100216924||path:no annotation	very weakly similar to (86.7) AT1G26340 | Symbols: B5 #6, ATCB5-A, CB5-A | CB5-A (CYTOCHROME B5 ISOFORM A); heme binding | chr1:9113992-9114755 FORWARD no original description	IPR001199:Cyt_B5-like_heme/steroid-bd,IPR018506:Cyt_B5_heme-BS
GRMZM2G020054	30.468	17.3392	7.19899	39.2852	77.0048	77.536	110.485	171.841	49.5802	47.2674	89.3435	290.038	5.48465	5.25772	7.22119	26.7248	GO:0003677:DNA binding,GO:0003700:sequence-specific DNA binding transcription factor activity,GO:0005634:nucleus,GO:0006351:transcription, DNA-templated,GO:0006355:regulation of transcription, DNA-templated	zma:100280806||path:no annotation	AP2 AP2 no original description	IPR001471:AP2/ERF_dom,IPR016177:DNA-bd_integrase-typ
GRMZM2G465723	0.587758	1.012	0.531026	1.852	6.79791	5.99794	9.20286	7.56652	7.87741	6.60761	7.62064	9.5659	1.8317	0.696538	0.957694	0.804197	no annotation	zma:100284197||path:no annotation	weakly similar to ( 103) loc_os10g30180 12010.m05880 protein hsp20/alpha crystallin family protein, expressed no original description	IPR002068:a-crystallin/Hsp20_dom,IPR008978:HSP20-like_chaperone
GRMZM2G334165	9.16896	55.9154	23.4184	33.0675	61.7391	22.2519	65.5387	66.3018	28.7005	38.4338	51.3393	63.8002	10.5511	18.3847	19.8539	30.7056	GO:0004672:protein kinase activity,GO:0004674:protein serine/threonine kinase activity,GO:0005524:ATP binding,GO:0006468:protein phosphorylation,GO:0016772:transferase activity, transferring phosphorus-containing groups	zma:100191721||path:no annotation,zma:100191927||path:no annotation,zma:100279841||path:no annotation	moderately similar to ( 404) AT1G70740 | Symbols: | protein kinase family protein | chr1:26673847-26675687 REVERSEmoderately similar to ( 207) NORK_PEA Nodulation receptor kinase precursor (EC 2.7.11.1) - Pisum sativum (Garden pea)moderately similar to ( 369) loc_os09g24340 12009.m05590 protein ATP binding protein, putative, expressedTyrKc PTKc Pkinase_Tyr S_TKc S_TKc Pkinase PTKc_Trk PTKc_Jak_rp…	IPR000719:Prot_kinase_cat_dom,IPR001245:Ser-Thr/Tyr_kinase_cat_dom,IPR008271:Ser/Thr_kinase_AS,IPR011009:Kinase-like_dom,IPR013320:ConA-like_subgrp
GRMZM5G831102	2.69774	3.60787	0.843618	0.466651	22.9067	13.9575	9.91841	5.15197	8.76529	9.97532	7.89933	4.13657	2.94279	2.12545	1.63515	0.71112	GO:0008152:metabolic process,GO:0016787:hydrolase activity	zma:100285937||path:no annotation	moderately similar to ( 229) AT1G47480 | Symbols: | hydrolase | chr1:17417623-17419296 FORWARDweakly similar to ( 125) GID1_ORYSA Gibberellin receptor GID1 (EC 3.-.-.-) (Gibberellin-insensitive dwarf protein 1) (Protein GIBBERELLIN INSENSITIVE DWARF1) - Oryza sativa (Rice)moderately similar to ( 437) loc_os09g28690 12009.m06020 protein gibberellin receptor GID1L2, putative, expressedAbhydrolase_3…	IPR002168:Lipase_GDXG_AS,IPR013094:AB_hydrolase_3,IPR029058:AB_hydrolase
GRMZM2G172204	592.024	496.125	584.349	411.845	158.41	126.381	136.667	57.1714	84.8938	72.6578	80.4925	61.6296	787.411	515.858	1083.72	457.17	no annotation	zma:100273394||path:no annotation	very weakly similar to (80.9) GOS9_ORYSA Protein GOS9 - Oryza sativa (Rice)weakly similar to ( 199) loc_os12g14440 12012.m05412 protein jasmonate-induced protein, putative, expressedJacalin no original description	IPR001229:Mannose-bd_lectin,IPR004265:Disease-R_pln
GRMZM2G423917	124.927	162.738	96.2919	143.31	34.6559	17.9131	43.4637	31.8864	25.8346	21.2367	22.9073	49.2222	85.5412	101.446	109.04	126.5	GO:0005515:protein binding	zma:100283162||path:no annotation	very weakly similar to (99.0) AT3G16510 | Symbols: | C2 domain-containing protein | chr3:5617112-5618194 REVERSEmoderately similar to ( 214) loc_os01g70790 12001.m43370 protein src2-like protein, putative, expressed no original description	IPR000008:C2_Ca-dep
GRMZM2G158887	50.9093	41.8153	50.2818	37.7952	4.91929	4.05952	10.0667	5.06431	5.86989	4.55722	5.54202	6.07905	47.2176	22.1634	56.0033	45.0817	GO:0000166:nucleotide binding,GO:0005525:GTP binding,GO:0005634:nucleus,GO:0005886:plasma membrane,GO:0006979:response to oxidative stress,GO:0007264:small GTPase mediated signal transduction,GO:0009651:response to salt stress,GO:0015031:protein transport	zma:100383121||path:zma04144||Endocytosis ,path:zma04145||Phagosome	moderately similar to ( 349) AT3G18820 | Symbols: ATRABG3F, ATRAB7B, RAB71, RABG3F, RAB7B | ATRAB7B (ARABIDOPSIS RAB GTPASE HOMOLOG G3F); GTP binding | chr3:6484266-6486005 FORWARDmoderately similar to ( 357) RAB7_GOSHI Ras-related protein Rab7 - Gossypium hirsutum (Upland cotton)moderately similar to ( 392) loc_os05g44050 12005.m08531 protein ras-related protein Rab7, putative, expressedRab7 RAB…	IPR001806:Small_GTPase,IPR003579:Small_GTPase_Rab_type,IPR005225:Small_GTP-bd_dom,IPR027417:P-loop_NTPase
GRMZM2G129865	4.66286	4.97774	3.74444	3.56976	22.8454	27.8965	19.3093	10.4371	16.4871	17.1689	16.2551	15.0954	8.87369	4.36687	3.82425	3.41688	GO:0030001:metal ion transport,GO:0046872:metal ion binding	zma:100501522||path:no annotation	no original description	IPR006121:HeavyMe-assoc_HMA
GRMZM2G088951	16.1751	18.308	14.1494	17.19	3.48394	1.98009	3.53799	2.60744	3.72022	2.9809	2.00156	3.71521	21.253	10.1323	16.2995	12.6029	GO:0003824:catalytic activity,GO:0004553:hydrolase activity, hydrolyzing O-glycosyl compounds,GO:0005618:cell wall,GO:0005773:vacuole,GO:0005975:carbohydrate metabolic process,GO:0008152:metabolic process,GO:0009409:response to cold,GO:0009617:response to bacterium,GO:0016787:hydrolase activity,GO:0016798:hydrolase activity, acting on glycosyl bonds,GO:0048046:apoplast	zma:100856938||path:no annotation	moderately similar to ( 240) AT3G57260 | Symbols: BGL2, PR2, BG2, PR-2 | BGL2 (BETA-1,3-GLUCANASE 2); cellulase/ glucan 1,3-beta-glucosidase/ hydrolase, hydrolyzing O-glycosyl compounds | chr3:21188709-21189822 REVERSEmoderately similar to ( 338) E13F_HORVU Putative glucan endo-1,3-beta-glucosidase GVI precursor (EC 3.2.1.39) ((1->3)-beta-glucan endohydrolase GVI) ((1->3)-beta-glucanase isoenzyme…	IPR000490:Glyco_hydro_17,IPR013781:Glyco_hydro_catalytic_dom,IPR017853:Glycoside_hydrolase_SF
GRMZM2G417008	0	0	0	0	1.10641	1.40665	1.63608	1.00653	1.47249	1.61998	1.29717	1.35984	0	0	0	0	no annotation	no annotation	very weakly similar to (87.4) loc_os03g07870 12003.m06299 protein expressed protein no original description	no annotation
GRMZM2G017110	10.2747	8.61749	5.67395	3.39988	31.0124	17.0949	12.8477	8.3675	26.4883	16.908	11.1632	15.074	12.2018	7.10078	4.62261	3.53776	GO:0003824:catalytic activity,GO:0004351:glutamate decarboxylase activity,GO:0006536:glutamate metabolic process,GO:0016829:lyase activity,GO:0016831:carboxy-lyase activity,GO:0019752:carboxylic acid metabolic process,GO:0030170:pyridoxal phosphate binding	zma:100284394||path:zma00250||Alanine, aspartate and glutamate metabolism ,path:zma00410||beta-Alanine metabolism ,path:zma00430||Taurine and hypotaurine metabolism ,path:zma00650||Butanoate metabolism ,path:zma01100||Metabolic pathways ,path:zma01110||Biosynthesis of secondary metabolites ,zma:100501579||path:zma00250||Alanine, aspartate and glutamate metabolism ,path:zma00410||beta-Alanine meta…	highly similar to ( 640) AT5G17330 | Symbols: GAD, GAD1 | GAD; calmodulin binding / glutamate decarboxylase | chr5:5711141-5714839 FORWARDhighly similar to ( 636) DCE_PETHY Glutamate decarboxylase (EC 4.1.1.15) (GAD) - Petunia hybrida (Petunia)highly similar to ( 680) loc_os08g36320 12008.m080179 protein glutamate decarboxylase, putative, expressedGadB Pyridoxal_deC no original description	IPR002129:PyrdxlP-dep_de-COase,IPR010107:Glutamate_decarboxylase,IPR015421:PyrdxlP-dep_Trfase_major_sub1,IPR015424:PyrdxlP-dep_Trfase
GRMZM2G072406	4.63741	4.98674	2.98349	3.46914	34.3402	25.2659	27.5901	13.6806	21.8024	18.5002	17.8422	16.5	7.24944	2.2482	2.81079	4.81355	GO:0005794:Golgi apparatus,GO:0006486:protein glycosylation,GO:0008378:galactosyltransferase activity,GO:0016020:membrane,GO:0016021:integral component of membrane,GO:0016740:transferase activity,GO:0016757:transferase activity, transferring glycosyl groups	zma:100194243||path:no annotation	moderately similar to ( 209) AT5G57500 | Symbols: | transferase, transferring glycosyl groups | chr5:23286406-23287525 REVERSEmoderately similar to ( 419) loc_os09g26310 12009.m05783 protein hypro1, putative, expressed no original description	IPR002659:Glyco_trans_31
GRMZM2G079417	0	0	0	0	0.789959	0.866743	0.974981	1.10991	0.908237	0.781266	0.852206	0.781508	0	0	0	0	no annotation	no annotation	no original description	no annotation
GRMZM2G175562	5.90097	1.65086	2.02902	0.679876	22.0692	14.3826	10.2984	8.19587	34.7623	9.27956	10.2593	8.27239	6.33605	1.62726	1.30412	0.673713	GO:0005509:calcium ion binding,GO:0008266:poly(U) RNA binding,GO:0009279:cell outer membrane,GO:0009507:chloroplast,GO:0009523:photosystem II,GO:0009535:chloroplast thylakoid membrane,GO:0009543:chloroplast thylakoid lumen,GO:0009570:chloroplast stroma,GO:0009579:thylakoid,GO:0009654:photosystem II oxygen evolving complex,GO:0010205:photoinhibition,GO:0010207:photosystem II assembly,GO:0010242:ox…	zma:100191684||path:zma00195||Photosynthesis ,path:zma01100||Metabolic pathways ,zma:100272890||path:zma00195||Photosynthesis ,path:zma01100||Metabolic pathways	moderately similar to ( 375) AT3G50820 | Symbols: PSBO2, PSBO-2, OEC33 | PSBO2 (PHOTOSYSTEM II SUBUNIT O-2); oxygen evolving/ poly(U) binding | chr3:18891008-18892311 REVERSEmoderately similar to ( 389) PSBO_TOBAC Oxygen-evolving enhancer protein 1, chloroplast precursor (OEE1) (33 kDa subunit of oxygen evolving system of photosystem II) (OEC 33 kDa subunit) (33 kDa thylakoid membrane protein) - …	IPR002628:PSII_MSP,IPR011250:OMP_b-brl
GRMZM2G152587	8.02223	10.3488	9.32577	8.93319	22.3316	19.8146	24.3663	28.0246	37.8817	28.0739	22.6734	29.7484	13.5009	10.0938	11.4723	8.64553	GO:0005524:ATP binding	zma:100283346||path:no annotation	moderately similar to ( 296) AT5G57480 | Symbols: | AAA-type ATPase family protein | chr5:23279406-23280968 REVERSEhighly similar to ( 508) loc_os06g48240 12006.m09350 protein ATPase protein, putative, expressed no original description	IPR003593:AAA+_ATPase,IPR003959:ATPase_AAA_core,IPR003960:ATPase_AAA_CS,IPR025753:AAA_N_dom,IPR027417:P-loop_NTPase
GRMZM2G147459	13.0759	11.8049	11.6395	9.43042	31.3279	32.1503	29.5974	27.5433	27.6762	29.6371	27.4656	29.0358	12.4666	11.6153	10.7552	10.1024	GO:0006621:protein retention in ER lumen,GO:0016021:integral component of membrane,GO:0046923:ER retention sequence binding	zma:100284075||path:no annotation	moderately similar to ( 441) AT4G38790 | Symbols: | ER lumen protein retaining receptor family protein | chr4:18111426-18112977 FORWARDvery weakly similar to (88.2) ERD2_PETHY ER lumen protein retaining receptor (HDEL receptor) (PGP169-12) - Petunia hybrida (Petunia)highly similar to ( 504) loc_os09g36370 12009.m06586 protein ER lumen protein retaining receptor containing protein, expressedER_lum…	IPR000133:ER_ret_rcpt
GRMZM2G055204	188.883	86.3419	70.2864	76.9057	22.8128	10.0913	18.6159	14.2242	26.7774	14.9901	10.1788	20.7338	166.737	109.822	84.4475	68.49	GO:0003677:DNA binding,GO:0003700:sequence-specific DNA binding transcription factor activity,GO:0005634:nucleus,GO:0006351:transcription, DNA-templated,GO:0006355:regulation of transcription, DNA-templated	zma:100280553||path:no annotation	weakly similar to ( 136) AT1G78080 | Symbols: RAP2.4 | RAP2.4 (related to AP2 4); DNA binding / transcription factor | chr1:29364790-29365794 FORWARDweakly similar to ( 190) loc_os02g51670 12002.m10198 protein AP2 domain-containing protein, putative, expressedAP2 AP2 no original description	IPR001471:AP2/ERF_dom,IPR016177:DNA-bd_integrase-typ
GRMZM5G897604	0.638638	0.751943	0.805018	1.02246	8.60323	11.1517	13.0864	13.3811	12.0649	15.0151	15.1017	10.6258	0.526833	0.417702	1.05068	0.992233	no annotation	zma:100216835||path:no annotation	weakly similar to ( 139) loc_os03g45730 12003.m09596 protein zinc knuckle family protein, expressed no original description	no annotation
GRMZM2G119769	6.52877	8.09589	9.19045	7.14537	0.519193	1.3288	1.26395	0.709306	1.13883	1.01498	0.471803	0.71312	6.39403	8.12531	7.00486	7.40162	GO:0008150:biological_process,no annotation	zma:100278677||path:no annotation	no original description	no annotation
GRMZM2G135782	3.14616	3.13198	3.67952	2.69691	9.48264	9.85404	7.71087	8.86566	8.14831	8.85983	9.77238	10.1916	2.01579	3.18244	2.84879	3.18803	GO:0009220:pyrimidine ribonucleotide biosynthetic process,GO:0009793:embryo development ending in seed dormancy,GO:0032040:small-subunit processome	zma:100272500||path:no annotation	moderately similar to ( 204) AT2G34570 | Symbols: MEE21 | MEE21 (maternal effect embryo arrest 21) | chr2:14563048-14564681 REVERSEmoderately similar to ( 315) loc_os02g26850 12002.m07829 protein expressed protein no original description	IPR006984:DUF652,IPR029060:PIN_domain-like
GRMZM2G145158	30.4275	21.1229	37.3216	27.6225	1.09769	0.317512	5.14377	1.13958	2.72357	0.815274	2.74837	0.805019	44.3882	30.4082	52.7649	21.9344	no annotation	zma:100303797||path:no annotation	weakly similar to ( 161) loc_os01g69960 12001.m13045 protein expressed protein no original description	IPR025520:DUF4408
GRMZM2G118766	6.88276	3.45599	4.00069	5.03478	20.2792	10.0578	10.4255	12.1688	14.9531	9.52879	10.9134	30.3711	5.44736	3.16318	3.96231	3.69727	no annotation	zma:100275177||path:no annotation	no original description	no annotation
GRMZM2G132748	4.31334	6.17066	4.8547	3.25556	64.5918	39.6538	57.1594	48.9252	39.3969	43.9487	50.7968	51.0776	11.316	3.50507	6.99829	4.61926	GO:0005739:mitochondrion,GO:0005747:mitochondrial respiratory chain complex I,GO:0045271:respiratory chain complex I	zma:100275660||path:no annotation	weakly similar to ( 134) AT3G57785 | Symbols: | unknown protein | chr3:21404835-21405179 REVERSEweakly similar to ( 140) loc_os09g31260 12009.m06240 protein expressed protein no original description	IPR019329:NADH_UbQ_OxRdtase_ESSS_su
GRMZM2G165198	0	0	0	0	2.04461	1.99039	1.03344	1.11387	1.9184	1.76686	1.10836	1.56288	0	0	0	0	no annotation	zma:100217190||path:no annotation	no original description	no annotation
GRMZM5G872256	32.4892	47.6919	43.4207	35.6788	16.3951	7.99263	12.574	2.75792	15.0998	2.73691	2.67699	8.4628	53.8039	28.6598	27.3445	31.2721	GO:0009408:response to heat,GO:0009409:response to cold,GO:0009414:response to water deprivation,GO:0009644:response to high light intensity,GO:0016740:transferase activity,GO:0016757:transferase activity, transferring glycosyl groups,GO:0042542:response to hydrogen peroxide,GO:0047216:inositol 3-alpha-galactosyltransferase activity	zma:606405||path:zma00052||Galactose metabolism	highly similar to ( 501) AT2G47180 | Symbols: AtGolS1 | AtGolS1 (Arabidopsis thaliana galactinol synthase 1); transferase, transferring glycosyl groups / transferase, transferring hexosyl groups | chr2:19369049-19370372 REVERSEhighly similar to ( 581) loc_os03g20120 12003.m07424 protein galactinol synthase 3, putative, expressedGlyco_transf_8 no original description	IPR002495:Glyco_trans_8,IPR029044:Nucleotide-diphossugar_trans
GRMZM2G119523	16.9099	29.1541	18.6995	18.92	1.91444	2.35258	3.53446	1.9239	2.19376	2.69166	1.48257	3.07241	10.5463	10.1986	10.4987	17.0735	no annotation	zma:100272937||path:no annotation	moderately similar to ( 278) loc_os12g43580 12012.m08132 protein expressed protein no original description	no annotation
GRMZM2G313101	32.6277	56.2415	38.7223	18.4645	10.9294	6.52886	11.3098	7.98126	8.8325	6.4772	9.04352	8.67885	46.8984	20.3065	43.1249	24.184	GO:0003674:molecular_function,GO:0008150:biological_process,GO:0009507:chloroplast,GO:0009536:plastid,GO:0009941:chloroplast envelope	zma:100286348||path:no annotation	weakly similar to ( 105) loc_os05g42110 12005.m08384 protein allyl alcohol dehydrogenase-like protein, putative, expressed no original description	no annotation
GRMZM2G066202	3.11474	4.94879	1.44202	2.00398	25.7708	18.6083	9.08696	9.06773	13.7886	15.0288	8.43413	6.28399	5.12049	2.97932	4.04688	1.74558	no annotation	zma:100285927||path:no annotation	very weakly similar to (95.1) AT3G25290 | Symbols: | auxin-responsive family protein | chr3:9208955-9210353 FORWARDweakly similar to ( 151) loc_os08g41290 12008.m08107 protein AIR12, putative, expressed no original description	IPR005018:DOMON_domain,IPR017214:UCP037471
GRMZM2G123495	15.8874	18.4627	20.8529	18.8987	143.559	88.9466	99.7185	93.6137	88.8988	97.9639	104.812	114.254	17.5546	16.0151	25.448	20.6733	GO:0003735:structural constituent of ribosome,GO:0005840:ribosome,GO:0006412:translation,GO:0030529:ribonucleoprotein complex	zma:100272919||path:zma03010||Ribosome	moderately similar to ( 253) AT3G04400 | Symbols: emb2171 | emb2171 (embryo defective 2171); structural constituent of ribosome | chr3:1167339-1168308 FORWARDmoderately similar to ( 248) RL23_TOBAC 60S ribosomal protein L23 - Nicotiana tabacum (Common tobacco)moderately similar to ( 254) loc_os10g32920 12010.m06128 protein 60S ribosomal protein L23, putative, expressedrpl14p RplN Ribosomal_L14 rp…	IPR000218:Ribosomal_L14b/L23e,IPR019972:Ribosomal_L14_CS,IPR023571:Ribosomal_L14_dom
GRMZM2G440968	72.4989	81.3085	90.3938	69.9299	23.3781	16.044	30.1803	16.4207	22.0664	16.0751	18.1381	19.1181	102.51	56.7754	91.7725	78.7831	GO:0004869:cysteine-type endopeptidase inhibitor activity,GO:0005886:plasma membrane,GO:0009611:response to wounding,GO:0010466:negative regulation of peptidase activity,GO:0030414:peptidase inhibitor activity,GO:0034605:cellular response to heat,GO:0042631:cellular response to water deprivation,GO:0070417:cellular response to cold	zma:542213||path:no annotation	very weakly similar to ( 100) AT3G12490 | Symbols: ATCYSB | cysteine protease inhibitor, putative / cystatin, putative | chr3:3960523-3961777 REVERSEweakly similar to ( 111) CYT1_ORYSA Cysteine proteinase inhibitor 1 (Oryzacystatin-1) (Oryzacystatin I) - Oryza sativa (Rice)weakly similar to ( 116) loc_os05g41460 12005.m083769 protein cysteine proteinase inhibitor 2, putative, expressed no origina…	IPR000010:Prot_inh_cystat,IPR020381:Prot_inh_cystat_cons-reg,IPR027214:Cystatin
GRMZM2G175910	0.661023	0.990278	0.351136	0.131002	5.91618	6.71012	2.25194	1.92592	3.22582	3.89505	2.25096	1.81062	0.851334	0.585341	0.411166	0.186485	GO:0008152:metabolic process,GO:0016758:transferase activity, transferring hexosyl groups	zma:100273588||path:no annotation	moderately similar to ( 278) AT2G16890 | Symbols: | UDP-glucoronosyl/UDP-glucosyl transferase family protein | chr2:7316938-7319022 FORWARDweakly similar to ( 147) ZOX_PHAVU Zeatin O-xylosyltransferase (EC 2.4.2.40) (Zeatin O-beta-D-xylosyltransferase) - Phaseolus vulgaris (Kidney bean) (French bean)moderately similar to ( 404) loc_os09g16030 12009.m04864 protein cytokinin-O-glucosyltransferase 1…	IPR002213:UDP_glucos_trans
GRMZM2G077317	12.4804	9.88969	10.2049	11.6135	0.156196	0.139114	1.47946	1.00186	0.310676	0.33716	0.454713	0.639525	16.4222	11.1244	16.2481	10.9835	GO:0005507:copper ion binding,GO:0016491:oxidoreductase activity,GO:0055114:oxidation-reduction process	zma:100285611||path:no annotation	highly similar to ( 518) AT4G12420 | Symbols: SKU5 | SKU5; copper ion binding / oxidoreductase | chr4:7349941-7352868 REVERSEmoderately similar to ( 344) ASO_BRANA L-ascorbate oxidase homolog precursor (EC 1.10.3.3) (Ascorbase) - Brassica napus (Rape)highly similar to ( 578) loc_os06g01490 12006.m04887 protein monocopper oxidase precursor, putative, expressedCu-oxidase Cu-oxidase_3 no original de…	IPR001117:Cu-oxidase,IPR008972:Cupredoxin,IPR011706:Cu-oxidase_2,IPR011707:Cu-oxidase_3
GRMZM2G079083	14.7818	14.4963	13.4308	12.2567	96.3101	62.0391	72.7037	61.7418	54.4009	75.2528	75.9477	66.5752	16.6543	11.6631	15.7576	12.1344	no annotation	zma:100280550||path:no annotation	very weakly similar to (88.2) AT5G27990 | Symbols: | unknown protein | chr5:10017358-10018265 FORWARDmoderately similar to ( 224) loc_os08g39820 12008.m07962 protein pre-rRNA-processing protein TSR2, putative, expressed no original description	IPR019398:Pre-rRNA_process_TSR2
GRMZM2G079440	15.3525	9.63293	16.8275	18.3593	6.98623	1.56491	5.87972	3.3	14.5505	0.596616	1.5996	6.57503	42.9669	5.86024	14.5127	17.6085	GO:0006950:response to stress,GO:0009415:response to water	zma:542373||path:no annotation	very weakly similar to (84.3) DHN1_MAIZE Dehydrin DHN1 (M3) (RAB-17 protein) - Zea mays (Maize) no original description	IPR000167:Dehydrin
GRMZM2G178140	0.807306	2.00292	0.823691	1.15811	0	0	0	0	0	0	0	0	1.35129	1.69826	1.0753	1.01194	no annotation	zma:100277789||path:no annotation	no original description	IPR002902:GNK2
GRMZM2G124863	5.80928	6.13133	2.86042	5.49267	55.2056	79.5169	81.5571	152.286	107.072	112.444	118.156	284.631	6.68483	4.70701	9.14214	4.9912	GO:0005542:folic acid binding,GO:0008152:metabolic process,GO:0016740:transferase activity	zma:100191169||path:no annotation	moderately similar to ( 226) AT2G20830 | Symbols: | folic acid binding / transferase | chr2:8968370-8969798 REVERSEmoderately similar to ( 373) loc_os03g38540 12003.m101123 protein glutamate formiminotransferase, putative, expressedFTCD_N COG3643 no original description	IPR012886:Formiminotransferase_N,IPR022384:FormiminoTrfase_N/C_subdom
GRMZM5G823135	7.00562	2.29149	3.8414	3.21897	42.3361	16.9944	29.1535	23.6965	44.9781	27.9381	26.6169	42.7319	9.41125	3.36077	5.55609	3.70114	no annotation	zma:100303924||path:no annotation	no original description	no annotation
GRMZM2G109743	19.5275	19.0758	18.8773	16.8239	53.8182	53.4072	40.7407	35.9348	47.5733	48.8768	35.7439	41.6111	21.5294	19.4363	17.3666	15.3931	GO:0000166:nucleotide binding,GO:0008152:metabolic process,GO:0016491:oxidoreductase activity,GO:0055114:oxidation-reduction process	zma:100282854||path:zma01100||Metabolic pathways ,path:zma04146||Peroxisome	moderately similar to ( 260) AT4G05530 | Symbols: IBR1, SDRA | IBR1 (INDOLE-3-BUTYRIC ACID RESPONSE 1); binding / catalytic/ oxidoreductase | chr4:2816462-2818074 FORWARDvery weakly similar to (89.0) GRDH_DAUCA Glucose and ribitol dehydrogenase (EC 1.1.1.-) (Carrot ABA-induced in somatic embryos 5 protein) - Daucus carota (Carrot)moderately similar to ( 310) loc_os09g04730 12009.m22042 protein de…	IPR002198:DH_sc/Rdtase_SDR,IPR002347:Glc/ribitol_DH,IPR016040:NAD(P)-bd_dom,IPR020904:Sc_DH/Rdtase_CS
GRMZM2G023791	13.5669	11.8769	17.5448	12.7325	74.5754	37.8731	65.153	35.8417	55.3886	46.1626	37.4062	34.3747	22.6826	8.70714	19.0877	13.0079	no annotation	zma:100278045||path:no annotation	weakly similar to ( 115) loc_os08g37690 12008.m07754 protein expressed protein no original description	no annotation
GRMZM2G302373	31.0789	30.516	7.93412	4.81645	130.64	55.8498	57.4369	34.2257	104.786	47.349	24.7308	42.7032	58.4662	26.3637	8.5846	8.47113	GO:0005515:protein binding	zma:542635||path:zma00480||Glutathione metabolism	weakly similar to ( 190) AT1G10360 | Symbols: ATGSTU18, GST29 | ATGSTU18 (GLUTATHIONE S-TRANSFERASE TAU 18); glutathione transferase | chr1:3395738-3396806 REVERSEweakly similar to ( 194) GSTU6_ORYSA Probable glutathione S-transferase GSTU6 (EC 2.5.1.18) (28 kDa cold-induced protein) - Oryza sativa (Rice)moderately similar to ( 282) loc_os10g38489 12010.m65373 protein glutathione S-transferase GS…	IPR004045:Glutathione_S-Trfase_N,IPR010987:Glutathione-S-Trfase_C-like,IPR012336:Thioredoxin-like_fold
GRMZM2G110567	69.0988	18.9692	47.9278	23.4359	8.26882	1.1647	3.16808	0.736441	7.48381	3.34538	1.56312	1.26444	208.303	34.434	30.7363	13.6882	no annotation	zma:100284967||path:no annotation	weakly similar to ( 199) AT3G54780 | Symbols: | zinc finger (C3HC4-type RING finger) family protein | chr3:20278985-20281429 FORWARDmoderately similar to ( 430) loc_os03g28990 12003.m101366 protein protein binding protein, putative, expressedvWA_C3HC4_type vWA_subgroup vWA_interalpha_trypsin_inhibitor vWFA VWA no original description	IPR002035:VWF_A
GRMZM5G862540	103.716	127.576	123.071	101.977	683.183	363.659	700.16	462.414	386.103	670.581	642.956	502.693	155.064	120.484	139.32	73.0858	GO:0000166:nucleotide binding,GO:0003979:UDP-glucose 6-dehydrogenase activity,GO:0005618:cell wall,GO:0005634:nucleus,GO:0005829:cytosol,GO:0016491:oxidoreductase activity,GO:0016616:oxidoreductase activity, acting on the CH-OH group of donors, NAD or NADP as acceptor,GO:0051287:NAD binding,GO:0055114:oxidation-reduction process	zma:100282847||path:zma00040||Pentose and glucuronate interconversions ,path:zma00053||Ascorbate and aldarate metabolism ,path:zma00500||Starch and sucrose metabolism ,path:zma00520||Amino sugar and nucleotide sugar metabolism ,path:zma01100||Metabolic pathways ,path:zma01110||Biosynthesis of secondary metabolites	highly similar to ( 901) AT3G29360 | Symbols: | UDP-glucose 6-dehydrogenase, putative | chr3:11267375-11268817 REVERSEhighly similar to ( 912) UGDH_SOYBN UDP-glucose 6-dehydrogenase (EC 1.1.1.22) (UDP-Glc dehydrogenase) (UDP-GlcDH) (UDPGDH) - Glycine max (Soybean)highly similar to ( 956) loc_os12g25700 12012.m26903 protein UDP-glucose 6-dehydrogenase, putative, expressedUgd UDPG_MGDP_dh_N WecC we…	IPR001732:UDP-Glc/GDP-Man_DH_N,IPR008927:6-PGluconate_DH_C-like,IPR014026:UDP-Glc/GDP-Man_DH_dimer,IPR014027:UDP-Glc/GDP-Man_DH_C,IPR016040:NAD(P)-bd_dom,IPR017476:Nucleotide_sugar_DH,IPR028356:UDPglc_DH_euk
GRMZM2G574887	2.8945	4.25639	3.22191	3.15163	65.9664	23.0681	37.9941	20.324	41.8721	27.7353	25.9732	17.5265	7.29108	3.16506	7.37948	3.42285	GO:0005515:protein binding	zma:100192984||path:no annotation	weakly similar to ( 164) AT5G19000 | Symbols: ATBPM1 | ATBPM1 (BTB-POZ and MATH domain 1); protein binding | chr5:6342563-6344641 FORWARDmoderately similar to ( 225) loc_os10g28770 12010.m05754 protein speckle-type POZ protein, putativeBTB no original description	IPR000210:BTB/POZ-like,IPR008974:TRAF-like,IPR011333:BTB/POZ_fold,IPR013069:BTB_POZ
GRMZM2G117193	31.3589	24.8054	18.8125	15.2149	12.077	5.98036	7.53269	3.84883	5.578	6.78116	5.09209	5.77729	55.2272	29.1783	26.7075	15.6905	GO:0003677:DNA binding,GO:0003682:chromatin binding	zma:100284616||path:no annotation	no original description	IPR001005:SANT/Myb,IPR006447:Myb_dom_plants,IPR009057:Homeodomain-like,IPR025756:Myb_CC_LHEQLE
GRMZM2G132331	434.219	391.401	238.95	201.262	122.281	54.0085	96.9985	47.1243	170.842	97.3235	59.434	40.9961	540.013	405.485	270.485	181.095	GO:0006629:lipid metabolic process,GO:0016787:hydrolase activity,GO:0016788:hydrolase activity, acting on ester bonds	zma:100501638||path:no annotation	weakly similar to ( 177) AT5G55050 | Symbols: | GDSL-motif lipase/hydrolase family protein | chr5:22337745-22339741 FORWARDweakly similar to ( 119) APG_BRANA Anter-specific proline-rich protein APG (Protein CEX) (Fragment) - Brassica napus (Rape)moderately similar to ( 328) loc_os06g50940 12006.m09618 protein anther-specific proline-rich protein APG precursor, putative, expressedSGNH_plant_lipase…	IPR001087:Lipase_GDSL,IPR013831:SGNH_hydro-type_esterase_dom
GRMZM2G055125	6.65953	5.42348	5.63133	4.83908	27.0868	31.2104	28.1474	25.9094	26.3742	28.4648	27.7434	22.1838	4.18313	5.42568	3.1391	5.57106	GO:0005634:nucleus,GO:0016301:kinase activity,GO:0016310:phosphorylation	zma:100216706||path:no annotation,zma:100285953||path:no annotation	moderately similar to ( 424) AT5G45550 | Symbols: | mob1/phocein family protein | chr5:18462284-18464840 FORWARDmoderately similar to ( 432) loc_os03g38020 12003.m08904 protein mps one binder kinase activator-like 1A, putative, expressedMob1_phocein no original description	IPR005301:Mob1_phocein
GRMZM2G133053	1.89352	2.86775	0.890428	0.498879	14.541	7.57709	6.71913	4.36932	5.51934	5.53764	5.28972	3.66143	2.22322	1.30593	1.2635	0.775765	no annotation	zma:100274174||path:no annotation	weakly similar to ( 151) AT5G55730 | Symbols: FLA1 | FLA1 (FASCICLIN-LIKE ARAB INOGALACTAN 1) | chr5:22558375-22560392 REVERSEmoderately similar to ( 210) loc_os09g30010 12009.m06152 protein fasciclin-like arabinogalactan protein 8 precursor, putative, expressed no original description	IPR000782:FAS1_domain
GRMZM2G041163	4.28481	2.01728	0.750074	0.731128	59.2459	14.9486	13.5995	6.95758	54.8933	10.5775	10.3403	10.3752	8.76287	0.733134	1.26622	0.959145	no annotation	no annotation	no original description	no annotation
GRMZM2G301663	6.25183	7.83507	2.81122	2.81442	27.9295	14.485	16.041	11.861	15.3079	13.5145	13.7636	15.2513	8.27577	3.05924	5.05603	3.13972	no annotation	zma:100284508||path:no annotation	very weakly similar to (80.9) loc_os12g35670 12012.m07360 protein RALF precursor, putative, expressedRALF no original description	IPR008801:RALF
GRMZM2G010048	2.72019	6.68626	8.16268	5.12075	79.4583	52.0328	73.5712	28.7267	65.0529	60.63	34.3137	14.7249	4.68342	3.50963	4.67378	5.40449	no annotation	zma:100281135||path:no annotation	weakly similar to ( 141) AT4G11650 | Symbols: ATOSM34 | ATOSM34 (osmotin 34) | chr4:7025127-7026113 REVERSEweakly similar to ( 155) P21_SOYBN Protein P21 - Glycine max (Soybean)weakly similar to ( 197) loc_os03g46060 12003.m09626 protein osmotin-like protein OSML13 precursor, putative, expressedThaumatin THN no original description	IPR001938:Thaumatin
GRMZM2G099420	14.2043	2.48607	19.5185	14.7853	3.33857	13.0284	98.5422	147.523	40.5498	22.9497	174.654	668.239	6.50802	1.86173	21.7865	26.1665	GO:0000166:nucleotide binding,GO:0003824:catalytic activity,GO:0044237:cellular metabolic process,GO:0050662:coenzyme binding	zma:100382657||path:zma00940||Phenylpropanoid biosynthesis ,path:zma01100||Metabolic pathways ,path:zma01110||Biosynthesis of secondary metabolites	moderately similar to ( 322) AT1G15950 | Symbols: CCR1, IRX4, ATCCR1 | CCR1 (CINNAMOYL COA REDUCTASE 1); cinnamoyl-CoA reductase | chr1:5478855-5481949 FORWARDweakly similar to ( 175) DFRA_MAIZE Dihydroflavonol-4-reductase (EC 1.1.1.219) (DFR) (Dihydrokaempferol 4-reductase) - Zea mays (Maize)highly similar to ( 526) loc_os02g56680 12002.m10690 protein dihydroflavonol-4-reductase, putative, expre…	IPR001509:Epimerase_deHydtase,IPR016040:NAD(P)-bd_dom
GRMZM2G007933	2.50026	2.24396	3.69914	2.94782	8.73741	12.2254	9.11091	13.5146	9.55411	11.2551	12.7323	14.4758	3.0061	2.50552	3.43617	3.04909	GO:0008150:biological_process,no annotation	no annotation	weakly similar to ( 182) AT3G15351 | Symbols: | unknown protein | chr3:5177026-5177531 FORWARDmoderately similar to ( 283) loc_os07g30220 12007.m07293 protein expressed protein no original description	no annotation
GRMZM2G126732	26.0555	52.8552	53.263	30.8443	13.0236	8.86895	15.5862	13.0584	14.1082	23.2362	11.7782	16.9302	32.2896	44.3096	51.8374	32.9021	GO:0005507:copper ion binding,GO:0005618:cell wall,GO:0005886:plasma membrane,GO:0009620:response to fungus,GO:0009651:response to salt stress,GO:0009693:ethylene biosynthetic process,GO:0009727:detection of ethylene stimulus,GO:0016491:oxidoreductase activity,GO:0016706:oxidoreductase activity, acting on paired donors, with incorporation or reduction of molecular oxygen, 2-oxoglutarate as one do…	zma:542137||path:zma00270||Cysteine and methionine metabolism ,path:zma01100||Metabolic pathways ,path:zma01110||Biosynthesis of secondary metabolites	moderately similar to ( 392) AT1G05010 | Symbols: EFE, ACO4, EAT1 | EFE (ETHYLENE-FORMING ENZYME); 1-aminocyclopropane-1-carboxylate oxidase | chr1:1431419-1432695 REVERSEmoderately similar to ( 433) ACCO1_ORYSA 1-aminocyclopropane-1-carboxylate oxidase 1 (EC 1.14.17.4) (ACC oxidase 1) (Ethylene-forming enzyme) (EFE) - Oryza sativa (Rice)moderately similar to ( 483) loc_os02g53180 12002.m33892 pr…	IPR005123:Oxoglu/Fe-dep_dioxygenase,IPR026992:DIOX_N,IPR027443:IPNS-like
GRMZM2G081541	1.56349	0.975806	1.48636	1.21348	14.9108	15.4366	18.9764	20.2909	19.1525	17.1192	19.4804	23.7957	1.46482	1.54028	1.91813	1.48012	GO:0000166:nucleotide binding,GO:0005524:ATP binding,GO:0006200:ATP catabolic process,GO:0016887:ATPase activity,GO:0017111:nucleoside-triphosphatase activity	zma:100274199||path:no annotation	highly similar to ( 986) AT5G60790 | Symbols: ATGCN1, GCN1 | ATGCN1; transporter | chr5:24453760-24455767 REVERSEnearly identical (1064) loc_os08g45010 12008.m08472 protein ATP-binding cassette sub-family F member 2, putative, expressedUup PRK10636 PRK11147 PRK11819 ABCF_EF-3 COG1123 ABC_tran CbiO ZnuC ABC_Metallic_Cations SunT FepC ABC_Iron-Siderophores_B12_Hemin ABC_cobalt_CbiO_domain1 CcmA znu…	IPR003439:ABC_transporter-like,IPR003593:AAA+_ATPase,IPR017871:ABC_transporter_CS,IPR027417:P-loop_NTPase
GRMZM2G141679	11.1016	10.5556	6.84454	7.27736	44.9198	44.7097	23.7703	23.3159	35.5096	33.4372	20.441	21.42	10.4929	11.8428	7.11522	8.29763	GO:0003677:DNA binding,GO:0003700:sequence-specific DNA binding transcription factor activity,GO:0006355:regulation of transcription, DNA-templated	zma:101027134||path:no annotation	weakly similar to ( 117) AT4G39780 | Symbols: | AP2 domain-containing transcription factor, putative | chr4:18458216-18459034 REVERSEweakly similar to ( 199) loc_os09g20350 12009.m05242 protein DRE binding factor 1, putative, expressedAP2 AP2 no original description	IPR001471:AP2/ERF_dom,IPR016177:DNA-bd_integrase-typ
GRMZM2G068862	9.13152	12.1818	8.60084	8.567	26.2149	26.8005	18.8408	20.7436	16.2549	23.4134	21.9517	20.1102	8.76245	10.9982	8.26092	7.7019	GO:0000105:histidine biosynthetic process,GO:0000287:magnesium ion binding,GO:0003879:ATP phosphoribosyltransferase activity,GO:0005737:cytoplasm,GO:0009507:chloroplast	zma:100193253||path:zma00340||Histidine metabolism ,path:zma01100||Metabolic pathways ,path:zma01110||Biosynthesis of secondary metabolites ,path:zma01230||Biosynthesis of amino acids	moderately similar to ( 462) AT1G09795 | Symbols: ATATP-PRT2, HISN1B | ATATP-PRT2 (ATP PHOSPHORIBOSYL TRANSFERASE 2); ATP phosphoribosyltransferase | chr1:3173588-3176690 FORWARDhighly similar to ( 575) loc_os03g04169 12003.m05948 protein ATP phosphoribosyltransferase, putative, expressedhisG HisG HisG hisG no original description	IPR001348:ATP_PRibTrfase_HisG,IPR011322:N-reg_PII-like_a/b,IPR013115:HisG_C,IPR013820:ATP_PRibTrfase_cat,IPR015867:N-reg_PII/ATP_PRibTrfase_C,IPR018198:ATP_PRibTrfase_CS,IPR020621:ATP_PRibTrfase_HisG_long
GRMZM2G114841	0.582809	0.417355	0.282874	0.27284	3.88129	4.8769	1.44017	2.08796	2.85098	2.46848	2.12668	1.58814	0.279236	0.207908	0.188927	0.325414	GO:0000226:microtubule cytoskeleton organization,GO:0000910:cytokinesis,GO:0008017:microtubule binding	zma:100285152||path:no annotation	moderately similar to ( 406) AT1G27920 | Symbols: MAP65-8 | MAP65-8 (MICROTUBULE-ASSOCIATED PROTEIN 65-8) | chr1:9726948-9729848 FORWARDhighly similar to ( 619) loc_os08g41890 12008.m26762 protein microtubule-associated protein MAP65-1a, putative, expressedMAP65_ASE1 no original description	IPR007145:MAP65_Ase1_PRC1
GRMZM5G852505	12.5459	11.6637	10.1063	5.77161	0	0	0	0	0	0	0	0	12.773	9.6449	13.5352	10.7683	no annotation	no annotation	no original description	no annotation
GRMZM2G126408	0	0	0	0	4.35405	3.32572	3.43869	4.42635	3.76864	3.67752	3.88853	4.85989	0	0	0	0	no annotation	zma:100282683||path:no annotation	weakly similar to ( 119) AT4G39740 | Symbols: | electron transport SCO1/SenC family protein | chr4:18435586-18437095 REVERSEweakly similar to ( 137) loc_os09g20430 12009.m22074 protein SCO1 protein homolog, mitochondrial precursor, putative, expressed no original description	IPR003782:SCO1/SenC,IPR012336:Thioredoxin-like_fold
GRMZM2G066449	1.98512	3.68662	1.60668	2.10514	15.9479	11.879	20.7223	14.3967	11.4745	17.7554	14.1354	14.3506	2.51788	1.81879	1.37246	1.80393	no annotation	zma:100193054||path:no annotation	very weakly similar to (82.8) loc_os03g45930 12003.m09616 protein expressed protein no original description	no annotation
GRMZM2G099496	62.1309	110.792	28.3231	21.4121	983.197	573.391	221.632	227.373	357.459	396.293	227.367	238.151	68.7051	90.6442	42.3601	23.147	no annotation	no annotation	no original description	no annotation
GRMZM2G161169	3.74215	9.23728	6.7113	6.48082	32.6919	25.8042	24.3668	18.6304	37.1666	55.5459	24.6016	19.4713	11.7788	13.8552	5.0705	3.01724	GO:0004497:monooxygenase activity,GO:0005506:iron ion binding,GO:0009055:electron carrier activity,GO:0016491:oxidoreductase activity,GO:0016705:oxidoreductase activity, acting on paired donors, with incorporation or reduction of molecular oxygen,GO:0020037:heme binding,GO:0046872:metal ion binding,GO:0055114:oxidation-reduction process	zma:100281925||path:no annotation	moderately similar to ( 296) AT5G36110 | Symbols: CYP716A1 | CYP716A1; electron carrier/ heme binding / iron ion binding / monooxygenase/ oxygen binding | chr5:14195377-14197613 FORWARDweakly similar to ( 181) C724B_ORYSA Cytochrome P450 724B1 (EC 1.14.-.-) (OsDWARF11) (Dwarf protein 11) - Oryza sativa (Rice)highly similar to ( 560) loc_os07g33580 12007.m07618 protein taxane 10-beta-hydroxylase, …	IPR001128:Cyt_P450,IPR002401:Cyt_P450_E_grp-I,IPR017972:Cyt_P450_CS
GRMZM2G082686	11.8273	10.3992	8.97547	3.67625	4.64604	2.73172	2.88952	1.07801	8.39227	3.30021	1.45355	1.22951	17.3334	10.3031	8.09749	5.13894	GO:0046872:metal ion binding	zma:100285360||path:no annotation	very weakly similar to (96.7) loc_os03g41110 12003.m09179 protein zinc finger protein 1, putative, expressed no original description	IPR007087:Znf_C2H2,IPR015880:Znf_C2H2-like
GRMZM2G390076	8.21314	9.19194	11.9251	7.6815	34.8427	51.9932	38.5463	38.5958	39.6547	44.321	39.5223	43.7732	7.06844	11.6604	15.1662	10.9205	GO:0004721:phosphoprotein phosphatase activity,GO:0016787:hydrolase activity,no annotation	zma:100283013||path:zma03015||mRNA surveillance pathway ,zma:542269||path:zma03015||mRNA surveillance pathway	highly similar to ( 551) AT2G39840 | Symbols: TOPP4 | TOPP4; protein serine/threonine phosphatase | chr2:16627430-16628789 FORWARDhighly similar to ( 657) PP1_MAIZE Serine/threonine-protein phosphatase PP1 (EC 3.1.3.16) - Zea mays (Maize)highly similar to ( 640) loc_os02g57450 12002.m33479 protein serine/threonine-protein phosphatase PP1, putative, expressedPP2Ac PP2Ac Metallophos ApaH no origina…	IPR004843:Metallo_PEstase_dom,IPR006186:Ser/Thr-sp_prot-phosphatase,IPR029052:Metallo-depent_PP-like
GRMZM2G176327	6.45298	10.5059	25.8113	22.4464	1.69189	1.51432	3.704	1.66003	2.76009	2.67098	1.45917	1.68319	15.9373	16.1847	23.2829	17.0108	GO:0003677:DNA binding,GO:0003682:chromatin binding	zma:100192609||path:no annotation	moderately similar to ( 231) AT1G48000 | Symbols: MYB112, AtMYB112 | MYB112 (myb domain protein 112); DNA binding / transcription factor | chr1:17704269-17706377 REVERSEweakly similar to ( 140) GAM1_ORYSA Transcription factor GAMYB (OsGAMyb) - Oryza sativa (Rice)moderately similar to ( 258) loc_os07g48870 12007.m09096 protein typical P-type R2R3 Myb protein, putative, expressed no original descri…	IPR001005:SANT/Myb,IPR009057:Homeodomain-like,IPR017877:Myb-like_dom,IPR017930:Myb_dom
GRMZM2G134711	138.145	161.28	121.878	119.275	4.45449	4.50235	15.1355	3.44263	3.32643	3.05889	3.7353	3.49363	140.47	143.605	147.81	129.381	no annotation	zma:100281857||path:no annotation	weakly similar to ( 139) loc_os07g31720 12007.m07440 protein ZAC, putative, expressed no original description	no annotation
GRMZM2G302499	2.31598	1.20657	4.62915	6.22922	5.47439	6.6875	14.7094	27.5532	8.95429	13.1506	17.5661	74.9039	2.83243	3.41711	5.99005	5.12171	GO:0005515:protein binding	zma:100284845||path:no annotation	very weakly similar to (90.9) loc_os11g05660 12011.m04763 protein F-box domain containing protein, expressed no original description	IPR001810:F-box_dom_cyclin-like
GRMZM6G312787	33.7034	22.924	36.9925	28.406	3.26597	5.53899	6.1767	5.59142	8.15129	5.02072	3.15274	5.7166	30.6191	31.8697	34.6119	35.0883	no annotation	zma:100278420||path:no annotation	no annotation	no annotation
GRMZM2G416817	34.9105	38.6118	69.3948	62.6768	15.5846	10.1796	18.6046	17.0505	29.7047	16.1179	11.7717	23.516	62.8436	44.3342	90.6097	45.1292	GO:0004806:triglyceride lipase activity,GO:0006629:lipid metabolic process,GO:0016787:hydrolase activity,no annotation	zma:100383317||path:no annotation	moderately similar to ( 421) AT1G02660 | Symbols: | lipase class 3 family protein | chr1:572187-574746 REVERSEhighly similar to ( 683) loc_os01g15000 12001.m42633 protein triacylglycerol lipase, putative, expressedLipase_3 Lipase_3 no original description	IPR002921:Lipase_3,IPR029058:AB_hydrolase,no annotation
GRMZM2G178906	2.18572	4.29952	5.40418	5.9349	12.285	9.15645	16.2858	15.4421	12.7796	17.8473	15.551	16.3504	2.86523	5.76277	3.7187	4.76162	no annotation	zma:100192862||path:no annotation	moderately similar to ( 232) AT3G02070 | Symbols: | OTU-like cysteine protease family protein | chr3:361368-363132 FORWARDmoderately similar to ( 281) loc_os04g32970 12004.m08394 protein cysteine-type peptidase, putative, expressedOTU no original description	IPR003323:OTU
GRMZM2G040634	1.07045	1.09145	1.49278	1.53526	3.55997	3.94837	3.81566	4.78592	3.45203	4.41562	4.441	4.88324	0.996112	1.20222	1.6133	2.02039	GO:0008150:biological_process,no annotation	zma:100277031||path:no annotation	moderately similar to ( 226) AT3G59490 | Symbols: | unknown protein | chr3:21984660-21986262 REVERSEweakly similar to ( 191) loc_os09g33992 12009.m22256 protein expressed protein no original description	IPR027850:DUF4504
GRMZM2G066528	51.2173	58.9368	50.6652	56.795	186.794	139.191	179.106	207.004	122.474	135.367	221.363	154.238	41.2475	45.4396	70.939	52.4624	no annotation	zma:542658||path:no annotation	no original description	IPR009071:HMG_box_dom,no annotation
GRMZM5G833406	18.2299	30.6865	32.7252	33.9139	3.43022	0.897284	4.70892	4.76038	10.8691	4.91082	4.83978	10.8331	50.4941	39.3953	55.2756	25.4313	GO:0008152:metabolic process,GO:0010112:regulation of systemic acquired resistance,GO:0016787:hydrolase activity	zma:100285766||path:no annotation	moderately similar to ( 417) AT1G51760 | Symbols: IAR3, JR3 | IAR3 (IAA-ALANINE RESISTANT 3); IAA-Ala conjugate hydrolase/ metallopeptidase | chr1:19199562-19201424 FORWARDhighly similar to ( 527) loc_os01g51060 12001.m11287 protein IAA-amino acid hydrolase ILR1-like 4 precursor, putative, expressedAbgB Peptidase_M20 no original description	IPR002933:Peptidase_M20,IPR011650:Peptidase_M20_dimer,IPR017439:Amidohydrolase
GRMZM2G406108	2.56674	1.81374	0.763385	0.369725	23.9995	13.0511	8.14532	5.12707	11.6562	7.35975	4.97591	4.52905	4.89323	1.33036	0.72442	0.781233	GO:0005886:plasma membrane,GO:0016020:membrane,GO:0016021:integral component of membrane	zma:100274500||path:no annotation	no original description	IPR006459:UPF0497_TM_pln_subgr,IPR006702:UPF0497_TM_pln
GRMZM2G455476	1.70462	1.46707	1.28266	1.30913	4.80914	5.94903	6.74337	5.52742	4.64038	5.36107	5.95247	5.49903	1.41484	1.57133	1.05446	2.09571	GO:0000166:nucleotide binding,GO:0005524:ATP binding,GO:0005886:plasma membrane,GO:0006200:ATP catabolic process,GO:0016020:membrane,GO:0016887:ATPase activity,GO:0017111:nucleoside-triphosphatase activity	zma:100194100||path:no annotation	highly similar to ( 861) AT5G60740 | Symbols: | ATPase, coupled to transmembrane movement of substances | chr5:24425824-24430269 REVERSEweakly similar to ( 171) PDR15_ORYSA Pleiotropic drug resistance protein 15 - Oryza sativa (Rice)nearly identical (1296) loc_os04g11820 12004.m06425 protein ABC transporter-like protein, putative, expressedABCG_EPDR ABCG_White CcmA ABC_PDR_domain2 ABC_PDR_domain1…	IPR003439:ABC_transporter-like,IPR003593:AAA+_ATPase,IPR017871:ABC_transporter_CS,IPR027417:P-loop_NTPase
GRMZM2G180418	5.22616	7.04723	16.4554	11.4047	1.36041	3.6022	3.2359	3.20119	1.35668	2.77268	2.7835	1.91776	13.8408	8.74507	19.097	12.1792	no annotation	zma:100216864||path:no annotation	highly similar to ( 546) AT1G15730 | Symbols: | PRLI-interacting factor L, putative | chr1:5407535-5409937 REVERSEhighly similar to ( 622) loc_os02g55630 12002.m10588 protein nuclear WD protein, putative, expressedCOG0523 CobW_like PRK11537 cobW CobW_C no original description	IPR003495:CobW/HypB/UreG_dom,IPR011629:Cbl_biosynth_CobW-like_C,IPR027417:P-loop_NTPase
GRMZM2G161242	4.55996	6.25155	6.14618	5.70543	26.5665	26.282	35.6074	31.8075	30.9704	27.1413	38.8732	33.0581	6.99753	5.29765	8.5053	4.83588	GO:0000166:nucleotide binding,GO:0003676:nucleic acid binding,GO:0005730:nucleolus,GO:0008270:zinc ion binding,GO:0046872:metal ion binding	zma:100191289||path:zma03040||Spliceosome	weakly similar to ( 108) AT1G60650 | Symbols: | glycine-rich RNA-binding protein, putative | chr1:22340089-22342148 FORWARDvery weakly similar to (92.4) GRP2_SINAL Glycine-rich RNA-binding protein GRP2A - Sinapis alba (White mustard) (Brassica hirta)weakly similar to ( 189) loc_os03g47800 12003.m09792 protein heterogeneous nuclear ribonucleoprotein A2 homolog 2, putative, expressedRRM no original…	IPR000504:RRM_dom,IPR001878:Znf_CCHC,IPR012677:Nucleotide-bd_a/b_plait
GRMZM2G014441	1.8344	0.649181	0.766313	0.316723	11.4639	14.6686	5.14039	5.30607	12.8483	9.02185	7.42518	11.7374	3.29299	0.666667	0.544523	0.396831	no annotation	zma:100276861||path:no annotation	no original description	no annotation
GRMZM2G113796	10.0126	3.07401	8.97255	6.00539	23.8644	15.969	21.5967	19.273	48.7229	22.8788	19.7007	18.8529	14.8153	5.54837	10.9599	6.68581	no annotation	zma:100277803||path:no annotation	weakly similar to ( 107) loc_os08g31940 12008.m07188 protein expressed protein no original description	no annotation
GRMZM2G068710	15.8462	11.5927	16.7156	14.6651	29.4447	26.6936	33.9526	32.7347	39.1668	34.7651	32.3302	41.3274	18.21	11.8017	16.9736	15.2446	GO:0003676:nucleic acid binding,GO:0005622:intracellular,GO:0005794:Golgi apparatus,GO:0006486:protein glycosylation,GO:0008270:zinc ion binding,GO:0008417:fucosyltransferase activity,GO:0016020:membrane,GO:0016021:integral component of membrane,GO:0016740:transferase activity,GO:0016757:transferase activity, transferring glycosyl groups,GO:0032580:Golgi cisterna membrane,GO:0036065:fucosylation,…	zma:100282635||path:no annotation,zma:732742||path:no annotation	moderately similar to ( 322) AT1G71990 | Symbols: FUT13, ATFUT13, FUCTC, FT4-M | FUT13 (FUCOSYLTRANSFERASE 13); fucosyltransferase/ transferase, transferring glycosyl groups | chr1:27100345-27102097 FORWARDmoderately similar to ( 375) loc_os12g07290 12012.m26850 protein alpha-(1,4)-fucosyltransferase, putative, expressedGlyco_transf_10 no original description	IPR001503:Glyco_trans_10,IPR007087:Znf_C2H2,IPR013087:Znf_C2H2/integrase_DNA-bd,IPR015880:Znf_C2H2-like,IPR017177:Alpha-1_3/4-FUT_pln
GRMZM2G005526	0	0	0	0	0.825283	1.81762	1.34318	1.80323	1.20877	1.41542	1.78378	1.47181	0	0	0	0	GO:0004784:superoxide dismutase activity,GO:0005215:transporter activity,GO:0006801:superoxide metabolic process,GO:0006810:transport,GO:0016020:membrane,GO:0046872:metal ion binding,GO:0055085:transmembrane transport,GO:0055114:oxidation-reduction process	zma:100193589||path:no annotation,zma:100285674||path:no annotation	no original description	IPR001189:Mn/Fe_SOD,IPR006043:Xant/urac/vitC,IPR019831:Mn/Fe_SOD_N
GRMZM2G139872	0.555106	0.508509	0.175899	0.514926	1.41991	1.39096	1.10892	2.03488	1.74398	1.31221	1.59346	2.44599	0.524093	0.340834	0.464655	0.309701	no annotation	zma:100304332||path:no annotation	moderately similar to ( 392) AT5G27920 | Symbols: | F-box family protein | chr5:9942063-9944507 REVERSEhighly similar to ( 612) loc_os12g36670 12012.m07452 protein ubiquitin-protein ligase, putative, expressed no original description	IPR006553:Leu-rich_rpt_Cys-con_subtyp
GRMZM2G129058	0	0	0	0	2.23429	3.14097	1.72097	3.36136	4.55531	2.09754	2.50423	1.67399	0	0	0	0	GO:0004672:protein kinase activity,GO:0004674:protein serine/threonine kinase activity,GO:0005515:protein binding,GO:0005524:ATP binding,GO:0006468:protein phosphorylation,GO:0016772:transferase activity, transferring phosphorus-containing groups,GO:0048544:recognition of pollen	zma:542664||path:no annotation	highly similar to ( 666) AT2G19130 | Symbols: | S-locus lectin protein kinase family protein | chr2:8293789-8296275 FORWARDmoderately similar to ( 328) KPRO_MAIZE Putative receptor protein kinase ZmPK1 precursor (EC 2.7.11.1) - Zea mays (Maize)highly similar to ( 694) loc_os07g36770 12007.m07927 protein retrotransposon protein, putative, Ty3-gypsy subclassPkinase S_TKc S_TKc TyrKc Pkinase_Tyr PTK…	IPR000719:Prot_kinase_cat_dom,IPR000742:EG-like_dom,IPR000858:S_locus_glycoprot,IPR001480:Bulb-type_lectin_dom,IPR003609:Pan_app,IPR008271:Ser/Thr_kinase_AS,IPR011009:Kinase-like_dom,IPR013227:PAN-2_domain,IPR013320:ConA-like_subgrp,IPR017441:Protein_kinase_ATP_BS,IPR024171:SRK_like_kinase
GRMZM2G145101	12.5172	10.872	7.24965	7.63023	39.1183	24.343	18.3959	26.0575	37.5034	33.7865	24.2388	37.2746	12.9388	9.91341	7.97459	8.40373	GO:0004089:carbonate dehydratase activity,GO:0008270:zinc ion binding,GO:0009507:chloroplast,GO:0015976:carbon utilization,GO:0016829:lyase activity	zma:100283312||path:zma00910||Nitrogen metabolism	moderately similar to ( 320) AT4G33580 | Symbols: ATBCA5, BCA5 | carbonic anhydrase family protein / carbonate dehydratase family protein | chr4:16139406-16141363 FORWARDmoderately similar to ( 206) CAHC_PEA Carbonic anhydrase, chloroplast precursor (EC 4.2.1.1) (Carbonate dehydratase) [Contains: Carbonic anhydrase, 27 kDa isoform; Carbonic anhydrase, 25 kDa isoform] - Pisum sativum (Garden pea)m…	IPR001765:Carbonic_anhydrase,IPR015892:Carbonic_anhydrase_CS
GRMZM2G077356	17.6098	33.9832	19.6727	21.1959	181.144	135.709	152.853	98.9079	88.9284	131.367	143.73	108.855	24.3143	23.8234	31.1013	26.4368	GO:0005634:nucleus,GO:0006351:transcription, DNA-templated,GO:0006355:regulation of transcription, DNA-templated,GO:0006417:regulation of translation,GO:0009414:response to water deprivation,GO:0009416:response to light stimulus,GO:0009611:response to wounding,GO:0009630:gravitropism,GO:0009733:response to auxin,GO:0009734:auxin-activated signaling pathway,GO:0009753:response to jasmonic acid,GO:…	zma:100384262||path:zma04075||Plant hormone signal transduction	weakly similar to ( 167) AT3G04730 | Symbols: IAA16 | IAA16; transcription factor | chr3:1288993-1290415 REVERSEmoderately similar to ( 210) IAA13_ORYSA Auxin-responsive protein IAA13 (Indoleacetic acid-induced protein 13) - Oryza sativa (Rice)moderately similar to ( 210) loc_os03g53150 12003.m10289 protein OsIAA13 - Auxin-responsive Aux/IAA gene family member, expressedAUX_IAA no original descri…	IPR003311:AUX_IAA,IPR011525:AuxIAA_ARF_dimer
GRMZM2G096952	2.75816	5.10021	3.27117	4.26499	10.6203	10.389	9.99795	8.01758	10.7894	16.2442	8.44862	11.413	4.57522	4.84566	3.32094	2.91524	GO:0005524:ATP binding,GO:0016020:membrane,GO:0016887:ATPase activity	zma:100280733||path:no annotation	highly similar to ( 595) AT1G17840 | Symbols: WBC11, ABCG11, DSO, COF1, ATWBC11 | WBC11 (WHITE-BROWN COMPLEX HOMOLOG PROTEIN 11); ATPase, coupled to transmembrane movement of substances / fatty acid transporter | chr1:6142870-6145894 FORWARDweakly similar to ( 186) PDR3_TOBAC Pleiotropic drug resistance protein 3 (NtPDR3) - Nicotiana tabacum (Common tobacco)nearly identical (1123) loc_os09g29660 …	IPR003439:ABC_transporter-like,IPR003593:AAA+_ATPase,IPR013525:ABC_2_trans,IPR017871:ABC_transporter_CS,IPR027417:P-loop_NTPase
GRMZM2G102572	77.9809	92.8909	57.1431	57.209	24.3518	18.2138	27.7833	17.879	15.8096	17.8904	20.0694	20.7879	94.9936	74.1381	91.8859	59.6287	GO:0006629:lipid metabolic process,GO:0016787:hydrolase activity,GO:0016788:hydrolase activity, acting on ester bonds	zma:100286087||path:no annotation	moderately similar to ( 267) AT5G45920 | Symbols: | carboxylesterase/ hydrolase/ hydrolase, acting on ester bonds | chr5:18622822-18624677 FORWARDmoderately similar to ( 376) loc_os01g11570 12001.m07773 protein isoamyl acetate-hydrolyzing esterase, putative, expressedIsoamyl_acetate_hydrolase_like Lipase_GDSL no original description	IPR001087:Lipase_GDSL,IPR013831:SGNH_hydro-type_esterase_dom
GRMZM5G868868	2.81702	2.54669	1.72349	2.09863	0.290604	0.496175	0.552036	0.574979	0.407095	0.488852	0.283629	0.485202	2.32612	2.41708	1.76132	2.37834	no annotation	no annotation	moderately similar to ( 325) AT3G06540 | Symbols: | GDP dissociation inhibitor family protein / Rab GTPase activator family protein | chr3:2035201-2037662 REVERSEmoderately similar to ( 322) loc_os01g16354 12001.m150885 protein rab proteins geranylgeranyltransferase component A, putative, expressedGDI MRS6 no original description	IPR016664:Rab_geranylTrfase_A_euk,IPR018203:GDP_dissociation_inhibitor
GRMZM2G367094	6.76314	4.98523	4.11015	12.6157	45.3026	24.8422	55.1354	44.9843	16.1283	20.1093	24.2868	38.7743	1.82804	2.13631	3.34309	8.15933	no annotation	zma:100275327||path:no annotation	no original description	no annotation
GRMZM2G157263	42.0027	38.3595	49.1116	41.8758	15.2781	16.7767	19.8276	19.0988	17.639	20.0219	17.159	18.5776	50.2848	36.2532	50.0707	45.6814	GO:0004128:cytochrome-b5 reductase activity, acting on NAD(P)H,GO:0005783:endoplasmic reticulum,GO:0005886:plasma membrane,GO:0009505:plant-type cell wall,GO:0016491:oxidoreductase activity,GO:0022900:electron transport chain,GO:0055114:oxidation-reduction process	zma:100126901||path:zma00520||Amino sugar and nucleotide sugar metabolism ,path:zma01110||Biosynthesis of secondary metabolites	moderately similar to ( 445) AT5G17770 | Symbols: ATCBR, CBR1 | ATCBR (ARABIDOPSIS THALIANA NADH:CYTOCHROME B5 REDUCTASE 1); cytochrome-b5 reductase | chr5:5864543-5866495 REVERSEmoderately similar to ( 201) NIA1_ORYSA Nitrate reductase [NADH] 1 (EC 1.7.1.1) (NR1) - Oryza sativa (Rice)moderately similar to ( 476) loc_os01g59930 12001.m12127 protein NADH-cytochrome b5 reductase, putative, expresse…	IPR001433:OxRdtase_FAD/NAD-bd,IPR001709:Flavoprot_Pyr_Nucl_cyt_Rdtase,IPR001834:NADH-Cyt_B5_reductase,IPR008333:OxRdtase_FAD-bd_dom,IPR017927:Fd_Rdtase_FAD-bd,IPR017938:Riboflavin_synthase-like_b-brl
GRMZM5G843389	9.96851	15.4206	11.2741	12.9843	1.8801	1.7374	3.09181	3.37894	3.21125	3.15928	2.67246	3.70013	9.41968	12.7948	13.8753	12.7765	GO:0005515:protein binding,GO:0008270:zinc ion binding,GO:0046872:metal ion binding	zma:100285775||path:no annotation	weakly similar to ( 143) AT1G73760 | Symbols: | zinc finger (C3HC4-type RING finger) family protein | chr1:27739366-27741161 REVERSEmoderately similar to ( 313) loc_os01g49770 12001.m11162 protein protein binding protein, putative, expressed no original description	IPR001841:Znf_RING,IPR013083:Znf_RING/FYVE/PHD
GRMZM5G824534	0.8185	1.25814	0.848215	0.978294	4.98351	4.34366	6.10759	4.70892	3.2333	6.27686	6.41617	6.97869	0.877529	0.956789	0.944487	0.856205	no annotation	zma:100276448||path:no annotation	highly similar to ( 535) loc_os07g39980 12007.m08240 protein expressed protein no original description	IPR019438:DUF2419
GRMZM2G181376	61.7607	103.867	68.0552	60.7538	1061.63	633.249	746.69	537.852	761.837	526.953	408.406	549.317	99.7294	54.206	89.3251	56.1105	no annotation	zma:100279485||path:no annotation	no original description	no annotation
GRMZM2G032154	2.69598	2.68661	3.57836	2.01263	10.8374	7.27756	14.0887	10.0887	10.9227	10.4843	9.83001	24.6059	3.4328	2.56259	3.20276	3.25534	no annotation	no annotation	no original description	no annotation
GRMZM2G031827	41.8862	32.7049	50.1767	40.9419	1.96552	2.10047	6.09032	2.03424	3.58007	0.882371	2.30663	3.31208	52.8015	33.4969	69.6017	44.2291	GO:0000166:nucleotide binding,GO:0003676:nucleic acid binding,GO:0003723:RNA binding,GO:0005634:nucleus,GO:0008270:zinc ion binding,GO:0046872:metal ion binding,GO:0048573:photoperiodism, flowering,no annotation	zma:100282114||path:zma03040||Spliceosome	moderately similar to ( 322) AT5G42820 | Symbols: ATU2AF35B, U2AF35B | U2AF35B; RNA binding / nucleic acid binding / nucleotide binding / zinc ion binding | chr5:17170445-17171296 REVERSEmoderately similar to ( 358) loc_os05g48960 12005.m27978 protein splicing factor U2af 38 kDa subunit, putative, expressed no original description	IPR000504:RRM_dom,IPR000571:Znf_CCCH,IPR009145:U2_small,IPR012677:Nucleotide-bd_a/b_plait,no annotation
GRMZM2G163866	4.91744	2.5843	3.05729	2.48177	1.60171	0.564461	0.944604	0.563616	1.56936	0.966114	0.474975	0.176129	6.19513	3.71225	2.79016	2.81934	GO:0005886:plasma membrane,GO:0009507:chloroplast,GO:0010167:response to nitrate,GO:0015706:nitrate transport,GO:0016021:integral component of membrane,GO:0048527:lateral root development,GO:0055085:transmembrane transport,GO:0080167:response to karrikin	zma:101027089||path:zma00910||Nitrogen metabolism	highly similar to ( 650) AT1G08090 | Symbols: ATNRT2:1, NRT2, NRT2;1AT, ACH1, LIN1, ATNRT2.1, NRT2.1 | ATNRT2:1 (NITRATE TRANSPORTER 2:1); nitrate transmembrane transporter | chr1:2524139-2525920 FORWARDhighly similar to ( 767) loc_os02g02190 12002.m05569 protein high affinity nitrate transporter, putative, expressedNarK no original description	IPR011701:MFS,IPR016196:MFS_dom_general_subst_transpt
GRMZM2G169699	2.04043	1.61675	1.48826	1.31771	4.81089	4.034	3.8926	2.913	5.01414	3.87837	3.43882	3.75908	2.25815	1.67256	0.831943	1.32609	GO:0009507:chloroplast,GO:0009570:chloroplast stroma,GO:0009571:proplastid stroma,GO:0010207:photosystem II assembly,no annotation	zma:100217070||path:no annotation	moderately similar to ( 308) AT1G73060 | Symbols: | unknown protein | chr1:27479027-27481258 FORWARDmoderately similar to ( 398) loc_os02g02520 12002.m05601 protein expressed proteinDUF1995 no original description	IPR018962:DUF1995
GRMZM5G856837	6.10863	8.04386	8.66213	8.45419	17.9097	16.1258	24.6322	22.5145	21.0003	17.4396	19.7786	21.9319	7.18973	6.37697	9.65342	8.92117	GO:0046983:protein dimerization activity	zma:100283701||path:no annotation	weakly similar to ( 135) AT5G54680 | Symbols: ILR3 | ILR3 (iaa-leucine resistant3); DNA binding / transcription factor | chr5:22217270-22218993 FORWARDmoderately similar to ( 266) loc_os02g02480 12002.m33506 protein DNA binding protein, putative, expressed no original description	IPR011598:bHLH_dom
GRMZM2G479906	0.301096	0.438925	0.620622	0.964226	1.042	3.10668	3.55909	3.41329	6.08982	3.33345	4.06548	7.72465	0.369592	0.819665	0.913298	0.831718	GO:0005524:ATP binding,GO:0016020:membrane,GO:0016887:ATPase activity	zma:100384044||path:no annotation	nearly identical (1774) AT1G15520 | Symbols: PDR12, ATPDR12 | PDR12 (PLEIOTROPIC DRUG RESISTANCE 12); ATPase, coupled to transmembrane movement of substances | chr1:5331993-5338175 REVERSEnearly identical (1935) PDR4_ORYSA Pleiotropic drug resistance protein 4 - Oryza sativa (Rice)nearly identical (2062) loc_os09g16380 12009.m04898 protein ABC1 protein, putativeABC_PDR_domain2 ABCG_EPDR ABCG_Whit…	IPR003439:ABC_transporter-like,IPR003593:AAA+_ATPase,IPR013525:ABC_2_trans,IPR013581:PDR_assoc,IPR027417:P-loop_NTPase,IPR029481:ABC_trans_N
GRMZM2G132763	8.61895	3.87661	2.15672	3.82909	0.769578	0.922499	0.734638	0.44747	0.854487	0.757196	0.534338	0.517108	6.78137	6.22356	5.2162	4.52367	GO:0004672:protein kinase activity,GO:0004674:protein serine/threonine kinase activity,GO:0005515:protein binding,GO:0005524:ATP binding,GO:0006468:protein phosphorylation,GO:0016772:transferase activity, transferring phosphorus-containing groups	zma:100382055||path:no annotation	highly similar to ( 620) AT1G17750 | Symbols: | leucine-rich repeat transmembrane protein kinase, putative | chr1:6106656-6110008 FORWARDhighly similar to ( 592) RPK1_IPONI Receptor-like protein kinase precursor (EC 2.7.11.1) - Ipomoea nil (Japanese morning glory) (Pharbitis nil)nearly identical (1238) loc_os10g06760 12010.m04071 protein receptor-like protein kinase precursor, putative, expressed…	IPR000719:Prot_kinase_cat_dom,IPR001611:Leu-rich_rpt,IPR008271:Ser/Thr_kinase_AS,IPR011009:Kinase-like_dom,IPR013320:ConA-like_subgrp,IPR017441:Protein_kinase_ATP_BS
GRMZM2G369472	11.7861	158.708	20.5866	47.5028	131.87	44.0448	160.403	137.167	51.8978	76.0061	115.866	206.913	9.87443	29.2776	31.9716	40.2569	GO:0003677:DNA binding,GO:0003700:sequence-specific DNA binding transcription factor activity,GO:0005634:nucleus,GO:0006351:transcription, DNA-templated,GO:0006355:regulation of transcription, DNA-templated	zma:100283357||path:no annotation	very weakly similar to (87.4) AT4G34410 | Symbols: RRTF1 | RRTF1 ({REDOX RESPONSIVE TRANSCRIPTION FACTOR 1); DNA binding / transcription factor | chr4:16451992-16452798 FORWARDweakly similar to ( 190) loc_os08g36920 12008.m07680 protein AP2 domain containing protein, expressedAP2 AP2 no original description	IPR001471:AP2/ERF_dom,IPR016177:DNA-bd_integrase-typ
GRMZM2G053485	0	0	0	0	47.7651	15.3568	31.537	16.4939	23.7979	18.4063	16.3409	53.562	0	0	0	0	no annotation	zma:100275813||path:no annotation	no original description	no annotation
GRMZM2G121458	4.29526	2.90008	3.75625	2.12182	0.794235	0.652532	0.610388	0.321443	0.609098	0.530116	0.355216	0.299806	4.44897	3.63923	2.23228	2.62854	no annotation	zma:100193793||path:no annotation,zma:100216810||path:no annotation,zma:100381440||path:no annotation	moderately similar to ( 270) AT2G44280 | Symbols: | unknown protein | chr2:18301563-18303339 REVERSEmoderately similar to ( 332) loc_os07g39010 12007.m29237 protein expressed protein no original description	IPR007034:BMS1_TSR1_C,IPR016196:MFS_dom_general_subst_transpt
GRMZM2G169726	71.6042	19.8608	20.9248	24.9565	479.889	92.1278	86.7095	88.1	309.075	101.118	83.9532	106.029	70.978	12.9076	25.4506	26.6404	no annotation	zma:100283217||path:no annotation	no original description	no annotation
GRMZM2G443495	1.92846	2.20423	1.36417	0.986662	8.75001	7.76244	3.82168	2.43528	8.92383	8.07457	2.11686	4.25052	2.30338	2.39371	0.85112	1.32882	GO:0016884:carbon-nitrogen ligase activity, with glutamine as amido-N-donor,no annotation	zma:100273537||path:no annotation,zma:100273549||path:no annotation	moderately similar to ( 290) AT5G64440 | Symbols: AtFAAH | AtFAAH (Arabidopsis thaliana fatty acid amide hydrolase); N-(long-chain-acyl)ethanolamine deacylase/ amidase | chr5:25766229-25770260 FORWARDhighly similar to ( 596) loc_os12g07150 12012.m04704 protein glutamyl-tRNA, putative, expressedGatA Amidase gatA PRK09201 PRK07488 PRK07235 PRK06169 PRK07056 PRK07486 PRK06102 PRK08137 PRK07487 PRK08…	IPR000120:Amidase,IPR023631:Amidase_dom,no annotation
GRMZM2G131708	3.43316	4.12769	4.77408	5.61215	0.974316	1.54516	1.29101	1.13292	0.968596	1.45049	1.07935	0.81328	3.16359	4.69202	4.83528	4.4079	GO:0008152:metabolic process,GO:0008168:methyltransferase activity,GO:0009507:chloroplast,GO:0016740:transferase activity,GO:0032259:methylation,no annotation	zma:100272998||path:no annotation	moderately similar to ( 274) AT4G29590 | Symbols: | methyltransferase | chr4:14512736-14514404 REVERSEmoderately similar to ( 377) loc_os01g51530 12001.m43163 protein methyltransferase, putative, expressed no original description	IPR013216:Methyltransf_11,IPR029063:SAM-dependent_MTases-like,no annotation
GRMZM5G849149	0.561229	0.299928	0.235251	0.488857	1.96232	2.79243	1.65691	2.77379	1.53871	1.47887	2.48942	1.42054	0.351336	0.254682	0.284127	0.254603	GO:0005886:plasma membrane,no annotation	zma:100276765||path:no annotation	moderately similar to ( 265) AT1G16520 | Symbols: | unknown protein | chr1:5648904-5650998 FORWARDmoderately similar to ( 395) loc_os03g45760 12003.m09601 protein expressed protein no original description	no annotation
GRMZM2G141978	0	0	0	0	0.782431	1.65288	2.1757	3.10018	1.93003	1.67863	3.35909	1.64662	0	0	0	0	no annotation	no annotation	no original description	no annotation
GRMZM2G116133	1.70882	2.64005	2.71644	2.44312	10.1541	9.70856	8.64175	6.94489	6.86777	7.97743	7.43658	7.28083	1.22236	1.75715	2.53198	2.63394	GO:0004527:exonuclease activity,no annotation	zma:100283919||path:no annotation,zma:100856959||path:zma03018||RNA degradation	moderately similar to ( 233) AT3G07750 | Symbols: | 3 exoribonuclease family domain 1-containing protein | chr3:2473486-2475218 FORWARDmoderately similar to ( 269) loc_os12g21500 12012.m05997 protein exosome complex exonuclease RRP42, putative, expressedPRK04282 COG2123 no original description	IPR001247:ExoRNase_PH_dom1,IPR015847:ExoRNase_PH_dom2,IPR020568:Ribosomal_S5_D2-typ_fold,no annotation
AC211276.4_FG008	5.85441	4.20447	1.83534	2.4927	50.1427	12.1433	18.7006	11.7847	26.1421	16.3948	13.8827	8.66418	6.14913	4.44666	2.40654	2.17726	GO:0008375:acetylglucosaminyltransferase activity,GO:0016020:membrane	zma:100275532||path:no annotation	moderately similar to ( 333) AT3G52060 | Symbols: | unknown protein | chr3:19310987-19312027 REVERSEhighly similar to ( 530) loc_os03g44580 12003.m35334 protein expressed proteinDUF266 no original description	IPR003406:Glyco_trans_14
GRMZM2G007120	7.489	6.93894	9.79368	9.1323	20.9488	20.4681	28.7362	25.911	25.6495	21.9271	28.063	29.1717	11.3004	8.43612	11.405	10.2108	GO:0005829:cytosol,GO:0008150:biological_process,no annotation	zma:100284213||path:no annotation	moderately similar to ( 234) AT1G44790 | Symbols: | ChaC-like family protein | chr1:16912403-16913582 REVERSEmoderately similar to ( 321) loc_os04g37580 12004.m08747 protein cation transport protein chaC, putative, expressedChaC ChaC no original description	IPR006840:ChaC,IPR013024:Butirosin_synth_BtrG-like
GRMZM5G864239	3.42545	4.31951	3.88489	3.7775	52.4259	42.1674	44.7819	44.5234	34.3167	41.7354	45.5372	54.6228	3.67148	2.44469	3.97871	3.56303	no annotation	no annotation	no original description	no annotation
GRMZM2G095164	9.11493	7.04475	4.39993	2.44566	2.34763	1.9643	1.25786	0.570458	1.01261	1.18024	0.606966	0.552662	13.6333	4.35338	6.00637	3.22467	no annotation	zma:100284473||path:no annotation	very weakly similar to (92.8) loc_os01g15320 12001.m08130 protein rapid alkalinization factor 1 precursor, putative, expressedRALF no original description	IPR008801:RALF
GRMZM2G040890	5.29125	5.84542	7.50797	6.90078	1.86268	1.47327	2.91044	1.57401	1.92314	2.21532	1.56577	1.31489	12.2162	9.11862	8.60384	7.81906	no annotation	zma:100383416||path:no annotation	weakly similar to ( 181) AT4G30350 | Symbols: | heat shock protein-related | chr4:14848031-14850973 FORWARDhighly similar to ( 809) loc_os02g54720 12002.m10500 protein expressed protein no original description	IPR023150:Dbl_Clp-N,IPR027417:P-loop_NTPase
GRMZM2G389301	10.5805	5.98163	12.5455	4.55974	0.55208	0.689226	1.37412	0.271369	0.72022	0.563615	0.405911	0.555521	29.307	7.5187	11.6111	3.94237	GO:0005515:protein binding	zma:100381774||path:no annotation	moderately similar to ( 204) AT3G63060 | Symbols: EDL3 | EDL3 (EID1-like 3) | chr3:23300638-23301456 REVERSEmoderately similar to ( 303) loc_os05g41490 12005.m08324 protein circadian clock coupling factor ZGT, putative, expressed no original description	IPR001810:F-box_dom_cyclin-like
GRMZM6G279688	1.23674	2.11204	2.60385	1.39728	8.04925	6.94265	9.93331	8.23115	9.13955	6.91659	8.53558	9.64652	2.12929	1.99128	2.4555	1.75533	no annotation	no annotation	no annotation	no annotation
GRMZM2G353313	0.916908	1.45569	2.31379	2.04716	58.5617	46.1908	90.6299	84.969	100.527	71.2622	100.157	105.22	4.2278	0.649802	4.53327	2.24009	no annotation	no annotation	no original description	no annotation
GRMZM2G081585	0	0	0	0	1.46079	2.37268	1.37309	2.32798	1.49128	1.67694	2.24974	1.52473	0	0	0	0	GO:0004784:superoxide dismutase activity,GO:0006801:superoxide metabolic process,GO:0046872:metal ion binding,GO:0055114:oxidation-reduction process	zma:100193589||path:no annotation	weakly similar to ( 117) AT5G23310 | Symbols: FSD3 | FSD3 (FE SUPEROXIDE DISMUTASE 3); superoxide dismutase | chr5:7850624-7852241 FORWARDvery weakly similar to (89.4) SODF_NICPL Superoxide dismutase [Fe], chloroplast (EC 1.15.1.1) (Fragment) - Nicotiana plumbaginifolia (Leadwort-leaved tobacco)weakly similar to ( 152) loc_os06g05110 12006.m31976 protein superoxide dismutase, chloroplast, putativ…	IPR001189:Mn/Fe_SOD,IPR019831:Mn/Fe_SOD_N
GRMZM2G096680	1753.98	1528.74	927.7	410.36	546.316	336.832	341.302	55.7272	294.582	203.316	226.556	89.153	2930.68	1533.93	582.458	491.772	GO:0004867:serine-type endopeptidase inhibitor activity,GO:0009611:response to wounding	zma:100282452||path:no annotation	very weakly similar to (97.1) loc_os12g25090 12012.m56494 protein expressed protein no original description	IPR000864:Prot_inh_pot1
GRMZM5G854334	1.35179	2.52772	2.18339	2.57995	7.98954	18.1593	14.8352	18.4597	7.84727	21.667	20.5718	13.4593	0.817928	2.93508	1.67573	2.94072	no annotation	no annotation	very weakly similar to ( 100) loc_os11g47130 12011.m08493 protein importin-beta N-terminal domain containing protein, expressed no original description	no annotation
GRMZM2G069923	17.8052	18.0429	26.4741	20.0887	38.5174	40.3324	76.5253	88.5037	65.6469	82.6285	77.1732	246.238	29.5401	25.7155	27.4611	18.5343	GO:0005515:protein binding,GO:0008270:zinc ion binding,GO:0009299:mRNA transcription,GO:0009416:response to light stimulus,GO:0009535:chloroplast thylakoid membrane,GO:0010200:response to chitin,GO:0031351:integral component of plastid membrane,GO:0046872:metal ion binding	zma:100383370||path:no annotation	moderately similar to ( 216) AT2G17730 | Symbols: | zinc finger (C3HC4-type RING finger) family protein | chr2:7704142-7705312 FORWARDmoderately similar to ( 374) loc_os06g50370 12006.m09561 protein RING-H2 finger protein ATL2B, putative, expressed no original description	IPR001841:Znf_RING,IPR013083:Znf_RING/FYVE/PHD
GRMZM2G085924	1081.72	617.74	564.628	291.673	416.341	300.356	302.812	96.7018	315.825	237.736	234.695	160.813	1805.32	728.989	629.674	334.914	GO:0008168:methyltransferase activity,GO:0008171:O-methyltransferase activity,GO:0016740:transferase activity,GO:0032259:methylation,GO:0046983:protein dimerization activity	zma:100127014||path:no annotation	very weakly similar to (90.1) AT4G35160 | Symbols: | O-methyltransferase family 2 protein | chr4:16730989-16732808 REVERSEweakly similar to ( 169) ZRP4_MAIZE O-methyltransferase ZRP4 (EC 2.1.1.-) (OMT) - Zea mays (Maize)moderately similar to ( 389) loc_os11g20090 12011.m06084 protein O-methyltransferase ZRP4, putative, expressedMethyltransf_2 no original description	IPR001077:O_MeTrfase_2,IPR011991:WHTH_trsnscrt_rep_DNA-bd_dom,IPR012967:Plant_MeTrfase_dimerisation,IPR016461:COMT,IPR029063:SAM-dependent_MTases-like
GRMZM2G146885	22.3616	26.372	29.422	27.4288	7.04236	6.85437	9.91042	7.814	7.76402	8.32331	7.24604	7.79401	29.794	28.2978	32.5237	27.2095	GO:0003824:catalytic activity,GO:0005777:peroxisome,GO:0006635:fatty acid beta-oxidation,GO:0008152:metabolic process,GO:0009062:fatty acid catabolic process,GO:0016853:isomerase activity,GO:0051750:delta3,5-delta2,4-dienoyl-CoA isomerase activity	zma:100192936||path:zma04146||Peroxisome	moderately similar to ( 261) AT5G43280 | Symbols: ATDCI1 | ATDCI1 (DELTA(3,5),DELTA(2,4)-DIENOYL-COA ISOMERASE 1); delta3,5-delta2,4-dienoyl-CoA isomerase/ enoyl-CoA hydratase | chr5:17367947-17368750 FORWARDmoderately similar to ( 399) loc_os01g70090 12001.m13057 protein delta3,5-delta2,4-dienoyl-CoA isomerase, mitochondrial precursor, putative, expressedPRK06142 PRK07817 CaiD PRK07509 PRK07658 …	IPR001753:Crotonase_core_superfam,IPR014748:Crontonase_C,IPR029045:ClpP/crotonase-like_dom
GRMZM2G112764	4.87064	3.29331	5.39451	5.00012	9.71779	9.89455	12.5121	15.1117	11.552	10.5731	12.499	17.0326	4.34039	4.42103	6.3891	4.6859	GO:0003676:nucleic acid binding,GO:0003677:DNA binding,GO:0003682:chromatin binding,GO:0003700:sequence-specific DNA binding transcription factor activity,GO:0006355:regulation of transcription, DNA-templated,GO:0008270:zinc ion binding	zma:100284888||path:no annotation	weakly similar to ( 150) AT5G47390 | Symbols: | myb family transcription factor | chr5:19227001-19228546 FORWARDmoderately similar to ( 268) loc_os08g04840 12008.m080080 protein DNA binding protein, putative, expressed no original description	IPR001005:SANT/Myb,IPR001878:Znf_CCHC,IPR006447:Myb_dom_plants,IPR009057:Homeodomain-like,IPR017930:Myb_dom
GRMZM2G094352	41.4674	27.5425	50.5727	50.1981	8.64101	8.01799	13.4418	12.0849	14.2659	12.5058	13.4371	12.5519	56.6549	43.0178	61.4772	47.7418	GO:0003677:DNA binding,GO:0003700:sequence-specific DNA binding transcription factor activity,GO:0005634:nucleus,GO:0006351:transcription, DNA-templated,GO:0006355:regulation of transcription, DNA-templated,GO:0009409:response to cold,GO:0009862:systemic acquired resistance, salicylic acid mediated signaling pathway,GO:0042742:defense response to bacterium,GO:0043565:sequence-specific DNA binding…	zma:100192658||path:zma04075||Plant hormone signal transduction	moderately similar to ( 290) AT5G65210 | Symbols: TGA1 | TGA1; DNA binding / calmodulin binding / transcription factor | chr5:26059353-26060749 FORWARDmoderately similar to ( 264) TGA1A_TOBAC TGACG-sequence-specific DNA-binding protein TGA-1A (TGA1a) (ASF-1 protein) - Nicotiana tabacum (Common tobacco)moderately similar to ( 311) loc_os08g07970 12008.m04934 protein transcription factor TGA4, puta…	IPR004827:bZIP,IPR025422:DOG1_domain,no annotation
GRMZM2G169440	0	0	0	0	4.44069	5.07313	4.00071	4.35693	4.38803	4.32489	3.77472	6.18064	0	0	0	0	no annotation	zma:100501477||path:no annotation	no original description	no annotation
GRMZM2G125032	9.06769	14.7263	13.2828	53.407	36.454	34.1146	35.0397	6.3765	35.67	35.2892	10.4877	8.04185	16.8184	16.2286	57.074	17.2702	GO:0003824:catalytic activity,GO:0004338:glucan exo-1,3-beta-glucosidase activity,GO:0004553:hydrolase activity, hydrolyzing O-glycosyl compounds,GO:0005618:cell wall,GO:0005773:vacuole,GO:0005886:plasma membrane,GO:0005975:carbohydrate metabolic process,GO:0008152:metabolic process,GO:0009409:response to cold,GO:0009617:response to bacterium,GO:0009651:response to salt stress,GO:0009817:defense …	zma:100272379||path:no annotation	moderately similar to ( 275) AT4G16260 | Symbols: | catalytic/ cation binding / hydrolase, hydrolyzing O-glycosyl compounds | chr4:9200180-9201441 REVERSEmoderately similar to ( 421) E13B_HORVU Glucan endo-1,3-beta-glucosidase GII precursor (EC 3.2.1.39) ((1->3)-beta-glucan endohydrolase GII) ((1->3)-beta-glucanase isoenzyme GII) (Beta-1,3-endoglucanase GII) - Hordeum vulgare (Barley)moderately s…	IPR000490:Glyco_hydro_17,IPR013781:Glyco_hydro_catalytic_dom,IPR017853:Glycoside_hydrolase_SF
GRMZM2G001824	1.98465	1.7792	1.58875	4.6962	13.4156	4.74318	23.2352	27.9862	6.88328	9.62208	11.7736	25.6293	0.305651	0.355603	1.51012	3.15441	GO:0003677:DNA binding,GO:0003682:chromatin binding	zma:100501299||path:no annotation	moderately similar to ( 229) AT1G48000 | Symbols: MYB112, AtMYB112 | MYB112 (myb domain protein 112); DNA binding / transcription factor | chr1:17704269-17706377 REVERSEweakly similar to ( 154) GAM1_ORYSA Transcription factor GAMYB (OsGAMyb) - Oryza sativa (Rice)moderately similar to ( 248) loc_os05g04210 12005.m04954 protein cpm5, putative, expressed no original description	IPR001005:SANT/Myb,IPR009057:Homeodomain-like,IPR017930:Myb_dom
GRMZM2G178371	3.46386	2.87457	3.30236	3.30251	10.147	10.8653	9.32911	9.31241	11.3972	10.8805	9.22225	13.0053	3.38783	2.94218	2.682	3.34016	GO:0004672:protein kinase activity,GO:0005515:protein binding,GO:0005524:ATP binding,GO:0005730:nucleolus,GO:0005777:peroxisome,GO:0006468:protein phosphorylation,GO:0016301:kinase activity,GO:0016310:phosphorylation,GO:0016772:transferase activity, transferring phosphorus-containing groups,GO:0043574:peroxisomal transport,no annotation	zma:100384040||path:no annotation	weakly similar to ( 120) AT3G10572 | Symbols: | 3-phosphoinositide-dependent protein kinase-1, putative | chr3:3304346-3306306 FORWARDmoderately similar to ( 272) loc_os06g48970 12006.m32173 protein 3-phosphoinositide-dependent protein kinase-1, putative, expressed no original description	no annotation
GRMZM2G060720	1.09875	0.957289	0.916871	0.749975	8.61679	7.17821	5.4858	5.17661	12.0866	7.24759	4.35168	5.19245	1.78007	1.34894	1.17972	1.09754	no annotation	zma:100304178||path:no annotation	weakly similar to ( 115) loc_os04g34050 12004.m08499 protein VQ motif family protein, expressed no original description	IPR008889:VQ
GRMZM2G009223	0.171771	0.507533	0.50956	0.833583	10.0493	5.35445	10.1138	3.65345	8.15364	7.49228	11.591	5.1303	0.577894	0.483069	0.977015	0.786845	GO:0005215:transporter activity,GO:0006810:transport,GO:0016020:membrane,GO:0016021:integral component of membrane	zma:100281048||path:no annotation	moderately similar to ( 443) AT1G61800 | Symbols: GPT2 | GPT2; antiporter/ glucose-6-phosphate transmembrane transporter | chr1:22824527-22826459 FORWARDmoderately similar to ( 213) TPT_PEA Triose phosphate/phosphate translocator, chloroplast precursor (cTPT) (p36) (E30) - Pisum sativum (Garden pea)moderately similar to ( 470) loc_os07g33910 12007.m07649 protein glucose-6-phosphate/phosphate tran…	IPR000620:DMT,IPR004696:Tpt_PEP_transl,IPR004853:DUF250
GRMZM2G339562	6.28916	5.84644	14.9178	8.0729	42.0583	21.0287	156.234	96.9659	77.106	43.2107	113.328	351.681	16.8843	4.64945	16.6984	10.2756	no annotation	zma:100274353||path:no annotation	no original description	no annotation
GRMZM2G022740	0.66617	0.741097	0.349649	0.411386	24.2112	14.5853	12.8334	12.1431	13.7662	20.1436	13.0325	15.7607	0.690624	0.892506	0.943641	0.801965	GO:0004601:peroxidase activity,GO:0006979:response to oxidative stress,GO:0016491:oxidoreductase activity,GO:0020037:heme binding,GO:0046872:metal ion binding,GO:0055114:oxidation-reduction process	zma:100273104||path:zma00360||Phenylalanine metabolism ,path:zma00940||Phenylpropanoid biosynthesis ,path:zma01100||Metabolic pathways ,path:zma01110||Biosynthesis of secondary metabolites	moderately similar to ( 277) AT1G05260 | Symbols: RCI3, RCI3A | RCI3 (RARE COLD INDUCIBLE GENE 3); peroxidase | chr1:1529827-1531271 FORWARDmoderately similar to ( 266) PER2_ARAHY Cationic peroxidase 2 precursor (EC 1.11.1.7) (PNPC2) - Arachis hypogaea (Peanut)moderately similar to ( 483) loc_os05g04490 12005.m04982 protein peroxidase 1 precursor, putative, expressedsecretory_peroxidase plant_per…	IPR000823:Peroxidase_pln,IPR002016:Haem_peroxidase_pln/fun/bac,IPR010255:Haem_peroxidase,IPR019793:Peroxidases_heam-ligand_BS,IPR019794:Peroxidases_AS
GRMZM2G087662	10.39	10.5507	16.8355	16.6483	41.6202	29.7865	51.3973	44.9305	39.9519	45.4071	50.5722	41.2194	14.2033	11.8586	16.653	17.4023	no annotation	zma:100382243||path:no annotation	no original description	IPR002902:GNK2,no annotation
GRMZM2G089873	0.344724	0.49226	0.302198	0.382074	7.65339	4.84769	6.8791	10.0297	4.33827	5.04145	9.10566	12.4921	0.383127	0.185392	0.316308	0.412017	GO:0030001:metal ion transport,GO:0046872:metal ion binding	zma:100284628||path:no annotation	weakly similar to ( 108) loc_os10g30450 12010.m05907 protein metal ion binding protein, putative, expressed no original description	IPR006121:HeavyMe-assoc_HMA
AC233885.1_FG001	7.71916	7.41256	9.32949	10.9789	14.4689	15.5101	18.069	23.6992	16.4825	20.3895	19.8021	25.4881	8.33896	9.27899	8.69336	10.81	no annotation	zma:100277588||path:no annotation	weakly similar to ( 110) AT5G06560 | Symbols: | unknown protein | chr5:2003678-2005543 REVERSEmoderately similar to ( 315) loc_os03g44800 12003.m09515 protein expressed protein no original description	IPR007656:Zein-bd
GRMZM2G066867	4.17761	4.89124	5.79965	4.84155	18.27	16.9709	24.1611	22.0526	17.1737	17.775	24.6442	22.3412	3.17614	5.427	6.76623	6.56359	GO:0000166:nucleotide binding,GO:0004672:protein kinase activity,GO:0004674:protein serine/threonine kinase activity,GO:0005524:ATP binding,GO:0005634:nucleus,GO:0005737:cytoplasm,GO:0005829:cytosol,GO:0005985:sucrose metabolic process,GO:0006468:protein phosphorylation,GO:0006636:unsaturated fatty acid biosynthetic process,GO:0006970:response to osmotic stress,GO:0009414:response to water depriv…	zma:100191972||path:zma04075||Plant hormone signal transduction	highly similar to ( 600) AT4G33950 | Symbols: OST1, SNRK2-6, SRK2E, SNRK2.6, P44 | OST1 (OPEN STOMATA 1); calcium-dependent protein serine/threonine kinase/ kinase/ protein kinase | chr4:16272819-16274657 FORWARDhighly similar to ( 676) SAPKA_ORYSA Serine/threonine-protein kinase SAPK10 (EC 2.7.11.1) (Osmotic stress/abscisic acid-activated protein kinase 10) - Oryza sativa (Rice)highly similar to…	IPR000719:Prot_kinase_cat_dom,IPR002290:Ser/Thr_dual-sp_kinase_dom,IPR008271:Ser/Thr_kinase_AS,IPR011009:Kinase-like_dom,IPR017441:Protein_kinase_ATP_BS
GRMZM2G053833	31.657	6.91043	7.1719	17.8524	2.14811	2.27743	2.8481	0.904886	1.27377	0.967021	1.04095	2.75794	9.207	2.90028	6.9017	15.0787	GO:0005509:calcium ion binding	zma:100281943||path:no annotation	very weakly similar to (95.5) loc_os07g43800 12007.m08605 protein EF hand family protein, expressed no original description	IPR002048:EF_hand_Ca-bd,IPR011992:EF-hand-like_dom,IPR018247:EF_Hand_1_Ca_BS
GRMZM5G851862	4.58654	8.38336	9.07301	8.80947	52.5979	23.0375	50.5083	30.786	51.499	49.2976	43.3689	49.4765	8.33737	6.85236	9.0043	8.92803	GO:0004497:monooxygenase activity,GO:0005506:iron ion binding,GO:0009055:electron carrier activity,GO:0016491:oxidoreductase activity,GO:0016705:oxidoreductase activity, acting on paired donors, with incorporation or reduction of molecular oxygen,GO:0020037:heme binding,GO:0046872:metal ion binding,GO:0055114:oxidation-reduction process	zma:100382116||path:no annotation	moderately similar to ( 370) AT2G45570 | Symbols: CYP76C2 | CYP76C2; electron carrier/ heme binding / iron ion binding / monooxygenase/ oxygen binding | chr2:18779935-18781922 REVERSEmoderately similar to ( 283) C76A1_SOLME Cytochrome P450 76A1 (EC 1.14.-.-) (CYPLXXVIA1) (P-450EG8) (Fragment) - Solanum melongena (Eggplant) (Aubergine)highly similar to ( 545) loc_os10g08319 12010.m04183 protein cy…	IPR001128:Cyt_P450,IPR002401:Cyt_P450_E_grp-I,IPR017972:Cyt_P450_CS
GRMZM2G524937	6.16635	11.8655	9.72774	8.08156	34.9756	26.5305	28.9768	29.0028	19.2816	28.3831	35.4233	29.9011	7.50825	7.1859	10.4919	7.77068	GO:0005515:protein binding	zma:100283921||path:no annotation	very weakly similar to (91.3) AT1G31760 | Symbols: | SWIB complex BAF60b domain-containing protein | chr1:11372602-11373414 REVERSEweakly similar to ( 120) loc_os02g03730 12002.m05722 protein SWIb domain-containing protein, putative, expressedSWIB SWIB no original description	IPR003121:SWIB_MDM2_domain,IPR019835:SWIB_domain
GRMZM5G822593	6.23065	5.32311	10.0093	8.346	39.1492	20.5542	37.6312	24.6015	36.3799	30.5027	14.2127	32.8252	9.76967	5.54992	5.1265	8.95586	GO:0005506:iron ion binding,GO:0005515:protein binding,GO:0016165:linoleate 13S-lipoxygenase activity,GO:0016702:oxidoreductase activity, acting on single donors with incorporation of molecular oxygen, incorporation of two atoms of oxygen,GO:0046872:metal ion binding,GO:0055114:oxidation-reduction process	zma:100037810||path:zma00591||Linoleic acid metabolism ,path:zma00592||alpha-Linolenic acid metabolism ,path:zma01100||Metabolic pathways	highly similar to ( 902) AT3G45140 | Symbols: LOX2, ATLOX2 | LOX2 (LIPOXYGENASE 2); lipoxygenase | chr3:16525437-16529233 FORWARDnearly identical (1342) LOXC2_ORYSA Probable lipoxygenase 8, chloroplast precursor (EC 1.13.11.12) - Oryza sativa (Rice)nearly identical (1342) loc_os08g39850 12008.m26741 protein lipoxygenase 8, chloroplast precursor, putative, expressedLipoxygenase PLAT_LH2 no origina…	IPR000907:LipOase,IPR001024:LipOase_LH2,IPR001246:LipOase_pln,IPR008976:Lipase_LipOase,IPR013819:LipOase_C,IPR020833:LipOase_Fe_BS,IPR020834:LipOase_CS,IPR027433:Lipoxygenase_domain_3
GRMZM2G176723	12.1572	19.2063	10.8741	7.14867	82.8015	54.7546	107.257	132.168	142.056	97.5843	93.6629	125.647	22.2078	11.4103	10.6027	8.30193	GO:0008080:N-acetyltransferase activity	zma:100284421||path:no annotation	weakly similar to ( 154) AT2G32020 | Symbols: | GCN5-related N-acetyltransferase (GNAT) family protein | chr2:13631193-13631744 REVERSEmoderately similar to ( 233) loc_os03g46250 12003.m09644 protein acetyltransferase, GNAT family protein, expressedRimL no original description	IPR000182:GNAT_dom,IPR016181:Acyl_CoA_acyltransferase
GRMZM2G168791	1.46853	1.34153	1.62702	1.20311	10.4261	11.9401	10.4105	9.69799	10.9903	10.8307	10.9631	14.192	1.0426	1.34251	1.36067	1.40632	GO:0008152:metabolic process,GO:0016757:transferase activity, transferring glycosyl groups,no annotation	zma:100279790||path:no annotation	highly similar to ( 726) AT1G70570 | Symbols: | anthranilate phosphoribosyltransferase, putative | chr1:26608719-26612062 FORWARDhighly similar to ( 891) loc_os02g03850 12002.m05734 protein expressed proteinPRK07394 TrpD no original description	IPR000312:Glycosyl_Trfase_fam3,IPR017459:Glycosyl_Trfase_fam3_N_dom
GRMZM2G094375	75.5448	60.0904	376.964	123.832	1.01421	6.05228	6.76412	1.55219	3.9539	14.9737	4.37405	0.555809	107.062	128.132	149.567	106.189	GO:0005507:copper ion binding,GO:0016491:oxidoreductase activity,GO:0055114:oxidation-reduction process	zma:606456||path:no annotation	moderately similar to ( 264) AT3G09220 | Symbols: LAC7 | LAC7 (laccase 7); laccase | chr3:2827434-2830477 REVERSEweakly similar to ( 110) ASO_CUCSA L-ascorbate oxidase precursor (EC 1.10.3.3) (Ascorbase) (ASO) - Cucumis sativus (Cucumber)moderately similar to ( 320) loc_os12g15920 12012.m05551 protein copper ion binding protein, putative, expressedCu-oxidase_3 no original description	IPR001117:Cu-oxidase,IPR008972:Cupredoxin,IPR011707:Cu-oxidase_3
GRMZM2G000581	19.7502	18.9015	11.1139	9.54334	5.62129	3.37545	5.0101	2.0569	2.88838	2.76345	2.28404	2.60888	22.4432	14.1684	9.91433	8.84761	GO:0005794:Golgi apparatus,GO:0009834:secondary cell wall biogenesis,GO:0010417:glucuronoxylan biosynthetic process,GO:0016020:membrane,GO:0016740:transferase activity,GO:0080116:glucuronoxylan glucuronosyltransferase activity	zma:100282942||path:no annotation	highly similar to ( 719) AT1G27440 | Symbols: GUT2, IRX10, ATGUT1 | GUT2; catalytic/ glucuronoxylan glucuronosyltransferase | chr1:9529265-9531213 REVERSEhighly similar to ( 790) loc_os01g70200 12001.m13068 protein secondary cell wall-related glycosyltransferase family 47, putative, expressedExostosin no original description	IPR004263:Exostosin
GRMZM2G103841	13.3676	10.2226	6.92926	6.32963	4.26507	3.44085	2.21066	1.95288	7.77794	2.25206	1.93328	1.59813	13.7414	10.5476	5.87559	6.01642	no annotation	zma:100383473||path:no annotation	weakly similar to ( 174) AT5G45480 | Symbols: | unknown protein | chr5:18426296-18428929 REVERSEnearly identical (1131) loc_os10g11310 12010.m065239 protein expressed protein no original description	IPR007658:DUF594,IPR025315:DUF4220
AC225176.2_FG003	7.52487	13.4205	9.65978	8.08026	72.6098	64.4382	53.3299	50.5418	48.6998	59.5237	48.6872	57.0202	17.6209	7.33026	14.3631	8.59716	no annotation	no annotation	no original description	no annotation
GRMZM2G579497	7.38045	9.40479	6.35621	6.10041	0	0	0.944885	0	0	0	0	0	9.76095	6.46756	10.8549	4.98796	no annotation	no annotation	no original description	no annotation
GRMZM2G087893	0	0	0	0	3.6428	3.26738	5.6566	6.64079	4.42888	5.1413	7.86699	7.58659	0	0	0	0	no annotation	no annotation	no original description	no annotation
GRMZM2G126413	2.28829	3.11949	1.72008	2.7329	11.8779	6.73815	10.0069	10.8109	7.81499	7.47375	8.67239	17.276	1.32838	1.32099	1.90762	2.25907	no annotation	zma:100382348||path:no annotation	no original description	IPR008889:VQ
GRMZM2G055437	1.35233	1.47853	0.533703	0.868301	7.00016	10.487	5.59328	6.23125	5.4225	6.69867	4.94405	3.26632	0.556471	1.41926	1.04258	1.19663	GO:0005515:protein binding	zma:100281427||path:no annotation	moderately similar to ( 342) AT5G54200 | Symbols: | WD-40 repeat family protein | chr5:21993565-21997076 REVERSEhighly similar to ( 821) loc_os04g34080 12004.m08502 protein protein phosphatase type 2A regulator/ signal transducer, putative, expressedWD40 no original description	IPR001680:WD40_repeat,IPR015943:WD40/YVTN_repeat-like_dom,IPR017986:WD40_repeat_dom,IPR019775:WD40_repeat_CS,IPR020472:G-protein_beta_WD-40_rep
GRMZM2G055059	0	0	0	0	8.47589	3.37899	3.10924	2.32339	11.932	4.8868	2.66156	2.31063	0	0	0	0	no annotation	no annotation	no original description	no annotation
GRMZM2G460566	66.2395	62.4787	94.3043	63.7826	14.3413	7.26966	26.8801	14.4445	23.8637	16.8961	20.6307	21.4721	96.6864	80.7541	102.692	64.5533	no annotation	zma:100278404||path:no annotation	no original description	no annotation
GRMZM2G032484	19.2855	20.419	18.5239	16.1954	9.34026	8.5476	6.45306	4.89536	5.81327	6.82297	5.92148	6.42423	14.1663	20.1726	18.3346	17.6962	no annotation	zma:100276476||path:no annotation	no original description	no annotation
GRMZM2G012530	5.52011	6.63872	1.65621	1.06337	28.6984	30.1221	6.36871	5.43417	12.7134	24.3435	6.54649	5.44607	4.13389	8.35825	2.08472	2.3031	GO:0005576:extracellular region,GO:0030145:manganese ion binding,GO:0045735:nutrient reservoir activity,GO:0046872:metal ion binding,GO:0048046:apoplast	zma:100286113||path:no annotation	moderately similar to ( 236) AT5G38960 | Symbols: | germin-like protein, putative | chr5:15592992-15593783 FORWARDmoderately similar to ( 207) GLP1_MESCR Germin-like protein precursor - Mesembryanthemum crystallinum (Common ice plant)moderately similar to ( 340) loc_os08g08990 12008.m05034 protein germin-like protein subfamily 1 member 11 precursor, putative, expressedCupin_1 no original descript…	IPR001929:Germin,IPR006045:Cupin_1,IPR011051:RmlC_Cupin,IPR014710:RmlC-like_jellyroll,IPR019780:Germin_Mn-BS
GRMZM2G028821	13.7177	21.7428	16.1683	7.40295	3.88857	5.30322	2.72978	0.945621	2.03575	4.16209	1.44169	1.02988	18.5156	15.4814	11.2084	9.60338	GO:0004364:glutathione transferase activity,GO:0005515:protein binding,GO:0016740:transferase activity	zma:541848||path:zma00480||Glutathione metabolism	weakly similar to ( 139) AT2G29420 | Symbols: ATGSTU7, GST25 | ATGSTU7 (ARABIDOPSIS THALIANA GLUTATHIONE S-TRANSFERASE TAU 7); glutathione transferase | chr2:12618111-12618871 REVERSEweakly similar to ( 145) GSTX1_SOLTU Probable glutathione S-transferase (EC 2.5.1.18) (Pathogenesis-related protein 1) - Solanum tuberosum (Potato)weakly similar to ( 169) loc_os10g38489 12010.m65373 protein glutathi…	IPR004045:Glutathione_S-Trfase_N,IPR004046:GST_C,IPR010987:Glutathione-S-Trfase_C-like,IPR012336:Thioredoxin-like_fold
GRMZM2G398057	6.6516	3.77849	7.13286	6.49849	0	0	0.413695	0	0	0	0	0	4.30309	5.25428	4.60684	6.57108	no annotation	zma:100384101||path:no annotation	very weakly similar to (96.7) AT5G09580 | Symbols: | unknown protein | chr5:2972639-2974438 FORWARDweakly similar to ( 128) loc_os11g06670 12011.m04864 protein expressed protein no original description	no annotation
GRMZM2G301089	106.013	283.382	64.159	146.525	307.006	88.8395	245.708	295.454	106.365	110.927	161.338	324.558	35.2178	48.3869	77.6275	109.692	GO:0003677:DNA binding,GO:0046983:protein dimerization activity	zma:100281108||path:no annotation	moderately similar to ( 208) loc_os03g53020 12003.m10276 protein helix-loop-helix DNA-binding domain containing protein, expressed no original description	IPR011598:bHLH_dom
GRMZM2G363545	9.5122	13.6948	8.22945	9.5082	82.546	55.8038	35.6459	22.8869	66.2232	59.3415	37.9119	46.5416	13.8897	13.8799	9.54198	7.15986	GO:0008152:metabolic process,GO:0016740:transferase activity,GO:0016757:transferase activity, transferring glycosyl groups,GO:0016758:transferase activity, transferring hexosyl groups	zma:100284856||path:no annotation	moderately similar to ( 244) AT3G02100 | Symbols: | UDP-glucoronosyl/UDP-glucosyl transferase family protein | chr3:368840-370484 REVERSEweakly similar to ( 146) UFOG_SOLME Anthocyanidin 3-O-glucosyltransferase (EC 2.4.1.115) (Flavonol 3-O-glucosyltransferase) (UDP-glucose flavonoid 3-O-glucosyltransferase) - Solanum melongena (Eggplant) (Aubergine)highly similar to ( 516) loc_os10g17489 12010.m0…	IPR002213:UDP_glucos_trans
GRMZM2G399136	77.8474	43.7725	127.714	58.0885	275.813	186.531	408.195	541.404	743.12	507.175	586.12	1147.85	187.279	75.2716	213.442	71.1743	no annotation	zma:100281362||path:no annotation	no original description	IPR001623:DnaJ_domain,IPR018253:DnaJ_domain_CS
GRMZM2G118644	42.1804	38.9269	41.3148	33.2629	15.3267	10.218	15.3249	11.5224	14.0771	10.8512	10.9196	13.3246	45.3212	34.547	43.6388	37.4123	GO:0007219:Notch signaling pathway,GO:0008150:biological_process,GO:0016020:membrane,GO:0016021:integral component of membrane,no annotation	zma:100277447||path:no annotation	very weakly similar to (99.4) loc_os01g72960 12001.m42591 protein expressed protein no original description	IPR019379:Gamma_Secretase_Asp_P_PEN2
GRMZM2G059042	3.69105	4.72602	4.28789	4.21816	17.2522	9.43712	16.7537	12.3986	20.5973	13.6262	10.7323	12.7366	4.94991	2.96529	4.28256	4.22994	GO:0000151:ubiquitin ligase complex,GO:0004842:ubiquitin-protein transferase activity,GO:0005488:binding,GO:0016567:protein ubiquitination	zma:100284248||path:no annotation	weakly similar to ( 117) AT3G18710 | Symbols: PUB29, ATPUB29 | PUB29 (PLANT U-BOX 29); ubiquitin-protein ligase | chr3:6434234-6435481 REVERSEvery weakly similar to (81.3) SPL11_ORYSA Spotted leaf protein 11 (Spotted leaf11) (Cell death-related protein SPL11) - Oryza sativa (Rice)moderately similar to ( 412) loc_os02g33680 12002.m08459 protein U-box domain containing protein, expressedUbox U-box …	IPR003613:Ubox_domain,IPR011989:ARM-like,IPR013083:Znf_RING/FYVE/PHD,IPR016024:ARM-type_fold
AC196202.3_FG007	0	0	0	0	1.92508	1.42156	1.75595	1.0231	2.51849	0.899066	1.0508	1.72213	0	0	0	0	no annotation	no annotation	no original description	no annotation
GRMZM2G035103	31.5677	22.6501	17.8935	44.3088	160.082	151.336	211.798	354.906	128.98	158.273	220.845	605.596	9.82181	11.4988	18.0401	30.0449	GO:0046872:metal ion binding	zma:100284288||path:no annotation	very weakly similar to ( 100) AT3G19580 | Symbols: AZF2 | AZF2 (ARABIDOPSIS ZINC-FINGER PROTEIN 2); DNA binding / nucleic acid binding / transcription factor/ transcription repressor/ zinc ion binding | chr3:6803293-6804114 REVERSEmoderately similar to ( 203) ZFP1_WHEAT Zinc-finger protein 1 (WZF1) - Triticum aestivum (Wheat)moderately similar to ( 205) loc_os03g55540 12003.m10467 protein zinc-fi…	IPR007087:Znf_C2H2,IPR015880:Znf_C2H2-like
GRMZM2G124797	0	0	0	0	1.6063	1.48933	1.33303	0.992301	1.09634	1.65559	1.21859	1.65881	0	0	0	0	no annotation	no annotation	no original description	no annotation
GRMZM2G170047	10.2478	8.02167	11.5106	8.40772	0.784276	0.207761	1.10348	1.10706	3.09897	0.609334	0.480824	0.865942	12.931	7.9571	9.95903	10.2763	GO:0005506:iron ion binding,GO:0016705:oxidoreductase activity, acting on paired donors, with incorporation or reduction of molecular oxygen,GO:0020037:heme binding,GO:0055114:oxidation-reduction process	zma:100383167||path:no annotation	moderately similar to ( 317) AT3G48280 | Symbols: CYP71A25 | CYP71A25; electron carrier/ heme binding / iron ion binding / monooxygenase/ oxygen binding | chr3:17879594-17881164 FORWARDmoderately similar to ( 339) C71A2_SOLME Cytochrome P450 71A2 (EC 1.14.-.-) (CYPLXXIA2) (P-450EG4) - Solanum melongena (Eggplant) (Aubergine)moderately similar to ( 433) loc_os01g12750 12001.m07888 protein cytochro…	IPR001128:Cyt_P450,IPR002401:Cyt_P450_E_grp-I,IPR017972:Cyt_P450_CS
GRMZM2G003558	1.40655	2.12064	1.35447	1.03714	0.283502	0.336156	0.116653	0.224617	0.303243	0.300995	0.149661	0.193842	3.28771	2.23399	4.04595	1.1711	GO:0003700:sequence-specific DNA binding transcription factor activity,GO:0005634:nucleus	zma:100285672||path:zma04075||Plant hormone signal transduction	moderately similar to ( 301) AT2G27050 | Symbols: EIL1 | EIL1 (ETHYLENE-INSENSITIVE3-LIKE 1); transcription factor/ transcription regulator | chr2:11546314-11548068 FORWARDmoderately similar to ( 414) loc_os07g48630 12007.m29024 protein ETHYLENE-INSENSITIVE3-like 1 protein, putative, expressedEIN3 no original description	IPR023278:Ethylene_insens-like_DNA-bd
GRMZM2G054803	2.31725	2.85611	2.87445	1.32542	0.699555	0.405452	0.201785	0.189993	0.442448	0.300342	0.218482	0.218523	4.02179	2.54664	2.59901	1.89551	GO:0016740:transferase activity,GO:0016765:transferase activity, transferring alkyl or aryl (other than methyl) groups	zma:100283522||path:zma00900||Terpenoid backbone biosynthesis ,path:zma01110||Biosynthesis of secondary metabolites	moderately similar to ( 238) AT5G58770 | Symbols: | dehydrodolichyl diphosphate synthase, putative / DEDOL-PP synthase, putative | chr5:23734396-23735495 FORWARDmoderately similar to ( 306) loc_os01g63830 12001.m12498 protein undecaprenyl pyrophosphate synthetase, putative, expressedUppS CIS_IPPS Prenyltransf PRK10240 no original description	IPR001441:UPP_synth-like,IPR018520:UPP_synth-like_CS
GRMZM2G032198	0	0	0	0	13.6533	8.66492	6.7176	2.47698	10.6235	7.21523	5.83396	2.65484	0	0	0	0	GO:0006952:defense response	zma:100277726||path:no annotation	no original description	IPR005535:Cyclotide
GRMZM2G468932	23.4987	36.2839	25.7565	20.3359	13.0157	8.31494	7.45551	5.32142	6.85444	8.54752	9.29696	7.95969	27.3839	25.2371	28.0415	19.511	GO:0001510:RNA methylation,GO:0003723:RNA binding,GO:0005634:nucleus,GO:0005829:cytosol,GO:0006626:protein targeting to mitochondrion,GO:0042254:ribosome biogenesis,GO:0042255:ribosome assembly	zma:100283150||path:no annotation	moderately similar to ( 239) AT4G15770 | Symbols: | RNA binding / protein binding | chr4:8978060-8978623 FORWARDmoderately similar to ( 314) loc_os07g47420 12007.m08959 protein 60S ribosome subunit biogenesis protein NIP7, putative, expressedNIP7 no original description	IPR002478:PUA,IPR005155:Rbsml_synth_fac_NIP7-like,IPR015947:PUA-like_domain,IPR016686:Ribosomal_synth_fac_NIP7
GRMZM2G092363	31.1318	4.01677	4.29169	1.71764	167.839	23.9855	27.3322	28.0271	122.96	30.655	31.9658	104.929	39.8608	4.77116	4.23755	1.7742	GO:0005515:protein binding,GO:0005622:intracellular,GO:0008270:zinc ion binding	zma:100281883||path:no annotation	very weakly similar to (95.5) loc_os08g15050 12008.m05628 protein CONSTANS-like protein CO8, putative, expressedCCT no original description	IPR000315:Znf_B-box,IPR010402:CCT_domain
GRMZM2G175574	1.94494	2.21636	2.69247	1.73868	16.8866	11.1502	19.7774	18.0097	13.2535	12.5867	16.1947	19.2649	2.67654	1.9808	3.16574	3.07339	no annotation	zma:100381393||path:no annotation	no original description	no annotation
GRMZM2G054653	5.22785	8.70835	5.42761	3.40318	46.5635	21.9401	36.9468	41.7113	34.1257	29.8122	35.0015	38.6302	12.7537	5.9748	12.5512	6.4745	GO:0004364:glutathione transferase activity,GO:0005515:protein binding,GO:0016740:transferase activity	zma:542635||path:zma00480||Glutathione metabolism	weakly similar to ( 148) AT1G59700 | Symbols: ATGSTU16 | ATGSTU16 (GLUTATHIONE S-TRANSFERASE TAU 16); glutathione transferase | chr1:21936459-21937763 FORWARDweakly similar to ( 127) GSTU6_ORYSA Probable glutathione S-transferase GSTU6 (EC 2.5.1.18) (28 kDa cold-induced protein) - Oryza sativa (Rice)moderately similar to ( 258) loc_os10g38489 12010.m65373 protein glutathione S-transferase GSTU6, …	IPR004045:Glutathione_S-Trfase_N,IPR010987:Glutathione-S-Trfase_C-like,IPR012336:Thioredoxin-like_fold
GRMZM2G143714	5.21676	4.19013	5.76409	4.64928	1.0295	1.35143	1.44772	1.27398	1.48426	1.25054	1.26741	1.08123	4.42342	4.57559	5.89883	5.66542	GO:0005634:nucleus,GO:0006355:regulation of transcription, DNA-templated,GO:0006626:protein targeting to mitochondrion,GO:0043189:H4/H2A histone acetyltransferase complex	zma:100273660||path:no annotation	very weakly similar to (89.7) AT1G26470 | Symbols: | FUNCTIONS IN: molecular_function unknown; INVOLVED IN: regulation of transcription; LOCATED IN: nucleus, H4/H2A histone acetyltransferase complex; EXPRESSED IN: 23 plant structures; EXPRESSED DURING: 15 growth stages; CONTAINS InterPro DOMAIN/s: CT20 (InterPro:IPR012423); Has 39 Blast hits to 39 proteins in 17 species: Archae - 0; Bacteria - 0;…	IPR012423:EAF7
GRMZM2G353483	0	0	0	0	1.78636	1.74412	1.76395	1.84419	2.20677	3.20967	1.5457	2.263	0	0	0	0	GO:0000145:exocyst,GO:0006887:exocytosis	zma:100192942||path:no annotation	very weakly similar to (86.3) AT5G50380 | Symbols: ATEXO70F1 | ATEXO70F1 (exocyst subunit EXO70 family protein F1); protein binding | chr5:20516382-20518433 REVERSEmoderately similar to ( 342) loc_os01g28600 12001.m09300 protein exo70 exocyst complex subunit family protein, expressedExo70 no original description	IPR004140:Exo70,IPR016159:Cullin_repeat-like_dom
GRMZM2G160619	4.3506	3.96255	2.02397	2.46554	12.4782	8.13656	7.67331	8.6309	10.2302	10.4868	8.84646	11.9371	3.79122	3.46751	2.67778	2.54579	GO:0004672:protein kinase activity,GO:0005515:protein binding,GO:0005524:ATP binding,GO:0005886:plasma membrane,GO:0006468:protein phosphorylation,GO:0009505:plant-type cell wall,GO:0016772:transferase activity, transferring phosphorus-containing groups	zma:100501230||path:no annotation	moderately similar to ( 437) AT2G16250 | Symbols: | leucine-rich repeat transmembrane protein kinase, putative | chr2:7039682-7042933 REVERSEweakly similar to ( 152) PSKR_DAUCA Phytosulfokine receptor precursor (EC 2.7.11.1) (Phytosulfokine LRR receptor kinase) - Daucus carota (Carrot)nearly identical (1037) loc_os03g51440 12003.m10123 protein ATP binding protein, putative, expressedPTKc Pkinase_…	IPR000719:Prot_kinase_cat_dom,IPR001245:Ser-Thr/Tyr_kinase_cat_dom,IPR001611:Leu-rich_rpt,IPR011009:Kinase-like_dom,IPR013320:ConA-like_subgrp
GRMZM2G179689	5.09626	5.74117	3.69082	3.60801	22.5119	16.7768	16.3786	15.036	15.3803	17.4853	17.4853	21.0137	5.69128	4.1652	5.65983	3.79039	GO:0005737:cytoplasm,GO:0008033:tRNA processing,GO:0034227:tRNA thio-modification	zma:100275675||path:zma04122||Sulfur relay system	weakly similar to ( 117) AT2G45695 | Symbols: | FUNCTIONS IN: molecular_function unknown; INVOLVED IN: biological_process unknown; LOCATED IN: cellular_component unknown; CONTAINS InterPro DOMAIN/s: Ubiquitin related modifier 1 (InterPro:IPR015221), Ubiquitin-related modifier 1 (InterPro:IPR017188), Molybdopterin synthase/thiamin biosynthesis sulphur carrier, beta-grasp (InterPro:IPR016155); BEST…	IPR012675:Beta-grasp_dom,IPR015221:Urm1,IPR016155:Mopterin_synth/thiamin_S_b
GRMZM2G070109	15.7663	8.56681	13.3699	7.79734	5.41868	4.46561	2.94305	1.94541	5.38246	4.37489	1.56126	2.82999	31.8044	14.8035	11.3573	9.32785	GO:0004497:monooxygenase activity,GO:0005506:iron ion binding,GO:0009055:electron carrier activity,GO:0016491:oxidoreductase activity,GO:0016705:oxidoreductase activity, acting on paired donors, with incorporation or reduction of molecular oxygen,GO:0020037:heme binding,GO:0046872:metal ion binding,GO:0055114:oxidation-reduction process	zma:100273063||path:no annotation	moderately similar to ( 295) AT4G39490 | Symbols: CYP96A10 | CYP96A10; electron carrier/ heme binding / iron ion binding / monooxygenase | chr4:18365229-18366788 FORWARDweakly similar to ( 102) C82A1_PEA Cytochrome P450 82A1 (EC 1.14.-.-) (CYPLXXXII) (Fragment) - Pisum sativum (Garden pea)moderately similar to ( 455) loc_os01g08810 12001.m07506 protein cytochrome P450 86A1, putative, expressedp45…	IPR001128:Cyt_P450,IPR002401:Cyt_P450_E_grp-I,IPR017972:Cyt_P450_CS
GRMZM2G119127	1.67247	1.79307	1.78619	1.43265	32.812	37.9785	37.2625	43.8635	56.6007	40.956	39.1825	51.5442	2.14596	1.24062	2.33491	1.69663	no annotation	no annotation	no original description	no annotation
GRMZM2G091672	0.76077	0.384476	0.945802	1.17255	2.13537	2.03606	2.10521	3.69424	3.32947	3.48499	2.75333	3.6643	0.487732	0.846059	0.502865	1.3176	GO:0043531:ADP binding	zma:606485||path:zma04626||Plant-pathogen interaction	moderately similar to ( 428) AT3G07040 | Symbols: RPM1, RPS3 | RPM1 (RESISTANCE TO P. SYRINGAE PV MACULICOLA 1); nucleotide binding / protein binding | chr3:2226244-2229024 REVERSEhighly similar to ( 776) loc_os06g48520 12006.m09378 protein disease resistance protein RPM1, putative, expressedNB-ARC no original description	IPR002182:NB-ARC,IPR027417:P-loop_NTPase
GRMZM2G105221	11.329	9.863	20.475	13.6262	1.05053	1.17865	3.84608	0.756583	1.1467	1.08905	1.00278	0.55299	10.9686	8.00776	12.4257	11.1013	GO:0016740:transferase activity,GO:0016757:transferase activity, transferring glycosyl groups	zma:100274449||path:no annotation	moderately similar to ( 292) AT2G41640 | Symbols: | transferase, transferring glycosyl groups | chr2:17360654-17362391 FORWARDhighly similar to ( 541) loc_os01g72610 12001.m13296 protein glycosyltransferase, putative, expressedDUF563 no original description	IPR007657:Glycosyltransferase_AER61
GRMZM2G056369	16.2133	3.82556	24.0225	13.0062	0.499826	0.670802	1.07672	1.19738	4.70855	0.82984	0.808915	5.07678	12.6598	8.56142	21.8134	11.3377	GO:0003824:catalytic activity,GO:0004451:isocitrate lyase activity,GO:0005777:peroxisome,GO:0006097:glyoxylate cycle,GO:0006099:tricarboxylic acid cycle,GO:0008152:metabolic process,GO:0009514:glyoxysome,GO:0010162:seed dormancy process,GO:0016829:lyase activity,GO:0019752:carboxylic acid metabolic process	zma:100277287||path:no annotation	highly similar to ( 821) AT3G21720 | Symbols: ICL | ICL (ISOCITRATE LYASE); catalytic/ isocitrate lyase | chr3:7652789-7655873 REVERSEhighly similar to ( 856) ACEA_GOSHI Isocitrate lyase (EC 4.1.3.1) (Isocitrase) (Isocitratase) (ICL) - Gossypium hirsutum (Upland cotton)highly similar to ( 903) loc_os07g34520 12007.m29200 protein isocitrate lyase, putative, expressedICL AceA PRK06498 no original d…	IPR006254:Isocitrate_lyase,IPR015813:Pyrv/PenolPyrv_Kinase,IPR018523:Isocitrate_lyase_ph_CS
GRMZM2G104789	0.245775	0.138199	0.185424	0.118214	8.90564	8.21355	8.41635	6.06818	10.2779	8.27046	6.91104	4.86946	0.365314	0.201739	0.148341	0.15678	GO:0003677:DNA binding,GO:0003682:chromatin binding	zma:100272412||path:no annotation	moderately similar to ( 236) AT5G57620 | Symbols: MYB36, AtMYB36 | MYB36 (myb domain protein 36); DNA binding / transcription factor | chr5:23334904-23336388 FORWARDweakly similar to ( 162) MYB4_ORYSA Myb-related protein Myb4 (OsMyb4) (Transcription factor RLTR1) - Oryza sativa (Rice)moderately similar to ( 244) loc_os03g56090 12003.m10520 protein DNA binding protein, putative, expressed no origi…	IPR001005:SANT/Myb,IPR009057:Homeodomain-like,IPR017930:Myb_dom
GRMZM2G125653	1.24557	6.14562	7.49552	7.33378	3.48609	3.01753	14.1286	15.0283	5.85672	6.91731	15.4512	20.481	2.28926	2.42572	8.47668	9.63634	GO:0003677:DNA binding,GO:0003700:sequence-specific DNA binding transcription factor activity,GO:0006355:regulation of transcription, DNA-templated,GO:0043565:sequence-specific DNA binding	zma:100147737||path:no annotation	weakly similar to ( 152) AT1G80840 | Symbols: WRKY40, ATWRKY40 | WRKY40; transcription factor | chr1:30383834-30385356 FORWARDmoderately similar to ( 258) loc_os09g25060 12009.m05659 protein OsWRKY76 - Superfamily of rice TFs having WRKY and zinc finger domains, expressedWRKY no original description	IPR003657:WRKY_DNA-bd
GRMZM2G375307	13.6639	19.8589	19.7806	21.7487	40.6983	40.4543	61.7153	58.9626	52.0973	61.5613	78.485	74.291	14.3708	19.0542	24.5572	22.2081	GO:0003682:chromatin binding	zma:100273299||path:no annotation	weakly similar to ( 108) AT3G54390 | Symbols: | transcription factor | chr3:20137912-20138863 REVERSEmoderately similar to ( 305) loc_os09g38570 12009.m06798 protein expressed protein no original description	IPR001005:SANT/Myb
GRMZM2G091919	1.02137	2.74891	0.914127	0.952967	4.91722	9.41926	5.27694	3.40135	2.41617	7.54683	3.90158	4.57717	0.786516	1.49382	0.522177	0.804951	GO:0004672:protein kinase activity,GO:0004674:protein serine/threonine kinase activity,GO:0005524:ATP binding,GO:0006468:protein phosphorylation,GO:0016772:transferase activity, transferring phosphorus-containing groups	zma:100282372||path:no annotation	moderately similar to ( 323) AT1G52540 | Symbols: | protein kinase, putative | chr1:19570298-19571884 REVERSEmoderately similar to ( 231) PSKR_DAUCA Phytosulfokine receptor precursor (EC 2.7.11.1) (Phytosulfokine LRR receptor kinase) - Daucus carota (Carrot)highly similar to ( 663) loc_os09g36180 12009.m06567 protein glycosyl transferase family 8 proteinPTKc S_TKc TyrKc S_TKc Pkinase_Tyr Pkinase …	IPR000719:Prot_kinase_cat_dom,IPR008271:Ser/Thr_kinase_AS,IPR011009:Kinase-like_dom,IPR013320:ConA-like_subgrp,IPR017441:Protein_kinase_ATP_BS
GRMZM2G019958	3.86922	4.16043	3.15369	2.44629	8.48031	8.21279	7.23761	6.10039	9.37734	9.09386	7.29201	7.35637	3.19748	4.5095	2.47877	2.0474	GO:0009507:chloroplast,GO:0009570:chloroplast stroma,no annotation	zma:100384338||path:no annotation	moderately similar to ( 293) AT5G65840 | Symbols: | FUNCTIONS IN: molecular_function unknown; INVOLVED IN: biological_process unknown; LOCATED IN: chloroplast stroma, chloroplast; EXPRESSED IN: 22 plant structures; EXPRESSED DURING: 13 growth stages; CONTAINS InterPro DOMAIN/s: Thioredoxin fold (InterPro:IPR012335), Thioredoxin-like fold (InterPro:IPR012336); BEST Arabidopsis thaliana protein mat…	IPR012336:Thioredoxin-like_fold,no annotation
GRMZM2G030646	20.1546	24.0904	22.3878	22.5171	9.71783	10.8919	9.21609	8.32046	7.89023	9.26215	10.1487	7.56949	18.1908	22.7318	20.533	22.2619	GO:0003743:translation initiation factor activity,GO:0005886:plasma membrane,GO:0006413:translational initiation,no annotation	zma:100193916||path:zma03013||RNA transport	moderately similar to ( 303) AT5G20920 | Symbols: EIF2 BETA | EIF2 BETA; translation initiation factor | chr5:7094994-7096661 REVERSEmoderately similar to ( 353) IF2B_WHEAT Eukaryotic translation initiation factor 2 subunit beta (eIF-2-beta) (P38) - Triticum aestivum (Wheat)moderately similar to ( 353) loc_os03g21550 12003.m34859 protein eukaryotic translation initiation factor 2 beta subunit, pu…	IPR002735:Transl_init_fac_IF2/IF5,IPR016189:Transl_init_fac_IF2/IF5_N,IPR016190:Transl_init_fac_IF2/IF5_Zn-bd,no annotation
AC205413.4_FG002	44.2863	38.2608	113.003	37.992	4.46368	10.442	11.7	3.96809	3.31286	5.23428	3.63124	5.50296	61.7633	45.9955	82.8402	37.2645	GO:0004601:peroxidase activity,GO:0006979:response to oxidative stress,GO:0016491:oxidoreductase activity,GO:0020037:heme binding,GO:0046872:metal ion binding,GO:0055114:oxidation-reduction process	zma:100273104||path:zma00360||Phenylalanine metabolism ,path:zma00940||Phenylpropanoid biosynthesis ,path:zma01100||Metabolic pathways ,path:zma01110||Biosynthesis of secondary metabolites	weakly similar to ( 198) AT1G05260 | Symbols: RCI3, RCI3A | RCI3 (RARE COLD INDUCIBLE GENE 3); peroxidase | chr1:1529827-1531271 FORWARDweakly similar to ( 199) PER2_ARAHY Cationic peroxidase 2 precursor (EC 1.11.1.7) (PNPC2) - Arachis hypogaea (Peanut)moderately similar to ( 344) loc_os05g04490 12005.m04982 protein peroxidase 1 precursor, putative, expressedsecretory_peroxidase plant_peroxidase …	IPR000823:Peroxidase_pln,IPR002016:Haem_peroxidase_pln/fun/bac,IPR010255:Haem_peroxidase,IPR019793:Peroxidases_heam-ligand_BS
GRMZM2G083347	63.9835	20.3986	50.8037	42.4113	178.131	89.7069	215.268	214.991	387.206	168.887	191.495	315.158	108.473	35.7512	60.5685	46.9739	GO:0003677:DNA binding,GO:0006355:regulation of transcription, DNA-templated	zma:100285116||path:no annotation,zma:100285247||path:no annotation	no original description	IPR003441:NAM
GRMZM2G064091	14.9137	4.65964	6.20573	3.06667	1.06746	0.28449	0.286577	0.36533	1.30588	0.201372	0.22036	0.170865	13.7676	4.01706	1.89176	0.930569	GO:0005215:transporter activity,GO:0006810:transport,GO:0006857:oligopeptide transport,GO:0016020:membrane	zma:100383494||path:no annotation	highly similar to ( 555) AT2G26690 | Symbols: | nitrate transporter (NTP2) | chr2:11347347-11350916 REVERSEhighly similar to ( 703) loc_os01g37590 12001.m43056 protein peptide transporter PTR2, putative, expressedPTR2 PTR2 no original description	IPR000109:POT_fam,IPR016196:MFS_dom_general_subst_transpt,IPR018456:PTR2_symporter_CS
GRMZM2G001934	0.149649	0.200809	0.228278	0.103655	16.8722	17.2566	7.25009	7.29874	7.51814	9.36758	5.32409	6.02543	0.191863	0.161969	0.168289	0.114158	GO:0004672:protein kinase activity,GO:0004674:protein serine/threonine kinase activity,GO:0005524:ATP binding,GO:0006468:protein phosphorylation,GO:0016301:kinase activity,GO:0016310:phosphorylation,GO:0016772:transferase activity, transferring phosphorus-containing groups	zma:100192365||path:no annotation	highly similar to ( 697) AT1G66150 | Symbols: TMK1 | TMK1 (TRANSMEMBRANE KINASE 1); transmembrane receptor protein serine/threonine kinase | chr1:24631503-24634415 FORWARDweakly similar to ( 192) PSKR_DAUCA Phytosulfokine receptor precursor (EC 2.7.11.1) (Phytosulfokine LRR receptor kinase) - Daucus carota (Carrot)nearly identical (1146) loc_os04g58910 12004.m10771 protein receptor protein kinase…	IPR000719:Prot_kinase_cat_dom,IPR001245:Ser-Thr/Tyr_kinase_cat_dom,IPR008271:Ser/Thr_kinase_AS,IPR011009:Kinase-like_dom,IPR013210:LRR-contain_N2,IPR013320:ConA-like_subgrp,IPR017441:Protein_kinase_ATP_BS
GRMZM2G176721	0.252992	0.292376	0.236405	0.315175	6.01474	3.59612	1.86544	2.14089	4.67	3.27429	1.82632	1.39981	0.521383	0.280492	0.218468	0.158449	GO:0009567:double fertilization forming a zygote and endosperm,GO:0016021:integral component of membrane,GO:0055085:transmembrane transport	zma:100193741||path:no annotation	highly similar to ( 542) AT5G10190 | Symbols: | transporter-related | chr5:3199205-3201140 FORWARDhighly similar to ( 592) loc_os09g20490 12009.m05256 protein carbohydrate transporter/ sugar porter/ transporter, putative, expressedMFS_1 no original description	IPR011701:MFS,IPR016196:MFS_dom_general_subst_transpt,IPR020846:MFS_dom
GRMZM2G086714	14.0641	12.2758	21.0614	21.4306	40.8618	31.3833	52.8596	49.0009	58.9538	63.581	58.27	67.9724	23.9054	24.5189	26.1876	19.389	GO:0015969:guanosine tetraphosphate metabolic process	zma:100273011||path:no annotation	highly similar to ( 545) AT1G54130 | Symbols: RSH3, AT-RSH3, ATRSH3 | RSH3 (RELA/SPOT HOMOLOG 3); GTP diphosphokinase | chr1:20211177-20213761 FORWARDhighly similar to ( 669) loc_os09g27050 12009.m05857 protein RSH2, putative, expressedSpoT relA PRK11092 RelA_SpoT no original description	IPR007685:RelA_SpoT
GRMZM5G886044	0.834009	0.62289	0.902244	1.15387	2.22088	3.25502	2.91195	4.16922	2.46778	3.13836	3.91125	4.22715	0.55225	0.962268	1.27846	1.15312	GO:0004527:exonuclease activity,no annotation	zma:100193137||path:zma03018||RNA degradation	moderately similar to ( 207) AT1G60080 | Symbols: | 3 exoribonuclease family domain 1-containing protein | chr1:22152605-22154339 REVERSEmoderately similar to ( 333) loc_os11g20689 12011.m06142 protein exosome complex exonuclease RRP43, putative, expressedCOG2123 PRK04282 no original description	IPR001247:ExoRNase_PH_dom1,IPR015847:ExoRNase_PH_dom2,IPR020568:Ribosomal_S5_D2-typ_fold
GRMZM6G870163	18.4253	18.3533	17.8325	17.1715	51.6495	35.8551	41.0567	40.9301	34.0282	38.2893	44.3432	40.9121	15.5308	18.1642	19.0328	17.8124	GO:0003735:structural constituent of ribosome,GO:0005622:intracellular,GO:0005840:ribosome,GO:0006412:translation	zma:541869||path:no annotation	no annotation	IPR001848:Ribosomal_S10,IPR027486:Ribosomal_S10_dom
GRMZM2G446201	6.59699	10.5512	11.1017	12.2607	81.1268	65.0698	90.6778	144.474	137.535	115.115	120.465	245.211	9.06921	9.53248	18.0052	11.7952	no annotation	zma:100274970||path:no annotation	no original description	no annotation
GRMZM2G108474	151.623	169.014	220.249	188.346	2108.34	1131.67	1920.25	1686.24	1501.41	1363.62	1735.24	2225.11	146.433	88.8768	272.56	220.708	GO:0005737:cytoplasm,no annotation	zma:541981||path:no annotation	moderately similar to ( 203) AT3G16640 | Symbols: TCTP | TCTP (TRANSLATIONALLY CONTROLLED TUMOR PROTEIN) | chr3:5669709-5670729 REVERSEmoderately similar to ( 263) TCTP_MAIZE Translationally-controlled tumor protein homolog (TCTP) - Zea mays (Maize)moderately similar to ( 203) loc_os11g43900 12011.m08225 protein translationally-controlled tumor protein, putative, expressedTCTP no original descrip…	IPR011057:Mss4-like,IPR011323:Mss4/transl-control_tumor,IPR018103:Translation_control_tumour_CS,IPR018105:Translational_control_tumour_p
GRMZM2G110504	88.3167	307.529	132.815	81.298	5.97644	30.0499	19.7411	9.17465	2.89254	23.9887	13.2704	8.36658	94.5825	219.45	111.18	100.4	no annotation	zma:100303825||path:no annotation	very weakly similar to (90.1) loc_os10g18340 12010.m065241 protein expressed protein no original description	no annotation
GRMZM2G125266	5.82704	9.91469	6.43943	7.66804	2.21881	1.50086	2.36406	1.35831	1.72183	1.83359	1.35402	0.916239	6.63221	7.74475	6.92687	6.78816	GO:0000166:nucleotide binding,GO:0009507:chloroplast	zma:100283455||path:no annotation	moderately similar to ( 211) AT5G52810 | Symbols: | ornithine cyclodeaminase/mu-crystallin family protein | chr5:21399524-21400501 FORWARDmoderately similar to ( 359) loc_os10g38930 12010.m06660 protein mu-crystallin, putative, expressedPRK06141 COG2423 PRK08618 OCD_Mu_crystall PRK06046 PRK07340 PRK07589 PRK08291 PRK06823 no original description	IPR003462:ODC_Mu_crystall,IPR016040:NAD(P)-bd_dom,IPR023401:ODC_N
GRMZM2G165644	0	0	0	0	2.01945	1.86574	1.71614	1.15839	1.47638	1.00584	1.52102	1.92721	0	0	0	0	no annotation	zma:100384842||path:no annotation	no original description	IPR002902:GNK2
GRMZM2G119675	282.678	285.887	372.582	327.778	44.7647	25.2605	72.8158	26.9376	19.6628	24.2107	31.8048	26.1534	402.406	215.72	435.399	381.774	GO:0005739:mitochondrion,GO:0005750:mitochondrial respiratory chain complex III	no annotation	very weakly similar to (84.7) AT5G59613 | Symbols: | unknown protein | chr5:24016162-24016500 REVERSEvery weakly similar to (88.6) loc_os03g40920 12003.m09163 protein expressed protein no original description	no annotation
GRMZM5G814441	0	0	0	0	2.46762	2.02238	2.3025	3.06488	2.17954	2.41303	2.68111	2.14739	0	0	0	0	no annotation	zma:100217258||path:no annotation	no original description	IPR003323:OTU,IPR019400:Peptidase_C65_otubain,no annotation
GRMZM2G055025	48.4413	57.9166	45.239	54.0617	23.103	21.1353	22.7736	15.7979	13.4472	17.4264	19.3413	20.384	49.6777	46.8367	45.3841	52.1493	GO:0005618:cell wall,GO:0005739:mitochondrion,GO:0005741:mitochondrial outer membrane,GO:0005886:plasma membrane,GO:0006820:anion transport,GO:0008308:voltage-gated anion channel activity,GO:0009507:chloroplast,GO:0009617:response to bacterium,GO:0009941:chloroplast envelope,GO:0016020:membrane,GO:0044070:regulation of anion transport,GO:0055085:transmembrane transport	zma:100281095||path:no annotation	moderately similar to ( 307) AT5G67500 | Symbols: VDAC2, ATVDAC2 | VDAC2 (VOLTAGE DEPENDENT ANION CHANNEL 2); voltage-gated anion channel | chr5:26935223-26937123 FORWARDmoderately similar to ( 234) VDAC2_SOLTU 36 kDa outer mitochondrial membrane protein porin (Voltage-dependent anion-selective channel protein) (VDAC) (POM 36) - Solanum tuberosum (Potato)moderately similar to ( 429) loc_os03g1051…	IPR001925:Porin_Euk,IPR023614:Porin_dom,IPR027246:Porin_Euk/Tom40
GRMZM2G434514	2.76266	6.48297	10.7473	2.82172	69.3268	35.6502	101.692	63.7584	114.411	85.0505	85.1431	98.4911	23.9622	7.67453	44.6102	8.21082	no annotation	zma:100284098||path:no annotation	weakly similar to ( 107) AT4G25433 | Symbols: | peptidoglycan-binding LysM domain-containing protein | chr4:13001463-13001795 REVERSEweakly similar to ( 103) loc_os10g38040 12010.m06586 protein lysM domain containing protein, expressed no original description	IPR018392:Peptidoglycan-bd_lysin
GRMZM2G082823	1.39089	2.01724	0.389758	0.648637	7.15567	5.41441	2.33464	1.85024	2.42092	3.22458	1.72513	1.30258	0.904732	1.42218	0.583043	0.535579	GO:0005515:protein binding	zma:100273704||path:no annotation	moderately similar to ( 301) AT1G12040 | Symbols: LRX1 | LRX1 (LEUCINE-RICH REPEAT/EXTENSIN 1); histidine phosphotransfer kinase/ protein binding / structural constituent of cell wall | chr1:4070160-4072394 FORWARDvery weakly similar to (86.3) RPK1_IPONI Receptor-like protein kinase precursor (EC 2.7.11.1) - Ipomoea nil (Japanese morning glory) (Pharbitis nil)moderately similar to ( 390) loc_os06…	IPR001611:Leu-rich_rpt
GRMZM2G004397	16.056	19.4012	18.964	20.9111	51.9741	35.0523	51.8526	47.9584	52.9742	39.8599	56.2379	63.3819	14.3929	17.6334	14.6078	18.7648	GO:0005634:nucleus,GO:0016020:membrane,GO:0016192:vesicle-mediated transport,GO:0048193:Golgi vesicle transport	zma:100272494||path:no annotation	weakly similar to ( 165) AT1G27700 | Symbols: | protein binding | chr1:9640394-9641752 REVERSEmoderately similar to ( 419) loc_os03g10920 12003.m06544 protein expressed proteinSyntaxin-6_N no original description	IPR010989:t-SNARE,IPR015260:Syntaxin-6_N
GRMZM2G470671	0	0	0	0	2.62149	3.15712	2.17165	1.6243	1.04875	2.71371	2.29148	1.39904	0	0	0	0	no annotation	zma:100282895||path:no annotation	weakly similar to ( 101) AT5G64400 | Symbols: | unknown protein | chr5:25748922-25749947 FORWARDweakly similar to ( 121) loc_os03g48080 12003.m09819 protein p8MTCP1, putative, expressed no original description	IPR010625:CHCH
GRMZM2G173596	9.076	28.8105	17.1825	34.5374	479.87	126.975	618.159	560.321	257.961	285.656	412.952	783.771	5.55682	12.8521	20.9788	25.14	no annotation	zma:100286212||path:zma04075||Plant hormone signal transduction	no original description	IPR010399:Tify,IPR018467:CCT_CS
GRMZM2G399530	0.767426	0.784925	1.60228	1.36356	19.0426	32.429	19.4886	12.2622	10.9848	17.6257	10.2384	7.12744	0.772432	1.04521	0.690651	2.73651	GO:0004497:monooxygenase activity,GO:0005506:iron ion binding,GO:0009055:electron carrier activity,GO:0016491:oxidoreductase activity,GO:0016705:oxidoreductase activity, acting on paired donors, with incorporation or reduction of molecular oxygen,GO:0020037:heme binding,GO:0046872:metal ion binding,GO:0055114:oxidation-reduction process	zma:100279973||path:no annotation	moderately similar to ( 289) AT4G13310 | Symbols: CYP71A20 | CYP71A20; electron carrier/ heme binding / iron ion binding / monooxygenase/ oxygen binding | chr4:7750453-7753049 FORWARDmoderately similar to ( 434) C71C2_MAIZE Cytochrome P450 71C2 (EC 1.14.-.-) (Benzoxazineless 3) - Zea mays (Maize)moderately similar to ( 469) loc_os08g01510 12008.m04299 protein cytochrome P450 71C4, putative, expre…	IPR001128:Cyt_P450,IPR002401:Cyt_P450_E_grp-I,IPR017972:Cyt_P450_CS
GRMZM2G138995	6.10747	4.7908	4.92164	4.40566	1.68093	1.94051	1.8197	1.70658	1.81585	1.51679	1.58678	2.20252	5.18764	4.82538	4.71385	4.56874	GO:0005319:lipid transporter activity,GO:0005543:phospholipid binding,GO:0006869:lipid transport,GO:0009507:chloroplast,GO:0009706:chloroplast inner membrane,GO:0009941:chloroplast envelope	zma:100285575||path:no annotation	moderately similar to ( 402) AT3G20320 | Symbols: TGD2 | TGD2 (TRIGALACTOSYLDIACYLGLYCEROL2); lipid transporter/ phospholipid binding | chr3:7087657-7089640 REVERSEmoderately similar to ( 497) loc_os01g74280 12001.m13455 protein ABC-type transport system involved in resistance to organic solvents, periplasmic component, putative, expressed no original description	IPR003399:Mce-related
GRMZM2G088018	2.84892	2.15653	2.9702	2.79472	8.52866	5.93901	9.53399	7.59267	10.0652	9.18862	8.36424	9.65683	3.08942	2.29126	3.61578	2.16061	GO:0003824:catalytic activity,GO:0009058:biosynthetic process,GO:0030170:pyridoxal phosphate binding	zma:100216685||path:zma00250||Alanine, aspartate and glutamate metabolism ,path:zma00710||Carbon fixation in photosynthetic organisms ,path:zma01100||Metabolic pathways ,path:zma01200||Carbon metabolism ,path:zma01210||2-Oxocarboxylic acid metabolism ,path:zma01230||Biosynthesis of amino acids	moderately similar to ( 231) AT1G72330 | Symbols: ALAAT2 | ALAAT2 (ALANINE AMINOTRANSFERASE 2); ATP binding / L-alanine:2-oxoglutarate aminotransferase | chr1:27233637-27236191 FORWARDmoderately similar to ( 246) ALA2_HORVU Alanine aminotransferase 2 (EC 2.6.1.2) (GPT) (Glutamic--pyruvic transaminase 2) (Glutamic--alanine transaminase 2) (ALAAT-2) - Hordeum vulgare (Barley)moderately similar to (…	IPR004839:Aminotransferase_I/II,IPR015422:PyrdxlP-dep_Trfase_major_sub2,IPR015424:PyrdxlP-dep_Trfase
GRMZM2G053669	144.154	42.3376	106.743	103.662	31.5525	8.16607	21.8616	14.1037	53.0761	9.00734	11.4551	32.2302	297.944	66.5857	163.786	76.5692	GO:0000166:nucleotide binding,GO:0004066:asparagine synthase (glutamine-hydrolyzing) activity,GO:0005524:ATP binding,GO:0006529:asparagine biosynthetic process,GO:0008152:metabolic process,GO:0008652:cellular amino acid biosynthetic process,GO:0016874:ligase activity,GO:0070981:L-asparagine biosynthetic process	zma:100192350||path:zma00250||Alanine, aspartate and glutamate metabolism ,path:zma01100||Metabolic pathways ,path:zma01110||Biosynthesis of secondary metabolites	highly similar to ( 812) AT3G47340 | Symbols: ASN1, DIN6, AT-ASN1 | ASN1 (GLUTAMINE-DEPENDENT ASPARAGINE SYNTHASE 1); asparagine synthase (glutamine-hydrolyzing) | chr3:17438445-17441043 REVERSEhighly similar to ( 894) ASNS_MAIZE Asparagine synthetase [glutamine-hydrolyzing] (EC 6.3.5.4) (Glutamine-dependent asparagine synthetase) - Zea mays (Maize)highly similar to ( 995) loc_os03g18130 12003.m1…	IPR000583:GATase_dom,IPR001962:Asn_synthase,IPR006426:Asn_synth_AEB,IPR014729:Rossmann-like_a/b/a_fold,IPR017932:GATase_2_dom,IPR029055:Ntn_hydrolases_N
GRMZM2G121868	3.43609	6.76088	1.01781	0.794624	62.3914	27.8472	12.9074	8.43223	9.41652	11.8529	11.177	8.35745	3.13657	2.64149	1.5029	1.0342	no annotation	zma:100281910||path:no annotation	no original description	no annotation
GRMZM2G052667	2.96963	1.65399	1.91186	1.91183	47.3959	91.6697	56.5711	50.0034	40.7771	59.8775	53.8621	56.5686	5.73222	2.05329	4.50758	2.69799	GO:0003677:DNA binding,GO:0003700:sequence-specific DNA binding transcription factor activity,GO:0005634:nucleus,GO:0006351:transcription, DNA-templated,GO:0006355:regulation of transcription, DNA-templated	zma:100284306||path:no annotation	very weakly similar to (98.6) AT3G16770 | Symbols: RAP2.3, ATEBP, ERF72 | ATEBP (ETHYLENE-RESPONSIVE ELEMENT BINDING PROTEIN); DNA binding / protein binding / transcription activator/ transcription factor | chr3:5705784-5706768 FORWARDvery weakly similar to (97.4) ERF1_ORYSA Ethylene-responsive transcription factor 1 (Ethylene-responsive element-binding factor 1) (EREBP-1) (OsEREBP1) - Oryza sati…	IPR001471:AP2/ERF_dom,IPR016177:DNA-bd_integrase-typ
GRMZM2G022019	31.309	33.8775	33.9144	31.7081	94.5912	66.2755	80.0719	70.9264	90.9572	73.0525	81.5867	89.275	37.8635	29.2963	34.9085	28.952	GO:0000340:RNA 7-methylguanosine cap binding,GO:0003723:RNA binding,GO:0003743:translation initiation factor activity,GO:0005515:protein binding,GO:0005634:nucleus,GO:0005737:cytoplasm,GO:0005829:cytosol,GO:0005845:mRNA cap binding complex,GO:0006412:translation,GO:0006413:translational initiation,GO:0006417:regulation of translation,GO:0009615:response to virus,GO:0050687:negative regulation of …	zma:541708||path:zma03013||RNA transport	moderately similar to ( 226) AT5G35620 | Symbols: LSP1, EIF(ISO)4E, LSP, EIF4E2 | LSP1 (LOSS OF SUSCEPTIBILITY TO POTYVIRUS 1); RNA 7-methylguanosine cap binding / RNA binding / translation initiation factor | chr5:13824946-13826331 REVERSEmoderately similar to ( 356) IF4E2_MAIZE Eukaryotic translation initiation factor 4E-2 (eIF4E-2) (eIF-4E-2) (mRNA cap-binding protein) (eIF-(iso)4F 25 kDa subu…	IPR001040:TIF_eIF_4E,IPR019770:TIF_eIF_4E_CS,IPR023398:TIF_eIF4e-like_dom
GRMZM2G448282	1.62752	1.82397	2.14463	2.31878	5.08741	3.99106	5.10851	6.03266	6.91084	5.95284	4.73834	7.05418	1.63301	1.91047	2.14579	1.61248	GO:0006952:defense response,GO:0043531:ADP binding	zma:100384031||path:no annotation	weakly similar to ( 112) AT3G14460 | Symbols: | disease resistance protein (NBS-LRR class), putative | chr3:4851990-4856264 REVERSEmoderately similar to ( 352) loc_os11g44580 12011.m08291 protein disease resistance RPP13-like protein 1, putative, expressed no original description	IPR002182:NB-ARC,IPR027417:P-loop_NTPase
GRMZM2G084248	1.60379	0.910527	1.11339	1.13333	0.335517	0.347977	0.282201	0.331481	0.282271	0.295315	0.221512	0.136627	2.01494	1.22575	1.17443	1.45303	GO:0004672:protein kinase activity,GO:0004674:protein serine/threonine kinase activity,GO:0005515:protein binding,GO:0005524:ATP binding,GO:0006468:protein phosphorylation,GO:0016772:transferase activity, transferring phosphorus-containing groups	zma:100382014||path:no annotation	highly similar to ( 646) AT2G24130 | Symbols: | leucine-rich repeat transmembrane protein kinase, putative | chr2:10258148-10261220 FORWARDmoderately similar to ( 416) RPK1_IPONI Receptor-like protein kinase precursor (EC 2.7.11.1) - Ipomoea nil (Japanese morning glory) (Pharbitis nil)nearly identical (1273) loc_os09g25540 12009.m05706 protein receptor-like protein kinase precursor, putative, exp…	IPR000719:Prot_kinase_cat_dom,IPR001611:Leu-rich_rpt,IPR008271:Ser/Thr_kinase_AS,IPR011009:Kinase-like_dom,IPR013210:LRR-contain_N2,IPR013320:ConA-like_subgrp,IPR017441:Protein_kinase_ATP_BS,IPR025875:Leu-rich_rpt_4
GRMZM2G088974	5.20976	4.58681	4.7195	5.6703	12.3923	16.2523	13.2708	13.6753	9.91939	13.0852	14.1946	10.3273	3.87062	4.84633	4.44956	5.6414	GO:0005634:nucleus,GO:0005737:cytoplasm,GO:0006401:RNA catabolic process,GO:0006790:sulfur compound metabolic process,GO:0008441:3'(2'),5'-bisphosphate nucleotidase activity,GO:0009409:response to cold,GO:0009414:response to water deprivation,GO:0009416:response to light stimulus,GO:0009507:chloroplast,GO:0009570:chloroplast stroma,GO:0009628:response to abiotic stimulus,GO:0009738:abscisic acid-…	zma:100276170||path:zma00562||Inositol phosphate metabolism ,path:zma00920||Sulfur metabolism ,path:zma01100||Metabolic pathways ,path:zma04070||Phosphatidylinositol signaling system	moderately similar to ( 418) AT5G63980 | Symbols: SAL1, ALX8, ATSAL1, HOS2, FRY1 | SAL1; 3(2),5-bisphosphate nucleotidase/ inositol or phosphatidylinositol phosphatase | chr5:25609840-25611802 FORWARDmoderately similar to ( 472) DPNP_ORYSA 3(2),5-bisphosphate nucleotidase (EC 3.1.3.7) (3(2),5-bisphosphonucleoside 3(2)-phosphohydrolase) (DPNPase) - Oryza sativa (Rice)moderately similar to ( 493) l…	IPR000760:Inositol_monophosphatase,IPR006239:Bisphos_HAL2,IPR020550:Inositol_monophosphatase_CS,IPR020583:Inositol_monoP_metal-BS
GRMZM2G153409	3.27612	3.85285	4.35464	3.42939	15.7013	19.3637	14.5525	14.9837	17.0468	19.4939	15.4903	15.5564	4.2901	4.49849	3.67583	3.83026	GO:0003677:DNA binding,GO:0005634:nucleus,GO:0006351:transcription, DNA-templated,no annotation	zma:100275944||path:no annotation	no original description	IPR017923:TFIIS_N,no annotation
GRMZM2G012933	0.509191	0.467245	0.357965	0.505409	5.00275	3.67324	4.63287	4.4178	9.02554	5.33045	4.20324	4.51868	0.763519	0.339794	0.279787	0.671507	GO:0043531:ADP binding	zma:100275339||path:no annotation	moderately similar to ( 412) loc_os10g04570 12010.m03869 protein conserved hypothetical protein no original description	IPR002182:NB-ARC,IPR027417:P-loop_NTPase
GRMZM2G387341	3.55072	2.09062	5.25891	4.00716	50.9588	88.4767	104.811	129.173	89.0568	175.488	291.724	208.837	11.3619	2.93318	12.0731	5.93357	no annotation	no annotation	no original description	no annotation
GRMZM2G176133	78.7288	83.7134	63.1316	48.868	26.7081	19.8457	24.8473	22.4164	15.816	18.1142	22.412	25.6614	63.7931	50.209	84.2887	56.8766	GO:0003735:structural constituent of ribosome,GO:0005622:intracellular,GO:0005840:ribosome,GO:0006412:translation,no annotation	zma:100283702||path:zma03010||Ribosome	no original description	IPR001705:Ribosomal_L33,IPR011332:Ribosomal_zn-bd_dom,IPR018264:Ribosomal_L33_CS,no annotation
GRMZM2G177203	20.7101	30.4357	23.8375	22.1937	0.798119	1.3979	3.4242	0.764464	0.591974	0.759865	1.05775	0.975491	21.7621	26.7248	21.2066	22.8896	no annotation	zma:100285305||path:no annotation	weakly similar to ( 122) AT1G20225 | Symbols: | FUNCTIONS IN: molecular_function unknown; INVOLVED IN: biological_process unknown; LOCATED IN: vacuole; CONTAINS InterPro DOMAIN/s: Thioredoxin-like fold (InterPro:IPR012336); BEST Arabidopsis thaliana protein match is: unknown protein (TAIR:AT1G76020.1); Has 156 Blast hits to 152 proteins in 51 species: Archae - 0; Bacteria - 81; Metazoa - 14; Fung…	IPR012336:Thioredoxin-like_fold
GRMZM2G035073	5.55749	17.6375	10.9435	8.75075	2.27886	8.30291	4.3285	3.84306	2.13235	6.19111	2.59952	3.19178	9.67516	16.2516	13.3476	10.4967	GO:0004497:monooxygenase activity,GO:0005506:iron ion binding,GO:0009055:electron carrier activity,GO:0016491:oxidoreductase activity,GO:0016705:oxidoreductase activity, acting on paired donors, with incorporation or reduction of molecular oxygen,GO:0020037:heme binding,GO:0046872:metal ion binding,GO:0055114:oxidation-reduction process	zma:100501658||path:no annotation	moderately similar to ( 326) AT1G64950 | Symbols: CYP89A5 | CYP89A5; electron carrier/ heme binding / iron ion binding / monooxygenase/ oxygen binding | chr1:24127587-24129119 FORWARDmoderately similar to ( 237) C77A3_SOYBN Cytochrome P450 77A3 (EC 1.14.-.-) - Glycine max (Soybean)moderately similar to ( 445) loc_os02g01890 12002.m05539 protein cytochrome P450 89A2, putative, expressedp450 CypX n…	IPR001128:Cyt_P450,IPR002401:Cyt_P450_E_grp-I,IPR017972:Cyt_P450_CS
GRMZM2G122284	3.94712	6.40114	2.15171	2.60412	1.281	0.958431	0.80116	0.553049	0.726156	0.730657	0.529833	0.462476	3.94896	4.08476	2.05624	2.28221	GO:0005515:protein binding,GO:0008270:zinc ion binding,GO:0046872:metal ion binding	zma:100282936||path:no annotation	weakly similar to ( 162) AT2G18650 | Symbols: MEE16 | MEE16 (maternal effect embryo arrest 16); protein binding / zinc ion binding | chr2:8086860-8088131 REVERSEmoderately similar to ( 360) loc_os02g54830 12002.m10511 protein RING-H2 finger protein ATL2C, putative, expressed no original description	IPR001841:Znf_RING,IPR013083:Znf_RING/FYVE/PHD
GRMZM2G176430	3.91072	2.17651	2.55248	3.35318	26.2291	14.8855	25.8767	90.1531	40.3076	19.6161	32.5971	172.588	4.23271	2.50207	3.20608	2.65837	GO:0005215:transporter activity,GO:0005773:vacuole,GO:0006814:sodium ion transport,GO:0015140:malate transmembrane transporter activity,GO:0016020:membrane,GO:0055085:transmembrane transport,GO:0071423:malate transmembrane transport	zma:100383391||path:no annotation	highly similar to ( 624) AT5G47560 | Symbols: ATTDT, ATSDAT, TDT | TDT (TONOPLAST DICARBOXYLATE TRANSPORTER); malate transmembrane transporter/ sodium:dicarboxylate symporter | chr5:19287895-19290347 REVERSEhighly similar to ( 852) loc_os09g31130 12009.m06229 protein tonoplast dicarboxylate transporter, putative, expressedSLC13_permease CitT Na_sulph_symp ArsB_NhaD_permease no original description	IPR001898:Na/sul_symport
GRMZM2G051626	6.426	8.24634	9.29043	9.22618	19.6627	21.0742	17.9256	20.8179	15.798	21.3844	23.1035	20.4839	5.86078	9.7116	7.47621	8.36278	GO:0003824:catalytic activity,GO:0005634:nucleus,GO:0005730:nucleolus,GO:0006396:RNA processing,GO:0042254:ribosome biogenesis	zma:100191832||path:zma03008||Ribosome biogenesis in eukaryotes	moderately similar to ( 241) AT5G22100 | Symbols: | RNA cyclase family protein | chr5:7329015-7330718 FORWARDmoderately similar to ( 351) loc_os03g61790 12003.m101555 protein RNA 3-terminal phosphate cyclase-like protein, putative, expressedRNA_Cyclase_Class_I RTC RTC_insert RNA_Cyclase no original description	IPR000228:RNA3'_term_phos_cyc,IPR013791:RNA3'-term_phos_cycl_insert,IPR013792:RNA3'P_cycl/enolpyr_Trfase_a/b,IPR016443:RNA3'_term_phos_cyc_type_2,IPR020719:RNA3'_term_phos_cycl-like_CS,IPR023797:RNA3'_phos_cyclase_dom
GRMZM2G422877	0	0	0	0	4.59321	4.03515	3.74519	4.12173	3.64842	4.31714	4.23411	4.99773	0	0	0	0	no annotation	zma:100384321||path:no annotation	no original description	no annotation
GRMZM2G065888	2.22487	1.54715	5.70681	5.32571	6.37495	6.0008	15.8772	15.5234	11.6041	13.2592	16.1237	26.1322	2.87277	2.69069	3.96009	4.26925	no annotation	zma:100275634||path:no annotation	moderately similar to ( 434) AT1G30755 | Symbols: | unknown protein | chr1:10905991-10908773 REVERSEhighly similar to ( 802) loc_os06g50220 12006.m31933 protein expressed proteinDUF668 no original description	IPR007700:DUF668,IPR021864:DUF3475
GRMZM2G015100	5.13991	6.99976	5.9493	6.04136	2.28713	2.84151	2.62877	2.96372	1.95038	2.97255	3.13646	2.54984	4.15557	7.37639	6.1741	5.61217	GO:0001522:pseudouridine synthesis,GO:0030515:snoRNA binding,GO:0031120:snRNA pseudouridine synthesis,GO:0042254:ribosome biogenesis	zma:100279480||path:no annotation	weakly similar to ( 176) AT1G03530 | Symbols: ATNAF1, NAF1 | NAF1 (NUCLEAR ASSEMBLY FACTOR 1) | chr1:880638-883338 REVERSEmoderately similar to ( 385) loc_os05g42300 12005.m08403 protein NAF1 domain containing protein, expressedNAF1 no original description	IPR007504:H/ACA_rnp_Gar1/Naf1,IPR009000:Transl_elong_init/rib_B-barrel
GRMZM2G055009	0	0	0	0	0.903383	1.32939	0.909874	1.1624	1.19487	0.78621	0.793494	1.39946	0	0	0	0	no annotation	zma:100501900||path:no annotation	no original description	no annotation
GRMZM2G114380	6.07815	4.29037	6.28799	7.16751	0	0	0.63503	0	0	0	0	0	7.60898	8.27763	8.90755	7.26472	no annotation	no annotation	weakly similar to ( 189) loc_os01g43060 12001.m10569 protein expressed protein no original description	IPR027921:DUF4598
GRMZM2G008623	23.0783	22.7895	25.1212	23.4567	7.73806	6.91855	9.62049	7.991	7.51439	9.17909	9.4702	9.38429	29.0555	21.8549	29.4444	24.6039	GO:0000502:proteasome complex,GO:0004175:endopeptidase activity,GO:0004298:threonine-type endopeptidase activity,GO:0005634:nucleus,GO:0005737:cytoplasm,GO:0005773:vacuole,GO:0005839:proteasome core complex,GO:0005886:plasma membrane,GO:0006508:proteolysis,GO:0006511:ubiquitin-dependent protein catabolic process,GO:0008233:peptidase activity,GO:0009409:response to cold,GO:0016787:hydrolase activi…	zma:100383475||path:zma03050||Proteasome	moderately similar to ( 417) AT2G27020 | Symbols: PAG1 | PAG1; endopeptidase/ peptidase/ threonine-type endopeptidase | chr2:11528515-11530858 REVERSEmoderately similar to ( 452) PSA3_ORYSA Proteasome subunit alpha type 3 (EC 3.4.25.1) (20S proteasome alpha subunit G) (20S proteasome subunit alpha-7) - Oryza sativa (Rice)moderately similar to ( 452) loc_os01g59600 12001.m43238 protein proteasome …	IPR000426:Proteasome_asu_N,IPR001353:Proteasome_sua/b,IPR023332:Proteasome_suA-type,IPR029055:Ntn_hydrolases_N
GRMZM2G703348	0	0	0	0	11.1845	5.41333	5.80849	4.12744	5.05086	5.83727	4.06881	3.85595	0	0	0	0	no annotation	zma:100382421||path:no annotation	no original description	no annotation
GRMZM2G165681	6.23653	6.17861	7.4802	5.96781	13.5997	17.177	13.9962	14.2035	14.7336	14.3339	16.2818	16.3561	6.86172	6.431	6.01123	6.66151	GO:0005783:endoplasmic reticulum,GO:0005886:plasma membrane,GO:0008152:metabolic process,GO:0016020:membrane,GO:0016746:transferase activity, transferring acyl groups	zma:100382209||path:zma00561||Glycerolipid metabolism ,path:zma00564||Glycerophospholipid metabolism ,path:zma01100||Metabolic pathways	highly similar to ( 624) AT5G60620 | Symbols: | phospholipid/glycerol acyltransferase family protein | chr5:24367266-24369647 FORWARDhighly similar to ( 745) loc_os07g34730 12007.m07729 protein 1-acyl-sn-glycerol-3-phosphate acyltransferase zeta precursor, putative, expressedAcyltransferase no original description	IPR002123:Plipid/glycerol_acylTrfase
GRMZM5G828396	1.85558	5.99665	2.7941	3.96496	20.9457	14.6496	15.8307	9.76007	9.65795	12.3696	12.697	10.1241	3.04005	4.36102	2.3447	3.92528	GO:0046983:protein dimerization activity	zma:100193765||path:no annotation	weakly similar to ( 152) AT5G48560 | Symbols: | basic helix-loop-helix (bHLH) family protein | chr5:19684160-19686871 FORWARDmoderately similar to ( 352) loc_os08g41320 12008.m08110 protein BHLH transcription factor, putative, expressed no original description	IPR011598:bHLH_dom
GRMZM5G879737	5.70706	3.13639	4.21732	4.41136	11.4779	10.1494	9.79513	10.4365	13.3431	8.81756	9.42525	9.61492	4.61527	3.01481	4.24802	4.04505	GO:0000911:cytokinesis by cell plate formation,GO:0005515:protein binding,GO:0008150:biological_process,GO:0008270:zinc ion binding,GO:0016829:lyase activity,GO:0042127:regulation of cell proliferation,GO:0046872:metal ion binding,GO:0048451:petal formation,GO:0048453:sepal formation	zma:100279533||path:no annotation	weakly similar to ( 132) AT1G14180 | Symbols: | protein binding / zinc ion binding | chr1:4847976-4848970 FORWARDhighly similar to ( 582) loc_os10g26610 12010.m05600 protein mandelonitrile lyase, putative, expressed no original description	IPR001841:Znf_RING,IPR013083:Znf_RING/FYVE/PHD
GRMZM2G174145	0.462371	0.664565	0.377835	0.535784	1.86614	2.67144	2.32936	1.97728	2.40367	1.91216	2.31753	2.03356	0.488836	0.781837	0.384068	0.350382	GO:0003824:catalytic activity,GO:0009058:biosynthetic process,GO:0030170:pyridoxal phosphate binding	zma:100283961||path:no annotation	moderately similar to ( 230) AT1G77670 | Symbols: | aminotransferase class I and II family protein | chr1:29189043-29190901 REVERSEhighly similar to ( 583) loc_os10g34350 12010.m06261 protein kynurenine--oxoglutarate transaminase 1, putative, expressedCOG0436 PRK08912 PRK07777 PRK09082 PRK07212 PRK07683 PRK07682 PRK07309 PRK08362 PRK05794 PRK09276 PRK12414 PRK08069 PRK07367 PRK06056 PRK06220 PRK0…	IPR004838:NHTrfase_class1_PyrdxlP-BS,IPR004839:Aminotransferase_I/II,IPR015421:PyrdxlP-dep_Trfase_major_sub1,IPR015422:PyrdxlP-dep_Trfase_major_sub2,IPR015424:PyrdxlP-dep_Trfase
AC218900.3_FG001	16.8359	13.3384	23.1267	16.7475	5.83531	5.00688	4.87569	5.11954	7.2792	6.99229	4.50919	6.33228	21.1715	16.6213	22.5401	16.5899	GO:0008152:metabolic process,GO:0016787:hydrolase activity	zma:100282856||path:no annotation	moderately similar to ( 262) AT1G47480 | Symbols: | hydrolase | chr1:17417623-17419296 FORWARDweakly similar to ( 120) GID1_ORYSA Gibberellin receptor GID1 (EC 3.-.-.-) (Gibberellin-insensitive dwarf protein 1) (Protein GIBBERELLIN INSENSITIVE DWARF1) - Oryza sativa (Rice)highly similar to ( 504) loc_os08g37060 12008.m07693 protein gibberellin receptor GID1L2, putative, expressedAbhydrolase_3 Aes…	IPR013094:AB_hydrolase_3,IPR029058:AB_hydrolase
GRMZM5G833660	11.924	16.2368	12.0256	11.4944	79.7188	53.1454	61.9633	64.6018	57.7542	57.8546	72.0751	71.0953	14.8021	11.8987	18.1639	10.2227	GO:0006508:proteolysis,GO:0006627:protein processing involved in protein targeting to mitochondrion,GO:0008233:peptidase activity,GO:0008236:serine-type peptidase activity,GO:0016020:membrane,GO:0042720:mitochondrial inner membrane peptidase complex	zma:100282484||path:zma03060||Protein export	weakly similar to ( 145) AT1G53530 | Symbols: | signal peptidase I family protein | chr1:19978488-19979778 FORWARDweakly similar to ( 187) loc_os11g40500 12011.m080046 protein mitochondrial inner membrane protease subunit 1, putative, expressed no original description	IPR000223:Pept_S26A_signal_pept_1,IPR015927:Peptidase_S24_S26A/B/C,IPR019759:Peptidase_S24_S26,IPR028360:Peptidase_S24/S26_b-rbn
GRMZM2G089974	1.71353	1.1967	0.849607	0.946755	5.3353	3.42207	3.83042	4.38969	4.93118	4.47831	4.65967	5.64651	1.34867	1.0158	1.03756	1.21652	no annotation	zma:100273166||path:no annotation	very weakly similar to (94.0) AT1G73885 | Symbols: | unknown protein | chr1:27786864-27787708 FORWARDweakly similar to ( 172) loc_os03g50270 12003.m10020 protein expressed protein no original description	no annotation
GRMZM2G357631	19.8803	13.8343	6.80758	19.0556	139.156	152.903	153.996	236.097	77.3333	77.6183	107.815	396.486	6.68144	3.47013	11.0198	16.4335	no annotation	zma:100285353||path:no annotation	no original description	no annotation
GRMZM2G006762	28.4992	14.4921	30.9272	6.69083	10.0007	3.02411	1.21869	0.427483	4.29948	3.24516	1.10112	1.38145	51.1183	19.051	13.1903	4.06011	GO:0016787:hydrolase activity	zma:100381419||path:zma00230||Purine metabolism ,path:zma00240||Pyrimidine metabolism	moderately similar to ( 387) AT3G04080 | Symbols: ATAPY1 | ATAPY1 (APYRASE 1); ATPase/ calmodulin binding / nucleotide diphosphatase | chr3:1068068-1070917 REVERSEmoderately similar to ( 396) APY_SOLTU Apyrase precursor (EC 3.6.1.5) (ATP-diphosphatase) (Adenosine diphosphatase) (ADPase) (ATP-diphosphohydrolase) - Solanum tuberosum (Potato)highly similar to ( 582) loc_os12g02980 12012.m26816 prote…	IPR000407:GDA1_CD39_NTPase
GRMZM2G519152	0	0	0	0	0.925702	1.36783	1.84764	2.0693	0.993149	1.93752	1.44718	2.92844	0	0	0	0	no annotation	no annotation	no annotation	no annotation
GRMZM2G389903	24.6612	53.9233	20.5696	22.7307	7.64416	4.19177	4.85759	3.18985	1.92576	1.95094	2.50492	2.2103	9.32206	19.84	18.2859	22.685	no annotation	no annotation	no original description	no annotation
GRMZM2G068519	0.796723	2.25806	1.88136	0.673667	11.4797	25.8823	9.1728	5.77297	7.60595	23.6655	11.4152	11.017	1.29492	3.02568	1.34779	1.44201	no annotation	no annotation	no original description	no annotation
GRMZM2G161491	0	0	0	0	2.57154	2.21232	1.87626	2.06017	3.04524	2.74002	2.65558	2.45746	0	0	0	0	no annotation	zma:100283417||path:no annotation	no original description	no annotation
GRMZM2G140231	0.365474	0.225558	0.197635	0.22903	4.26855	4.82528	2.27951	2.50017	2.53142	4.40721	2.06069	2.23154	0.154312	0.158912	0.165111	0.261817	GO:0004672:protein kinase activity,GO:0005524:ATP binding,GO:0006468:protein phosphorylation,GO:0016772:transferase activity, transferring phosphorus-containing groups	zma:100279471||path:no annotation	moderately similar to ( 452) AT4G05200 | Symbols: | protein kinase family protein | chr4:2679793-2682309 REVERSEmoderately similar to ( 206) NORK_MEDTR Nodulation receptor kinase precursor (EC 2.7.11.1) (Does not make infections protein 2) (Symbiosis receptor-like kinase) (MtSYMRK) - Medicago truncatula (Barrel medic)highly similar to ( 712) loc_os07g35370 12007.m07793 protein receptor-like prote…	IPR000719:Prot_kinase_cat_dom,IPR002902:GNK2,IPR011009:Kinase-like_dom,IPR013320:ConA-like_subgrp,IPR017441:Protein_kinase_ATP_BS
GRMZM2G000221	107.148	60.639	74.6694	42.0395	40.6496	12.5322	17.1534	6.0241	11.6083	11.78	6.62507	6.18367	67.5488	30.6194	33.0448	34.9629	no annotation	zma:100284641||path:no annotation	very weakly similar to (89.0) loc_os07g18990 12007.m06338 protein PVR3-like protein, putative, expressed no original description	IPR016140:Bifunc_inhib/LTP/seed_store
GRMZM5G871093	1.93489	1.23886	1.80561	1.32984	9.75732	8.50696	9.64713	11.4613	9.44834	12.078	8.62851	12.1502	3.3358	2.36834	2.33099	1.62578	GO:0005515:protein binding,GO:0008270:zinc ion binding	zma:100381751||path:no annotation	weakly similar to ( 125) loc_os08g41520 12008.m08130 protein zinc finger, C3HC4 type family protein, expressed no original description	IPR001841:Znf_RING,IPR013083:Znf_RING/FYVE/PHD,IPR017907:Znf_RING_CS
GRMZM2G392791	40.277	17.8549	14.0457	11.88	16.6276	7.81389	6.38425	3.0294	24.8449	7.3578	4.63978	4.72828	61.0748	22.6619	12.3024	11.4245	GO:0003824:catalytic activity,GO:0008152:metabolic process,GO:0016787:hydrolase activity	zma:100281378||path:no annotation	moderately similar to ( 340) AT3G51000 | Symbols: | epoxide hydrolase, putative | chr3:18945258-18946499 REVERSEmoderately similar to ( 471) loc_os12g43970 12012.m08168 protein epoxide hydrolase 2, putative, expressedMhpC PRK00870 PRK05855 no original description	IPR000073:AB_hydrolase_1,IPR000639:Epox_hydrolase-like,IPR029058:AB_hydrolase
GRMZM2G103825	4.22885	3.78999	4.04544	4.36458	9.25521	11.9432	9.23016	10.8053	12.8518	13.1831	9.80283	9.0191	4.52936	5.30079	3.61343	3.49517	GO:0016884:carbon-nitrogen ligase activity, with glutamine as amido-N-donor	zma:100273549||path:no annotation	weakly similar to ( 122) AT5G64440 | Symbols: AtFAAH | AtFAAH (Arabidopsis thaliana fatty acid amide hydrolase); N-(long-chain-acyl)ethanolamine deacylase/ amidase | chr5:25766229-25770260 FORWARDweakly similar to ( 173) loc_os04g01250 12004.m35230 protein glutamyl-tRNA, putative, expressed no original description	IPR000120:Amidase,IPR023631:Amidase_dom
GRMZM2G168416	3.85404	7.89898	5.61263	3.14435	0.391858	0.303567	0.684204	0.162018	0.160668	0.200016	0.317943	0.28856	5.87972	6.98768	6.35544	4.02644	GO:0004672:protein kinase activity,GO:0004674:protein serine/threonine kinase activity,GO:0005524:ATP binding,GO:0005634:nucleus,GO:0005730:nucleolus,GO:0005737:cytoplasm,GO:0005886:plasma membrane,GO:0006468:protein phosphorylation,GO:0009620:response to fungus,GO:0016772:transferase activity, transferring phosphorus-containing groups,GO:0046777:protein autophosphorylation,GO:0050832:defense res…	zma:100283086||path:no annotation	moderately similar to ( 291) AT2G28930 | Symbols: APK1B | APK1B; ATP binding / kinase/ protein kinase/ protein serine/threonine kinase | chr2:12424551-12426565 FORWARDweakly similar to ( 127) NORK_MEDTR Nodulation receptor kinase precursor (EC 2.7.11.1) (Does not make infections protein 2) (Symbiosis receptor-like kinase) (MtSYMRK) - Medicago truncatula (Barrel medic)moderately similar to ( 323) …	IPR000719:Prot_kinase_cat_dom,IPR001245:Ser-Thr/Tyr_kinase_cat_dom,IPR008271:Ser/Thr_kinase_AS,IPR011009:Kinase-like_dom,IPR017441:Protein_kinase_ATP_BS
AC196961.2_FG003	67.4915	93.4014	48.1497	37.6708	261.601	182.787	211.577	244.542	142.88	190.206	249.78	210.197	44.7726	50.6653	64.5322	37.1876	GO:0000786:nucleosome,GO:0003677:DNA binding,GO:0005634:nucleus,GO:0005694:chromosome,GO:0005730:nucleolus,GO:0005886:plasma membrane,GO:0006334:nucleosome assembly,GO:0009414:response to water deprivation,GO:0009507:chloroplast,GO:0009579:thylakoid,GO:0046982:protein heterodimerization activity	zma:100282268||path:no annotation	weakly similar to ( 135) AT5G59970 | Symbols: | histone H4 | chr5:24146352-24146663 REVERSEweakly similar to ( 135) H4_PEA Histone H4 - Pisum sativum (Garden pea)weakly similar to ( 135) loc_os10g39410 12010.m06709 protein histone H4, putative, expressedH4 H4 HHT1 no original description	IPR001951:Histone_H4,IPR007125:Histone_core_D,IPR009072:Histone-fold,IPR019809:Histone_H4_CS
GRMZM2G169562	0.296595	0.293454	0.284245	0.253182	1.03217	2.16007	1.72276	2.28913	1.55208	1.71113	1.31486	1.88559	0.32743	0.125268	0.356745	0.462509	GO:0006629:lipid metabolic process	zma:100281750||path:no annotation	moderately similar to ( 372) AT4G16070 | Symbols: | lipase class 3 family protein | chr4:9096808-9100596 REVERSEhighly similar to ( 703) loc_os12g36770 12012.m26927 protein triacylglycerol lipase, putative, expressedLipase_3 Lipase_3 Lipase no original description	IPR002921:Lipase_3,IPR029058:AB_hydrolase
GRMZM2G066441	39.8568	54.4667	40.8495	18.546	237.254	135.002	292.082	161.889	216.186	281.623	204.012	192.31	76.4356	46.8373	65.9304	27.9676	GO:0004497:monooxygenase activity,GO:0005506:iron ion binding,GO:0009055:electron carrier activity,GO:0016491:oxidoreductase activity,GO:0016705:oxidoreductase activity, acting on paired donors, with incorporation or reduction of molecular oxygen,GO:0020037:heme binding,GO:0046872:metal ion binding,GO:0055114:oxidation-reduction process	zma:100383082||path:no annotation	highly similar to ( 523) AT2G45510 | Symbols: CYP704A2 | CYP704A2; electron carrier/ heme binding / iron ion binding / monooxygenase/ oxygen binding | chr2:18753085-18754944 FORWARDweakly similar to ( 129) C97B2_SOYBN Cytochrome P450 97B2 (EC 1.14.-.-) - Glycine max (Soybean)highly similar to ( 785) loc_os10g38110 12010.m21797 protein cytochrome P450 94A2, putative, expressedp450 CypX no original…	IPR001128:Cyt_P450,IPR002401:Cyt_P450_E_grp-I
GRMZM2G006293	14.8831	20.0685	10.346	12.4802	42.3802	35.8952	42.9584	42.5961	22.59	30.1968	42.5795	33.8605	10.9554	14.1668	14.4287	11.3101	GO:0003735:structural constituent of ribosome,GO:0005515:protein binding,GO:0005622:intracellular,GO:0005840:ribosome,GO:0006412:translation	zma:100284333||path:zma03010||Ribosome	moderately similar to ( 231) AT3G62250 | Symbols: UBQ5 | UBQ5 (ubiquitin 5); protein binding / structural constituent of ribosome | chr3:23037138-23037611 FORWARDweakly similar to ( 147) UBIQ_WHEAT Ubiquitin - Triticum aestivum (Wheat)moderately similar to ( 251) loc_os01g22490 12001.m08729 protein 40S ribosomal protein S27a, putative, expressedUbiquitin Nedd8 UBQ ubiquitin UBL Ribosomal_S27 no o…	IPR000626:Ubiquitin,IPR002906:Ribosomal_S27a,IPR011332:Ribosomal_zn-bd_dom,IPR019954:Ubiquitin_CS,IPR019956:Ubiquitin_subgr,IPR029071:Ubiquitin-rel_dom
GRMZM2G019060	2.65807	2.38521	2.50811	2.25188	0.496536	0.789028	0.93159	0.993371	0.746212	0.806829	0.588668	1.23888	3.59456	2.82157	5.4751	3.34345	no annotation	zma:100383480||path:no annotation	moderately similar to ( 400) AT4G37650 | Symbols: SHR, SGR7 | SHR (SHORT ROOT); protein binding / sequence-specific DNA binding / transcription factor | chr4:17691871-17693466 FORWARDweakly similar to ( 130) CIGR2_ORYSA Chitin-inducible gibberellin-responsive protein 2 - Oryza sativa (Rice)highly similar to ( 616) loc_os07g39820 12007.m08224 protein SHR, putative, expressedGRAS no original descri…	IPR005202:TF_GRAS
GRMZM2G035421	4.01548	2.94508	5.12262	4.38042	0.794601	0.41198	0.65399	0.58121	0.791073	0.663298	0.325062	0.429575	4.89353	4.97431	4.23844	3.27812	GO:0006629:lipid metabolic process,GO:0008152:metabolic process,GO:0016787:hydrolase activity	zma:100382466||path:zma00100||Steroid biosynthesis ,path:zma00561||Glycerolipid metabolism ,path:zma00564||Glycerophospholipid metabolism ,path:zma00565||Ether lipid metabolism ,path:zma00590||Arachidonic acid metabolism ,path:zma00591||Linoleic acid metabolism ,path:zma00592||alpha-Linolenic acid metabolism ,path:zma01100||Metabolic pathways	highly similar to ( 936) AT5G04040 | Symbols: SDP1 | SDP1 (SUGAR-DEPENDENT1); triacylglycerol lipase | chr5:1090346-1093003 FORWARDnearly identical (1309) loc_os01g55650 12001.m11722 protein patatin-like phospholipase family protein, expressedRssA Patatin no original description	IPR002641:Patatin/PLipase_A2-rel,IPR016035:Acyl_Trfase/lysoPLipase,IPR021771:Triacylglycerol_lipase
GRMZM2G001803	2.4607	3.01532	3.15832	3.34652	10.8913	13.3057	11.0255	11.4755	8.10065	12.2033	11.9215	8.48259	2.5549	3.64391	2.56306	2.18011	GO:0005783:endoplasmic reticulum,GO:0006810:transport,GO:0016020:membrane,GO:0016021:integral component of membrane,GO:0030001:metal ion transport,GO:0046873:metal ion transmembrane transporter activity,GO:0055085:transmembrane transport	zma:100192506||path:no annotation	moderately similar to ( 344) AT1G68100 | Symbols: IAR1 | IAR1 (IAA-ALANINE RESISTANT 1); metal ion transmembrane transporter | chr1:25521325-25524032 FORWARDmoderately similar to ( 434) loc_os08g36420 12008.m080180 protein zinc transporter SLC39A7, putative, expressedZip no original description	IPR003689:ZIP
GRMZM2G461159	31.1234	19.1998	12.4199	13.5342	84.0104	43.5412	50.4697	50.7715	53.6887	36.4151	33.367	38.2882	24.4336	18.2617	14.8907	10.1066	GO:0004014:adenosylmethionine decarboxylase activity,GO:0006557:S-adenosylmethioninamine biosynthetic process,GO:0006596:polyamine biosynthetic process,GO:0006597:spermine biosynthetic process,GO:0008295:spermidine biosynthetic process,GO:0016829:lyase activity,GO:0016831:carboxy-lyase activity	zma:100282888||path:zma00270||Cysteine and methionine metabolism ,path:zma00330||Arginine and proline metabolism ,path:zma01100||Metabolic pathways	moderately similar to ( 323) AT3G02470 | Symbols: | SAMDC (S-ADENOSYLMETHIONINE DECARBOXYLASE); adenosylmethionine decarboxylase | chr3:510223-511323 FORWARDmoderately similar to ( 489) DCAM_ORYSA S-adenosylmethionine decarboxylase proenzyme (EC 4.1.1.50) (AdoMetDC) (SamDC) [Contains: S-adenosylmethionine decarboxylase alpha chain; S-adenosylmethionine decarboxylase beta chain] - Oryza sativa (Ri…	IPR001985:S-AdoMet_decarboxylase,IPR016067:S-AdoMet_deCO2ase_core,IPR018166:S-AdoMet_deCO2ase_CS,IPR018167:S-AdoMet_decarboxylase_subgr
GRMZM2G021973	84.9367	70.2117	197.474	140.403	9.71025	3.14675	8.80718	1.97601	3.68762	1.52914	1.50605	2.68667	127.655	50.0095	234.018	126.594	no annotation	zma:100278242||path:no annotation	no original description	no annotation
GRMZM2G146673	1.12763	1.12518	1.44552	1.1788	5.19675	3.4626	4.50168	3.72039	4.62742	3.58667	4.37824	5.47931	1.81293	0.846682	2.0077	1.48598	GO:0031072:heat shock protein binding,GO:0051082:unfolded protein binding	zma:100286100||path:no annotation	weakly similar to ( 149) AT2G24860 | Symbols: | chaperone protein dnaJ-related | chr2:10587118-10588240 REVERSEweakly similar to ( 166) loc_os09g25590 12009.m05711 protein tsi1-interacting protein TSIP1, putative, expressed no original description	IPR001305:HSP_DnaJ_Cys-rich_dom
GRMZM2G002879	0.837024	0.903597	1.04582	1.17341	4.1708	6.94224	5.7557	6.45639	5.27644	5.40027	5.72594	5.08142	0.715319	1.0442	0.811168	1.21042	GO:0004177:aminopeptidase activity,GO:0006508:proteolysis,GO:0008233:peptidase activity,GO:0008235:metalloexopeptidase activity,GO:0009987:cellular process,GO:0016787:hydrolase activity,GO:0046872:metal ion binding	zma:100192977||path:no annotation,zma:100272473||path:no annotation,zma:100274215||path:no annotation	moderately similar to ( 241) AT1G13270 | Symbols: MAP1C, MAP1B | MAP1C (METHIONINE AMINOPEPTIDASE 1B); aminopeptidase/ metalloexopeptidase | chr1:4544999-4547155 FORWARDmoderately similar to ( 325) loc_os07g32590 12007.m07522 protein methionine aminopeptidase 1B, chloroplast precursor, putative, expressedMetAP1 PRK05716 PRK12896 Map PRK12318 Peptidase_M24 no original description	IPR000994:Pept_M24_structural-domain,IPR001714:Pept_M24_MAP,IPR002467:Pept_M24A_MAP1
GRMZM2G478417	12.2014	11.5747	9.35125	6.92392	37.2255	23.9992	18.719	19.6713	27.9869	21.627	22.0219	27.0269	12.6645	8.31967	11.4742	7.53075	GO:0003700:sequence-specific DNA binding transcription factor activity,GO:0006355:regulation of transcription, DNA-templated,GO:0043565:sequence-specific DNA binding	zma:100216617||path:zma04075||Plant hormone signal transduction	weakly similar to ( 110) AT1G49720 | Symbols: ABF1 | ABF1 (ABSCISIC ACID RESPONSIVE ELEMENT-BINDING FACTOR 1); DNA binding / protein binding / transcription activator/ transcription factor | chr1:18400826-18402354 FORWARDmoderately similar to ( 258) loc_os08g36790 12008.m07667 protein bZIP transcription factor ABI5, putative, expressed no original description	IPR004827:bZIP
GRMZM2G347226	1.58337	1.7755	0.897875	1.33766	7.38766	7.73459	5.3715	4.24835	4.34331	4.94674	5.19351	4.11981	1.14598	1.80152	1.28795	1.20098	GO:0000166:nucleotide binding,GO:0004672:protein kinase activity,GO:0004674:protein serine/threonine kinase activity,GO:0005509:calcium ion binding,GO:0005524:ATP binding,GO:0006468:protein phosphorylation,GO:0016301:kinase activity,GO:0016310:phosphorylation,GO:0016772:transferase activity, transferring phosphorus-containing groups	zma:100381559||path:zma04626||Plant-pathogen interaction	highly similar to ( 776) AT4G09570 | Symbols: CPK4, ATCPK4 | CPK4; calmodulin-dependent protein kinase/ kinase/ protein kinase | chr4:6049560-6052184 FORWARDhighly similar to ( 794) CDPK_SOYBN Calcium-dependent protein kinase SK5 (EC 2.7.11.1) (CDPK) - Glycine max (Soybean)highly similar to ( 967) loc_os12g07230 12012.m04712 protein calcium-dependent protein kinase, isoform AK1, putative, express…	IPR000719:Prot_kinase_cat_dom,IPR002048:EF_hand_Ca-bd,IPR002290:Ser/Thr_dual-sp_kinase_dom,IPR008271:Ser/Thr_kinase_AS,IPR011009:Kinase-like_dom,IPR011992:EF-hand-like_dom,IPR017441:Protein_kinase_ATP_BS,IPR018247:EF_Hand_1_Ca_BS
GRMZM2G058404	18.7641	133.153	67.0799	106.776	6.22288	2.30706	17.4738	0.808517	3.67356	5.00869	1.00449	0.186936	62.0998	109.654	39.8145	75.4051	GO:0004311:farnesyltranstransferase activity,GO:0008299:isoprenoid biosynthetic process,GO:0016740:transferase activity,GO:0051501:diterpene phytoalexin metabolic process	zma:100502524||path:zma00900||Terpenoid backbone biosynthesis ,path:zma01100||Metabolic pathways ,path:zma01110||Biosynthesis of secondary metabolites	moderately similar to ( 208) AT4G36810 | Symbols: GGPS1 | GGPS1 (GERANYLGERANYL PYROPHOSPHATE SYNTHASE 1); farnesyltranstransferase | chr4:17343513-17344628 FORWARDmoderately similar to ( 208) GGPPS_HEVBR Geranylgeranyl pyrophosphate synthetase, chloroplast precursor (GGPP synthetase) [Includes: Dimethylallyltranstransferase (EC 2.5.1.1); Geranyltranstransferase (EC 2.5.1.10); Farnesyltranstransf…	IPR000092:Polyprenyl_synt,IPR008949:Terpenoid_synth,IPR017446:Polyprenyl_synth-rel
GRMZM2G326222	1.87043	1.71909	6.24233	0.99706	14.6427	19.4419	15.1299	11.2418	9.92868	13.0566	9.73937	8.15752	3.52291	2.20893	2.44746	2.50258	GO:0004601:peroxidase activity,GO:0006979:response to oxidative stress,GO:0016491:oxidoreductase activity,GO:0020037:heme binding,GO:0046872:metal ion binding,GO:0055114:oxidation-reduction process	zma:100273104||path:zma00360||Phenylalanine metabolism ,path:zma00940||Phenylpropanoid biosynthesis ,path:zma01100||Metabolic pathways ,path:zma01110||Biosynthesis of secondary metabolites	very weakly similar to (84.7) AT2G37130 | Symbols: | peroxidase 21 (PER21) (P21) (PRXR5) | chr2:15598225-15599734 REVERSEweakly similar to ( 170) loc_os05g04490 12005.m04982 protein peroxidase 1 precursor, putative, expressedsecretory_peroxidase no original description	IPR000823:Peroxidase_pln,IPR002016:Haem_peroxidase_pln/fun/bac,IPR010255:Haem_peroxidase
GRMZM2G090379	0	0	0	0	5.30028	4.33821	4.76004	4.15447	3.44625	3.32185	2.89836	3.82737	0	0	0	0	no annotation	zma:100285600||path:no annotation	no original description	no annotation
GRMZM2G163848	47.0722	44.3045	41.8349	43.09	12.8817	12.4528	15.164	13.9825	11.4749	14.4782	13.2338	13.7674	40.3089	43.1367	46.934	42.7495	GO:0005634:nucleus,GO:0006351:transcription, DNA-templated,GO:0006355:regulation of transcription, DNA-templated,GO:0009734:auxin-activated signaling pathway,GO:0046983:protein dimerization activity	zma:100193994||path:zma04075||Plant hormone signal transduction	weakly similar to ( 139) AT2G22670 | Symbols: IAA8 | IAA8; transcription factor | chr2:9637136-9638459 FORWARDmoderately similar to ( 225) IAA5_ORYSA Auxin-responsive protein IAA5 (Indoleacetic acid-induced protein 5) - Oryza sativa (Rice)moderately similar to ( 225) loc_os01g48444 12001.m11036 protein OsIAA5 - Auxin-responsive Aux/IAA gene family member, expressedAUX_IAA no original description	IPR003311:AUX_IAA,IPR011525:AuxIAA_ARF_dimer
GRMZM2G072586	14.0671	14.2263	12.8877	12.4344	2.9093	2.43879	2.97635	3.51171	2.92978	4.04312	2.33951	4.28442	16.1915	14.8574	17.6468	13.9917	GO:0005515:protein binding,no annotation	zma:100274878||path:no annotation	no original description	IPR001810:F-box_dom_cyclin-like,IPR006566:FBD,no annotation
GRMZM2G006329	20.2259	18.8514	25.4738	25.0909	3.45096	3.63272	4.94526	4.2736	4.03256	4.41621	3.80524	4.54387	22.3529	21.481	27.5623	26.2281	GO:0005543:phospholipid binding,GO:0009505:plant-type cell wall	zma:100286185||path:no annotation	moderately similar to ( 432) AT2G30880 | Symbols: | pleckstrin homology (PH) domain-containing protein | chr2:13143375-13145718 REVERSEhighly similar to ( 681) loc_os03g46340 12003.m35342 protein PH domain containing protein, expressed no original description	IPR001849:Pleckstrin_homology,IPR011993:PH_like_dom
GRMZM2G100360	0.894825	1.74221	3.45322	3.2811	6.9717	5.72576	9.73769	8.23802	10.2468	10.3728	7.88474	7.69715	1.60275	1.4078	2.01155	2.17867	GO:0005634:nucleus,GO:0005829:cytosol	zma:100383171||path:no annotation	moderately similar to ( 342) AT2G37210 | Symbols: | Encodes a protein of unknown function. It has been crystallized and shown to be structurally almost identical to the protein encoded by At5g11950. | chr2:15624253-15626834 REVERSEmoderately similar to ( 392) loc_os10g33900 12010.m06219 protein carboxy-lyase, putative, expressedLysine_decarbox COG1611 no original description	IPR005269:LOG
GRMZM5G832994	15.0213	9.37434	9.43885	9.71396	0.430261	0.639448	1.49093	0.759086	0.628139	0.47988	1.07106	1.0185	13.9604	8.33962	12.2391	9.80024	GO:0005783:endoplasmic reticulum,GO:0005794:Golgi apparatus,GO:0009723:response to ethylene,GO:0010105:negative regulation of ethylene-activated signaling pathway	zma:100278855||path:no annotation	moderately similar to ( 285) AT2G26070 | Symbols: RTE1 | RTE1 (REVERSION-TO-ETHYLENE SENSITIVITY1) | chr2:11105741-11106607 REVERSEmoderately similar to ( 358) loc_os01g51430 12001.m11322 protein expressed proteinDUF778 no original description	IPR008496:DUF778
GRMZM2G140342	1.13209	1.57502	1.28889	1.0892	8.49119	8.9591	8.26316	8.87608	6.77052	8.81001	9.95355	7.90358	1.12181	1.33381	1.24335	1.12889	GO:0005794:Golgi apparatus,GO:0016021:integral component of membrane	zma:100191444||path:no annotation	highly similar to ( 627) AT1G72480 | Symbols: | FUNCTIONS IN: molecular_function unknown; INVOLVED IN: biological_process unknown; LOCATED IN: Golgi apparatus; EXPRESSED IN: 22 plant structures; EXPRESSED DURING: 13 growth stages; CONTAINS InterPro DOMAIN/s: Transmembrane receptor, eukaryota (InterPro:IPR009637); BEST Arabidopsis thaliana protein match is: unknown protein (TAIR:AT2G01070.1); Has …	IPR009637:TM_rcpt_euk
GRMZM2G027068	3.69148	4.58535	1.70639	2.18141	12.4278	17.3244	14.7456	16.6346	14.1733	17.4684	15.0077	13.4114	3.85162	2.13493	2.43178	1.82404	GO:0046983:protein dimerization activity,no annotation	zma:100285058||path:no annotation	no original description	IPR011598:bHLH_dom,no annotation
GRMZM2G050829	3.59034	5.72839	5.16702	4.83826	1.08031	0.95893	1.57702	0.581735	0.391854	0.801411	0.545963	0.879159	5.38405	4.80234	4.86144	5.0152	GO:0004601:peroxidase activity,GO:0006979:response to oxidative stress,GO:0016491:oxidoreductase activity,GO:0020037:heme binding,GO:0046872:metal ion binding,GO:0055114:oxidation-reduction process	zma:100273104||path:zma00360||Phenylalanine metabolism ,path:zma00940||Phenylpropanoid biosynthesis ,path:zma01100||Metabolic pathways ,path:zma01110||Biosynthesis of secondary metabolites	moderately similar to ( 231) AT1G05260 | Symbols: RCI3, RCI3A | RCI3 (RARE COLD INDUCIBLE GENE 3); peroxidase | chr1:1529827-1531271 FORWARDmoderately similar to ( 218) PER2_ARAHY Cationic peroxidase 2 precursor (EC 1.11.1.7) (PNPC2) - Arachis hypogaea (Peanut)moderately similar to ( 397) loc_os05g04490 12005.m04982 protein peroxidase 1 precursor, putative, expressedsecretory_peroxidase plant_per…	IPR000823:Peroxidase_pln,IPR002016:Haem_peroxidase_pln/fun/bac,IPR010255:Haem_peroxidase,IPR019793:Peroxidases_heam-ligand_BS
GRMZM5G859099	5.94341	4.44062	1.46846	2.49691	0.963125	13.1773	5.83926	6.48358	4.61586	12.3658	14.9236	16.068	1.53013	4.66118	5.14892	6.61782	GO:0016021:integral component of membrane,GO:0055085:transmembrane transport	zma:100191787||path:no annotation	weakly similar to ( 173) AT1G73590 | Symbols: PIN1, ATPIN1 | PIN1 (PIN-FORMED 1); transporter | chr1:27659772-27662876 FORWARDmoderately similar to ( 485) PIN5_ORYSA Probable auxin efflux carrier component 5 (OsPIN5) - Oryza sativa (Rice)moderately similar to ( 485) loc_os01g58860 12001.m12027 protein auxin efflux carrier component 5, putative, expressedMem_trans no original description	IPR004776:Auxin_eff,IPR014024:Auxin_eff_plant
GRMZM2G146599	3.41736	3.85884	2.34253	1.58939	28.1794	20.41	23.5009	23.8944	19.5704	18.841	23.996	21.9012	3.28323	2.61734	2.53694	2.20394	no annotation	zma:100275042||path:no annotation	no original description	no annotation
GRMZM2G403800	0.63285	1.99222	1.95109	2.0132	4.93075	4.83406	6.61625	5.65227	5.50703	6.30283	5.56443	4.36319	2.41532	1.22186	1.99723	1.72734	no annotation	zma:100384440||path:no annotation	weakly similar to ( 147) loc_os07g39720 12007.m08214 protein expressed protein no original description	no annotation
GRMZM2G014558	0.985221	2.41854	0.693037	0.86909	10.2588	6.85731	15.1479	13.667	13.8985	10.7302	9.26678	15.9535	1.46406	1.60071	1.79181	0.853306	GO:0005783:endoplasmic reticulum,GO:0005886:plasma membrane,GO:0016020:membrane,GO:0016021:integral component of membrane,GO:0016740:transferase activity,GO:0016757:transferase activity, transferring glycosyl groups,GO:0016760:cellulose synthase (UDP-forming) activity,GO:0030244:cellulose biosynthetic process	zma:100281504||path:no annotation	highly similar to ( 720) AT1G55850 | Symbols: ATCSLE1, CSLE1 | ATCSLE1; cellulose synthase/ transferase, transferring glycosyl groups | chr1:20876752-20879414 FORWARDnearly identical (1079) loc_os09g30130 12009.m060004 protein CSLE6 - cellulose synthase-like family E, expressedCellulose_synt no original description	IPR005150:Cellulose_synth,IPR029044:Nucleotide-diphossugar_trans
GRMZM2G454474	3.34585	2.82927	2.28841	2.04231	12.4788	11.465	16.88	17.3248	17.0067	17.437	22.1106	26.1756	2.98693	2.40138	3.83487	3.36696	no annotation	zma:100281956||path:no annotation	weakly similar to ( 141) AT5G50890 | Symbols: | LOCATED IN: cellular_component unknown; EXPRESSED IN: 17 plant structures; EXPRESSED DURING: 13 growth stages; BEST Arabidopsis thaliana protein match is: lipase class 3 family protein (TAIR:AT2G05260.1); Has 115 Blast hits to 115 proteins in 7 species: Archae - 0; Bacteria - 0; Metazoa - 0; Fungi - 0; Plants - 115; Viruses - 0; Other Eukaryotes - 0…	IPR029058:AB_hydrolase
GRMZM5G894156	88.4106	54.7884	89.2061	82.4356	28.4892	20.9657	34.6057	34.5248	41.1341	28.6771	29.4672	44.5356	95.7023	66.1014	100.32	74.9591	GO:0005886:plasma membrane,GO:0006623:protein targeting to vacuole,GO:0006886:intracellular protein transport,GO:0016020:membrane,GO:0016192:vesicle-mediated transport	zma:100192626||path:zma04130||SNARE interactions in vesicular transport	moderately similar to ( 222) AT5G39510 | Symbols: VTI11, ATVTI1A, ATVTI11, ZIG, SGR4, VTI1A | SGR4 (SHOOT GRAVITROPSIM 4); receptor | chr5:15822035-15823591 FORWARDmoderately similar to ( 278) loc_os01g51120 12001.m42700 protein vesicle transport v-SNARE 13, putative, expressedV-SNARE no original description	IPR007705:Vesicle_trsprt_v-SNARE_N,IPR010989:t-SNARE
GRMZM2G128466	11.5381	5.32305	7.19488	5.25344	5.2418	2.0901	1.17394	0.817064	5.79214	2.1936	0.415592	0.640972	15.7598	5.10431	6.20447	3.9106	GO:0005886:plasma membrane,GO:0009507:chloroplast,GO:0009570:chloroplast stroma,GO:0009651:response to salt stress,GO:0016491:oxidoreductase activity,GO:0042742:defense response to bacterium,no annotation	zma:101027095||path:no annotation	moderately similar to ( 214) AT3G27890 | Symbols: NQR | NQR (NADPH:QUINONE OXIDOREDUCTASE); FMN reductase | chr3:10350807-10351938 REVERSEmoderately similar to ( 251) NQR2_ORYSA Probable NADPH:quinone oxidoreductase 2 (EC 1.6.5.2) - Oryza sativa (Rice)moderately similar to ( 251) loc_os01g72460 12001.m13281 protein NADPH quinone oxidoreductase 2, putative, expressedFMN_red COG0431 no original des…	IPR005025:FMN_red,IPR029039:Flavoprotein-like,no annotation
GRMZM2G153945	12.7462	11.8715	18.356	18.446	29.96	45.2467	57.496	86.4356	39.7351	58.7653	91.9487	99.248	11.6394	14.3405	21.7958	26.674	GO:0000166:nucleotide binding,GO:0004672:protein kinase activity,GO:0004713:protein tyrosine kinase activity,GO:0005524:ATP binding,GO:0005886:plasma membrane,GO:0006468:protein phosphorylation,GO:0016301:kinase activity,GO:0016310:phosphorylation,GO:0016740:transferase activity,GO:0016772:transferase activity, transferring phosphorus-containing groups	zma:542189||path:no annotation	highly similar to ( 530) AT3G59350 | Symbols: | serine/threonine protein kinase, putative | chr3:21932930-21934883 FORWARDmoderately similar to ( 221) NORK_MEDTR Nodulation receptor kinase precursor (EC 2.7.11.1) (Does not make infections protein 2) (Symbiosis receptor-like kinase) (MtSYMRK) - Medicago truncatula (Barrel medic)highly similar to ( 565) loc_os09g33860 12009.m06435 protein expressed…	IPR000719:Prot_kinase_cat_dom,IPR001245:Ser-Thr/Tyr_kinase_cat_dom,IPR008266:Tyr_kinase_AS,IPR011009:Kinase-like_dom,IPR017441:Protein_kinase_ATP_BS
GRMZM2G102580	19.3969	21.9519	22.4327	22.8871	42.6403	39.7704	42.0342	43.6268	32.1011	34.4177	44.2565	39.8158	16.6364	19.1434	25.6981	23.2845	GO:0006457:protein folding,GO:0016272:prefoldin complex,GO:0051082:unfolded protein binding	zma:100282989||path:no annotation	moderately similar to ( 267) AT5G49510 | Symbols: PDF3 | PDF3 (PREFOLDIN 3); unfolded protein binding | chr5:20080729-20082456 FORWARDmoderately similar to ( 311) loc_os12g37590 12012.m07544 protein prefoldin subunit 3, putative, expressedPrefoldin no original description	IPR004127:Prefoldin_subunit,IPR009053:Prefoldin,IPR016655:Prefoldin_su-3
GRMZM2G048175	42.7813	9.0863	12.2728	18.3263	102.643	46.2911	124.435	69.5565	98.6277	49.28	96.5609	135.954	52.4214	8.99068	18.3941	32.3723	no annotation	zma:100277782||path:no annotation	very weakly similar to (99.8) AT5G13140 | Symbols: | FUNCTIONS IN: molecular_function unknown; INVOLVED IN: biological_process unknown; EXPRESSED IN: 22 plant structures; EXPRESSED DURING: 13 growth stages; CONTAINS InterPro DOMAIN/s: Pollen Ole e 1 allergen and extensin (InterPro:IPR006041); BEST Arabidopsis thaliana protein match is: unknown protein (TAIR:AT3G26960.1); Has 90 Blast hits to 85 p…	IPR006041:Pollen_Ole_e1_allergen
GRMZM5G856738	8.96616	11.8155	8.21712	9.22696	22.9315	28.0685	17.0217	19.7875	21.5891	25.2533	19.9434	15.5602	1.47389	1.93613	1.45534	6.82589	GO:0000166:nucleotide binding,GO:0004672:protein kinase activity,GO:0004674:protein serine/threonine kinase activity,GO:0005509:calcium ion binding,GO:0005524:ATP binding,GO:0005773:vacuole,GO:0005886:plasma membrane,GO:0006468:protein phosphorylation,GO:0009651:response to salt stress,GO:0009738:abscisic acid-activated signaling pathway,GO:0010119:regulation of stomatal movement,GO:0010359:regul…	zma:100383602||path:zma04626||Plant-pathogen interaction	highly similar to ( 753) AT4G23650 | Symbols: CDPK6, CPK3 | CDPK6 (CALCIUM-DEPENDENT PROTEIN KINASE 6); ATP binding / calcium ion binding / calmodulin-dependent protein kinase/ kinase/ protein kinase/ protein serine/threonine kinase | chr4:12324967-12327415 REVERSEhighly similar to ( 643) CDPK2_ORYSA Calcium-dependent protein kinase, isoform 2 (EC 2.7.11.1) (CDPK 2) - Oryza sativa (Rice)highly si…	IPR000719:Prot_kinase_cat_dom,IPR002048:EF_hand_Ca-bd,IPR002290:Ser/Thr_dual-sp_kinase_dom,IPR008271:Ser/Thr_kinase_AS,IPR011009:Kinase-like_dom,IPR011992:EF-hand-like_dom,IPR017441:Protein_kinase_ATP_BS,IPR018247:EF_Hand_1_Ca_BS
GRMZM2G122941	17.3009	18.4009	20.3614	19.3522	0.99678	0.834481	1.63105	1.65904	2.20297	0.952263	1.63399	1.48521	31.4767	24.1082	28.3133	17.595	no annotation	zma:100217014||path:no annotation	no original description	no annotation
GRMZM5G888894	0	0	0	0	6.19193	5.63898	4.76236	7.95326	7.83826	5.0746	6.27027	4.53341	0	0	0	0	no annotation	zma:100384747||path:no annotation	no original description	no annotation
GRMZM2G007381	32.0971	26.2498	33.3394	28.8317	61.5853	52.456	64.7264	55.8962	80.6291	62.251	60.4905	82.0029	32.4353	28.1393	33.8899	29.2291	GO:0009739:response to gibberellin,GO:0009910:negative regulation of flower development,GO:0009965:leaf morphogenesis,GO:0016881:acid-amino acid ligase activity	zma:100280549||path:zma04120||Ubiquitin mediated proteolysis	moderately similar to ( 265) AT1G45050 | Symbols: ATUBC2-1, UBC15 | ATUBC2-1; ubiquitin-protein ligase | chr1:17031337-17032967 FORWARDmoderately similar to ( 282) loc_os03g47770 12003.m09788 protein ubiquitin-conjugating enzyme E2 W, putative, expressedUQ_con UBCc UBCc COG5078 no original description	IPR000608:UBQ-conjugat_E2,IPR016135:UBQ-conjugating_enzyme/RWD
GRMZM2G117378	12.5676	16.8629	42.5331	37.3458	43.6898	30.0145	83.2057	79.2643	74.5757	71.2155	44.8804	51.4108	17.8987	12.5958	22.0951	29.3652	GO:0006629:lipid metabolic process,GO:0008152:metabolic process	zma:100272901||path:no annotation	moderately similar to ( 473) AT2G26560 | Symbols: PLP2, PLA IIA, PLA2A | PLA2A (PHOSPHOLIPASE A 2A); lipase/ nutrient reservoir | chr2:11293912-11295708 REVERSEmoderately similar to ( 282) PAT5_SOLTU Patatin T5 precursor (Potato tuber protein) - Solanum tuberosum (Potato)highly similar to ( 655) loc_os08g37180 12008.m07704 protein patatin T5 precursor, putative, expressedPatatin COG3621 no origin…	IPR002641:Patatin/PLipase_A2-rel,IPR016035:Acyl_Trfase/lysoPLipase
GRMZM2G177104	27.3154	19.7235	15.9017	3.60321	7.85445	9.17014	2.46835	0.737933	9.29035	5.79001	1.70899	0.560334	32.2454	27.6586	6.7618	2.22832	GO:0016491:oxidoreductase activity,GO:0016706:oxidoreductase activity, acting on paired donors, with incorporation or reduction of molecular oxygen, 2-oxoglutarate as one donor, and incorporation of one atom each of oxygen into both donors,GO:0055114:oxidation-reduction process	zma:100281860||path:no annotation	moderately similar to ( 302) AT4G21200 | Symbols: ATGA2OX8, GA2OX8 | GA2OX8 (GIBBERELLIN 2-OXIDASE 8); gibberellin 2-beta-dioxygenase | chr4:11302751-11304032 FORWARDweakly similar to ( 125) ACCO1_ORYSA 1-aminocyclopropane-1-carboxylate oxidase 1 (EC 1.14.17.4) (ACC oxidase 1) (Ethylene-forming enzyme) (EFE) - Oryza sativa (Rice)moderately similar to ( 403) loc_os07g01340 12007.m04614 protein gib…	IPR005123:Oxoglu/Fe-dep_dioxygenase,IPR026992:DIOX_N,IPR027443:IPNS-like
GRMZM2G449123	2.99666	3.22064	3.7388	2.83642	12.7493	15.5344	15.0074	20.692	18.3819	19.4737	19.0471	17.3328	2.11267	5.1322	2.01026	3.2265	GO:0003723:RNA binding,GO:0005488:binding	zma:100193145||path:no annotation,zma:100279770||path:no annotation	highly similar to ( 611) AT3G20250 | Symbols: APUM5 | APUM5 (Arabidopsis Pumilio 5); RNA binding / binding | chr3:7059098-7062660 REVERSEnearly identical (1387) loc_os08g40830 12008.m61965 protein pumilio domain-containing protein PPD1, putative, expressedCOG5099 no original description	IPR001313:Pumilio_RNA-bd_rpt,IPR011989:ARM-like,IPR016024:ARM-type_fold
GRMZM2G164224	0.298349	0.245996	0.291776	0.134983	2.7658	4.27499	1.9419	2.09831	6.05226	3.43444	2.54866	1.97005	0.510795	0.21511	0.125685	0.217577	GO:0004672:protein kinase activity,GO:0004674:protein serine/threonine kinase activity,GO:0005198:structural molecule activity,GO:0005515:protein binding,GO:0005524:ATP binding,GO:0006468:protein phosphorylation,GO:0016772:transferase activity, transferring phosphorus-containing groups	zma:100276598||path:no annotation	weakly similar to ( 194) AT4G35230 | Symbols: BSK1 | BSK1 (BR-SIGNALING KINASE 1); ATP binding / binding / kinase/ protein kinase/ protein tyrosine kinase | chr4:16755325-16758041 REVERSEweakly similar to ( 145) PSKR_DAUCA Phytosulfokine receptor precursor (EC 2.7.11.1) (Phytosulfokine LRR receptor kinase) - Daucus carota (Carrot)moderately similar to ( 232) loc_os11g11890 12011.m05381 protein pr…	IPR000535:Major_sperm,IPR000719:Prot_kinase_cat_dom,IPR008271:Ser/Thr_kinase_AS,IPR008962:PapD-like,IPR011009:Kinase-like_dom,IPR011990:TPR-like_helical,IPR013026:TPR-contain_dom,IPR013320:ConA-like_subgrp
GRMZM2G099295	8.95387	15.5627	6.89476	6.78134	76.8066	55.385	33.7076	26.0605	20.9993	28.5059	38.721	26.1499	8.27797	9.32376	11.6324	5.61683	GO:0005515:protein binding	zma:100281126||path:no annotation	moderately similar to ( 215) AT5G06860 | Symbols: PGIP1, ATPGIP1 | PGIP1 (POLYGALACTURONASE INHIBITING PROTEIN 1); protein binding | chr5:2132373-2133434 FORWARDmoderately similar to ( 491) PGIP1_ORYSA Polygalacturonase inhibitor 1 precursor (Polygalacturonase-inhibiting protein) (Floral organ regulator 1) - Oryza sativa (Rice)moderately similar to ( 491) loc_os07g38130 12007.m08062 protein polyg…	IPR001611:Leu-rich_rpt,IPR013210:LRR-contain_N2
GRMZM2G371167	4.52574	1.92349	1.34532	1.04167	97.4379	22.6117	94.1861	52.1902	67.1481	32.3107	72.8375	157.422	4.13668	1.38514	3.38125	1.40214	no annotation	zma:100274648||path:no annotation	no original description	no annotation
GRMZM5G803276	0	0	0	0	159.662	103.186	163.977	105.612	283.459	127.538	179.631	215.415	0	0	0	0	no annotation	no annotation	no original description	no annotation
GRMZM2G099092	0.615586	0.586179	1.88955	16.3764	3.66462	12.7311	29.8621	8.01065	9.42057	13.2167	18.3937	18.5421	0.739749	0.947093	7.76596	7.85297	no annotation	zma:100281896||path:no annotation	weakly similar to ( 107) AT4G30380 | Symbols: EXLB2 | EXLB2 (EXPANSIN-LIKE B2 PRECURSOR) | chr4:14860486-14860994 FORWARDweakly similar to ( 140) loc_os06g47360 12006.m09262 protein blight-associated protein p12 precursor, putative, expressed no original description	IPR007112:Expansin/allergen_DPBB_dom,IPR009009:Barwin-related_endoglucanase,IPR014733:Barwin-like_endoglucanase
GRMZM2G125233	8.79918	10.791	5.8884	6.46824	1.2832	0.636145	1.39953	0.64923	0.502815	0.602358	0.883161	0.501225	10.9943	8.80925	7.61572	7.17157	GO:0003824:catalytic activity,GO:0005975:carbohydrate metabolic process,GO:0016853:isomerase activity,GO:0019318:hexose metabolic process,GO:0030246:carbohydrate binding	zma:100191144||path:zma00010||Glycolysis / Gluconeogenesis ,path:zma00052||Galactose metabolism ,path:zma01100||Metabolic pathways ,path:zma01110||Biosynthesis of secondary metabolites	moderately similar to ( 263) AT3G47800 | Symbols: | aldose 1-epimerase family protein | chr3:17634971-17636998 FORWARDmoderately similar to ( 416) loc_os04g38540 12004.m08844 protein aldose 1-epimerase, putative, expressedgalM Aldose_epim GalM no original description	IPR008183:Aldose_1/G6P_1-epimerase,IPR011013:Gal_mutarotase_SF_dom,IPR014718:Glyco_hydro-type_carb-bd_sub,IPR015443:Aldose_1-epimerase
GRMZM2G319573	1.02654	0.849846	0.670669	0.735086	3.80098	3.81432	2.14093	3.06969	3.89956	4.23911	2.65498	2.60789	0.65152	1.36167	0.532021	0.855388	GO:0000166:nucleotide binding,GO:0003676:nucleic acid binding,GO:0003824:catalytic activity,GO:0005524:ATP binding,GO:0005622:intracellular,GO:0006310:DNA recombination,GO:0008026:ATP-dependent helicase activity,GO:0044237:cellular metabolic process,no annotation	zma:100274706||path:no annotation,zma:100382802||path:no annotation	highly similar to ( 587) AT1G10930 | Symbols: ATSGS1, RECQ4A, ATRECQ4A | RECQ4A; ATP binding / ATP-dependent helicase/ helicase/ nucleic acid binding | chr1:3648032-3654997 REVERSEhighly similar to ( 662) loc_os04g35420 12004.m08631 protein ATSGS1, putative, expressedRecQ PRK11057 DEAD DEXDc DEXHc DEXDc SrmB no original description	IPR001650:Helicase_C,IPR002121:HRDC_dom,IPR002464:DNA/RNA_helicase_DEAH_CS,IPR004589:DNA_helicase_ATP-dep_RecQ,IPR010997:HRDC-like,IPR011545:DNA/RNA_helicase_DEAD/DEAH_N,IPR014001:Helicase_ATP-bd,IPR027417:P-loop_NTPase,no annotation
GRMZM2G154789	265.39	160.441	204.53	65.2698	55.1659	39.6254	42.1745	32.8884	74.514	57.2925	53.023	45.2247	173.129	151.275	167.859	77.6662	no annotation	no annotation	no original description	IPR028144:CYSTM_dom
GRMZM2G050172	5.12197	3.73874	7.26161	7.49768	23.617	19.3427	30.7263	29.4577	33.9567	36.6872	32.9559	46.7794	7.76883	8.36963	9.72268	7.31355	no annotation	no annotation	weakly similar to ( 182) AT3G14050 | Symbols: RSH2, AT-RSH2, ATRSH2 | RSH2 (RELA-SPOT HOMOLOG 2); GTP diphosphokinase | chr3:4650902-4653514 REVERSEmoderately similar to ( 339) loc_os09g27050 12009.m05857 protein RSH2, putative, expressedSpoT no original description	no annotation
GRMZM2G023683	7.57362	38.291	29.115	36.3483	46.9001	20.1093	106.533	124.283	50.6086	48.6127	81.6964	241.97	13.2309	23.5725	26.3219	31.4437	no annotation	zma:100382872||path:no annotation	weakly similar to ( 117) AT5G12340 | Symbols: | unknown protein | chr5:3992948-3993610 REVERSEmoderately similar to ( 237) loc_os05g31970 12005.m07430 protein expressed protein no original description	IPR025322:DUF4228
GRMZM2G151921	1.73859	4.90304	0.660625	1.28114	11.5183	18.7712	8.60394	9.64765	9.4251	13.1821	9.52431	12.1863	1.17513	2.11403	1.12576	1.97229	GO:0046856:phosphatidylinositol dephosphorylation	zma:100280721||path:no annotation	moderately similar to ( 412) AT2G01900 | Symbols: | endonuclease/exonuclease/phosphatase family protein | chr2:406136-408933 FORWARDhighly similar to ( 590) loc_os09g23140 12009.m22080 protein type I inositol-1,4,5-trisphosphate 5-phosphatase CVP2, putative, expressedIPPc COG5411 Exo_endo_phos no original description	IPR000300:IPPc,IPR005135:Endo/exonuclease/phosphatase
GRMZM2G176472	2.83588	4.105	5.64658	6.85611	22.3518	16.4211	28.0894	17.2166	14.3203	17.91	14.7835	12.3595	2.07028	4.33052	3.19307	5.638	no annotation	zma:100382268||path:no annotation	moderately similar to ( 231) AT5G57580 | Symbols: | calmodulin-binding protein | chr5:23314994-23317683 REVERSEhighly similar to ( 679) loc_os12g36110 12012.m07401 protein calmodulin binding protein, putative, expressedCalmodulin_bind no original description	IPR012416:CaM-bd-like
GRMZM2G069085	0	0	0	0	6.44573	7.32411	11.8324	7.62103	7.91009	6.96701	6.14708	15.8837	0	0	0	0	no annotation	zma:100285471||path:no annotation	no original description	IPR004910:Yippee,no annotation
GRMZM2G116167	5.2598	9.90268	3.64333	2.47743	53.2831	37.2814	34.3206	23.9992	24.4521	27.306	29.9568	22.8349	5.09006	7.70674	5.41209	2.52796	no annotation	zma:100193410||path:no annotation	no original description	IPR016140:Bifunc_inhib/LTP/seed_store,no annotation
GRMZM2G126251	7.97612	5.16259	10.6054	7.96082	0.32079	0.659238	2.3367	2.15516	1.15234	1.01889	2.82286	2.62448	14.441	9.02112	23.6015	7.62608	no annotation	zma:100274848||path:no annotation	no original description	no annotation
GRMZM2G037615	13.7175	6.48755	19.5956	19.2057	3.11746	0.467106	3.4081	4.87343	5.08373	2.28052	4.7466	7.90435	19.7359	6.14901	25.1927	20.5029	no annotation	zma:606431||path:zma00052||Galactose metabolism	very weakly similar to (98.6) loc_os08g38710 12008.m26519 protein stachyose synthase precursor, putative, expressed no original description	IPR008811:Raffinose_synthase
GRMZM2G125853	0.940272	1.00808	1.04041	1.08421	2.97607	3.51212	2.9931	3.9432	4.68048	4.39332	2.22085	2.7378	1.0779	1.49552	0.926324	0.968171	no annotation	no annotation	no original description	no annotation
GRMZM2G000326	3824.61	3311.07	2400.03	1199.16	1417.26	737.106	1052.44	212.166	1122.68	491.135	598.615	285.622	5720.27	3457.56	1503.91	1396.91	GO:0004867:serine-type endopeptidase inhibitor activity,GO:0009611:response to wounding	zma:100280933||path:no annotation	very weakly similar to (96.3) loc_os12g25090 12012.m56494 protein expressed protein no original description	IPR000864:Prot_inh_pot1
GRMZM2G082037	6.39628	10.4512	4.22431	3.05169	2.2651	2.39658	0.921716	0.263896	0.685323	0.761281	0.407745	0.440462	9.88424	5.55382	3.81467	2.94433	GO:0008152:metabolic process,GO:0016740:transferase activity,GO:0016757:transferase activity, transferring glycosyl groups,GO:0016758:transferase activity, transferring hexosyl groups	zma:100273043||path:no annotation	weakly similar to ( 196) AT2G36800 | Symbols: DOGT1, UGT73C5 | DOGT1 (DON-GLUCOSYLTRANSFERASE 1); UDP-glycosyltransferase/ cis-zeatin O-beta-D-glucosyltransferase/ glucosyltransferase/ quercetin 4-O-glucosyltransferase/ quercetin 7-O-glucosyltransferase/ trans-zeatin O-beta-D-glucosyltransferase/ transferase, transf | chr2:15423493-15424980 REVERSEweakly similar to ( 134) ZOX_PHAVU Zeatin O-xylos…	IPR002213:UDP_glucos_trans
GRMZM2G082502	12.1028	10.47	11.7888	11.0419	4.86121	4.74468	5.04172	3.28992	5.34756	5.04791	3.33288	3.77531	11.2134	12.4416	13.1403	13.1485	GO:0005773:vacuole,GO:0005886:plasma membrane,GO:0006508:proteolysis,GO:0008236:serine-type peptidase activity,GO:0009505:plant-type cell wall,GO:0009561:megagametogenesis	zma:100279875||path:no annotation	highly similar to ( 615) AT4G36195 | Symbols: | serine carboxypeptidase S28 family protein | chr4:17127202-17129787 FORWARDhighly similar to ( 754) loc_os10g36780 12010.m06484 protein prolyl carboxypeptidase like protein, putative, expressedPeptidase_S28 no original description	IPR008758:Peptidase_S28,IPR029058:AB_hydrolase
GRMZM2G065868	43.6251	53.4327	42.7208	45.6186	127.602	100.441	101.696	98.5917	69.4057	85.412	112.986	91.3757	37.4475	36.5638	52.9361	42.426	GO:0003735:structural constituent of ribosome,GO:0005622:intracellular,GO:0005730:nucleolus,GO:0005840:ribosome,GO:0006412:translation,GO:0022625:cytosolic large ribosomal subunit,GO:0022626:cytosolic ribosome	zma:100193699||path:zma03010||Ribosome ,zma:100280220||path:zma03010||Ribosome	weakly similar to ( 139) AT4G18100 | Symbols: | 60S ribosomal protein L32 (RPL32A) | chr4:10035715-10036475 REVERSEweakly similar to ( 149) loc_os09g32500 12009.m50232 protein 60S ribosomal protein L32, putative, expressedRibosomal_L32e no original description	IPR001515:Ribosomal_L32e
GRMZM2G093828	3.15101	3.1962	1.97311	1.40013	26.2767	14.7484	14.5189	13.4419	9.92781	14.614	14.4366	13.1356	2.48418	2.02122	2.17233	1.53687	GO:0016021:integral component of membrane	zma:100285810||path:no annotation	weakly similar to ( 163) AT1G10030 | Symbols: ERG28 | ERG28 (Arabidopsis homolog of yeast ergosterol28) | chr1:3273972-3275631 FORWARDweakly similar to ( 189) loc_os12g43670 12012.m08141 protein erg28 like protein, expressedErg28 no original description	IPR005352:Erg28
AC192244.3_FG007	2.35808	1.57038	3.32298	2.3756	19.9103	15.4507	18.3088	10.0892	13.7613	13.7947	11.207	15.945	2.58839	1.66654	2.31098	2.34916	GO:0000166:nucleotide binding,GO:0003824:catalytic activity,GO:0004595:pantetheine-phosphate adenylyltransferase activity,GO:0005524:ATP binding,GO:0005737:cytoplasm,GO:0005829:cytosol,GO:0006629:lipid metabolic process,GO:0006970:response to osmotic stress,GO:0009058:biosynthetic process,GO:0009651:response to salt stress,GO:0015937:coenzyme A biosynthetic process,GO:0016740:transferase activity…	zma:100280931||path:zma00770||Pantothenate and CoA biosynthesis ,path:zma01100||Metabolic pathways	moderately similar to ( 220) AT2G18250 | Symbols: ATCOAD | ATCOAD (4-phosphopantetheine adenylyltransferase); nucleotidyltransferase/ pantetheine-phosphate adenylyltransferase | chr2:7940025-7941499 FORWARDmoderately similar to ( 255) loc_os02g04120 12002.m05761 protein bifunctional coenzyme A synthase, putative, expressedPPAT_CoAS COG1019 PRK00777 no original description	IPR004821:Cyt_trans-like,IPR014729:Rossmann-like_a/b/a_fold
GRMZM2G141094	0	0	0	0	3.48855	1.99038	2.52231	1.32183	1.60831	1.75335	1.81768	1.62886	0	0	0	0	GO:0016620:oxidoreductase activity, acting on the aldehyde or oxo group of donors, NAD or NADP as acceptor,GO:0055114:oxidation-reduction process,no annotation	zma:100282942||path:no annotation	moderately similar to ( 370) AT1G27440 | Symbols: GUT2, IRX10, ATGUT1 | GUT2; catalytic/ glucuronoxylan glucuronosyltransferase | chr1:9529265-9531213 REVERSEmoderately similar to ( 404) loc_os01g70200 12001.m13068 protein secondary cell wall-related glycosyltransferase family 47, putative, expressedExostosin no original description	IPR004263:Exostosin,IPR016040:NAD(P)-bd_dom,IPR020828:GlycerAld_3-P_DH_NAD(P)-bd
GRMZM2G109627	3.10806	2.27314	7.8748	5.63627	0.519486	0.379982	1.43679	0.804548	1.87461	0.927235	0.617003	0.670775	4.70636	2.86386	7.34953	5.52525	GO:0003677:DNA binding,GO:0006355:regulation of transcription, DNA-templated	zma:100285247||path:no annotation	moderately similar to ( 237) AT3G04070 | Symbols: anac047 | anac047 (Arabidopsis NAC domain containing protein 47); transcription factor | chr3:1061573-1062976 REVERSEmoderately similar to ( 208) NAC71_ORYSA NAC domain-containing protein 71 (ONAC071) - Oryza sativa (Rice)moderately similar to ( 246) loc_os03g21060 12003.m07513 protein NAC domain transcription factor, putative, expressedNAM no ori…	IPR003441:NAM
GRMZM2G055251	11.1606	14.6126	13.9079	17.0939	45.3004	51.6661	63.5368	67.2642	46.0613	52.2235	66.8155	58.7805	10.9813	12.1632	16.9854	20.0435	no annotation	zma:100216629||path:no annotation,zma:100382807||path:no annotation	no original description	IPR013865:DUF1754_euk,no annotation
GRMZM2G083551	16.3769	17.8858	17.9653	15.9652	34.3644	36.185	35.2905	29.1644	34.6358	35.7545	32.4918	27.3932	18.3671	16.6793	17.521	15.8199	GO:0006810:transport,GO:0016020:membrane,GO:0016021:integral component of membrane	zma:100281371||path:no annotation	moderately similar to ( 307) AT3G07680 | Symbols: | emp24/gp25L/p24 family protein | chr3:2455627-2456652 FORWARDmoderately similar to ( 399) loc_os08g42050 12008.m08183 protein transmembrane emp24 domain-containing protein 3 precursor, putative, expressed no original description	IPR009038:GOLD,IPR015720:TMP21-related
GRMZM2G032944	0.596425	0.602388	0.293564	0.765108	3.05895	3.90956	3.2293	3.03857	2.32768	3.38045	3.13064	2.23092	0.547029	0.777463	0.316049	0.775877	GO:0008168:methyltransferase activity,GO:0016740:transferase activity,GO:0032259:methylation,no annotation	zma:100273944||path:no annotation	moderately similar to ( 332) AT1G54650 | Symbols: | methyltransferase | chr1:20405813-20407686 REVERSEmoderately similar to ( 450) loc_os07g23169 12007.m29381 protein expressed protein no original description	IPR026113:MeTrfase,IPR029063:SAM-dependent_MTases-like
GRMZM2G104125	14.3081	13.202	14.1964	11.2082	40.74	27.438	32.5247	21.2714	28.8143	31.8008	24.4981	27.9033	12.5876	15.8325	9.32716	11.4636	GO:0000166:nucleotide binding,GO:0004672:protein kinase activity,GO:0004674:protein serine/threonine kinase activity,GO:0004698:calcium-dependent protein kinase C activity,GO:0005509:calcium ion binding,GO:0005524:ATP binding,GO:0005634:nucleus,GO:0005737:cytoplasm,GO:0005886:plasma membrane,GO:0006468:protein phosphorylation,GO:0009651:response to salt stress,GO:0009737:response to abscisic acid…	zma:100281687||path:zma04626||Plant-pathogen interaction	highly similar to ( 724) AT5G12480 | Symbols: CPK7 | CPK7 (calmodulin-domain protein kinase 7); ATP binding / calcium ion binding / calmodulin-dependent protein kinase/ kinase/ protein kinase/ protein serine/threonine kinase | chr5:4047817-4050035 REVERSEmoderately similar to ( 500) CDPK2_ORYSA Calcium-dependent protein kinase, isoform 2 (EC 2.7.11.1) (CDPK 2) - Oryza sativa (Rice)highly similar …	IPR000719:Prot_kinase_cat_dom,IPR002048:EF_hand_Ca-bd,IPR002290:Ser/Thr_dual-sp_kinase_dom,IPR008271:Ser/Thr_kinase_AS,IPR011009:Kinase-like_dom,IPR011992:EF-hand-like_dom,IPR017441:Protein_kinase_ATP_BS,IPR018247:EF_Hand_1_Ca_BS
GRMZM2G133396	14.2667	12.5853	14.8278	16.5042	42.9265	50.742	51.767	42.7171	56.9198	54.1527	45.1039	46.3398	16.2797	15.6113	15.4067	15.9138	GO:0005515:protein binding,GO:0008270:zinc ion binding,GO:0046872:metal ion binding	zma:100191485||path:no annotation	moderately similar to ( 333) AT3G23280 | Symbols: | zinc finger (C3HC4-type RING finger) family protein / ankyrin repeat family protein | chr3:8321588-8324109 FORWARDhighly similar to ( 687) loc_os07g26490 12007.m079670 protein protein binding protein, putative, expressedANK no original description	IPR001841:Znf_RING,IPR002110:Ankyrin_rpt,IPR013083:Znf_RING/FYVE/PHD,IPR020683:Ankyrin_rpt-contain_dom
GRMZM2G133844	11.5581	14.1128	8.82997	8.80792	1.35909	2.37946	1.82266	0.754426	0.971165	1.72023	0.987466	0.601806	9.02468	10.375	8.90744	8.73919	GO:0005886:plasma membrane,GO:0009507:chloroplast,GO:0009535:chloroplast thylakoid membrane,GO:0010155:regulation of proton transport,GO:0010258:NADH dehydrogenase complex (plastoquinone) assembly,GO:0010598:NAD(P)H dehydrogenase complex (plastoquinone),GO:0016655:oxidoreductase activity, acting on NAD(P)H, quinone or similar compound as acceptor,GO:0019684:photosynthesis, light reaction,GO:00467…	no annotation	weakly similar to ( 157) AT1G74880 | Symbols: NDH-O | NDH-O (NAD(P)H:plastoquinone dehydrogenase complex subunit O) | chr1:28130112-28131020 REVERSEweakly similar to ( 169) loc_os01g72950 12001.m13327 protein expressed protein no original description	IPR020905:NdhO
GRMZM2G058685	7.74708	6.87443	4.5282	4.50034	0.308534	0.627393	0.800008	0.264485	0.270608	0.493986	0.310933	0.395742	6.79275	8.69172	5.84074	5.28	no annotation	zma:100279496||path:no annotation	moderately similar to ( 254) AT5G12950 | Symbols: | catalytic | chr5:4093117-4096806 FORWARDmoderately similar to ( 303) loc_os02g10190 12002.m06317 protein secreted protein, putative, expressedDUF1680 no original description	IPR012878:DUF1680
GRMZM2G026216	74.5069	99.1846	59.77	60.1899	265.44	178.389	181.523	187.969	134.294	178.445	217.209	184.63	59.4076	59.5211	67.6973	50.2099	GO:0003735:structural constituent of ribosome,GO:0005622:intracellular,GO:0005730:nucleolus,GO:0005840:ribosome,GO:0006412:translation,GO:0009507:chloroplast,GO:0022625:cytosolic large ribosomal subunit,GO:0022626:cytosolic ribosome	zma:100192783||path:zma03010||Ribosome ,zma:100194057||path:zma03010||Ribosome	moderately similar to ( 278) AT1G57860 | Symbols: | 60S ribosomal protein L21 | chr1:21430034-21430827 REVERSEmoderately similar to ( 295) loc_os03g04750 12003.m06002 protein 60S ribosomal protein L21, putative, expressedRibosomal_L21e RPL21A no original description	IPR001147:Ribosomal_L21e,IPR008991:Translation_prot_SH3-like,IPR018259:Ribosomal_L21e_CS
GRMZM2G082906	0.446548	0.384503	0.878473	0.592375	4.37383	4.79267	9.29679	10.0809	12.4015	5.72271	8.49958	18.826	0.448862	0.482613	0.906094	0.5598	no annotation	zma:100502279||path:no annotation	no original description	no annotation
AC205413.4_FG001	7.0042	8.79438	7.55682	6.6576	412.355	213.687	349.883	160.785	194.296	348.512	213.62	196.749	8.52169	7.97142	9.36988	7.09962	GO:0004601:peroxidase activity,GO:0006979:response to oxidative stress,GO:0016491:oxidoreductase activity,GO:0020037:heme binding,GO:0046872:metal ion binding,GO:0055114:oxidation-reduction process	zma:100273104||path:zma00360||Phenylalanine metabolism ,path:zma00940||Phenylpropanoid biosynthesis ,path:zma01100||Metabolic pathways ,path:zma01110||Biosynthesis of secondary metabolites	moderately similar to ( 288) AT1G05260 | Symbols: RCI3, RCI3A | RCI3 (RARE COLD INDUCIBLE GENE 3); peroxidase | chr1:1529827-1531271 FORWARDmoderately similar to ( 272) PER2_ARAHY Cationic peroxidase 2 precursor (EC 1.11.1.7) (PNPC2) - Arachis hypogaea (Peanut)highly similar to ( 504) loc_os05g04490 12005.m04982 protein peroxidase 1 precursor, putative, expressedsecretory_peroxidase plant_peroxid…	IPR000823:Peroxidase_pln,IPR002016:Haem_peroxidase_pln/fun/bac,IPR010255:Haem_peroxidase,IPR019793:Peroxidases_heam-ligand_BS,IPR019794:Peroxidases_AS
GRMZM2G096343	37.9678	28.483	48.4163	48.7672	13.9355	15.9463	15.6439	11.3973	18.8653	15.0501	12.0942	13.2797	56.4993	45.3721	37.3466	47.0324	GO:0004190:aspartic-type endopeptidase activity,GO:0016021:integral component of membrane	zma:100282629||path:no annotation	highly similar to ( 752) AT1G63690 | Symbols: | protease-associated (PA) domain-containing protein | chr1:23618490-23622082 FORWARDhighly similar to ( 900) loc_os02g57710 12002.m10792 protein signal peptide peptidase-like 2B, putative, expressedPeptidase_A22B PSN PA_GO-like no original description	IPR003137:Protease-assoc_domain,IPR006639:Peptidase_A22,IPR007369:Peptidase_A22B_SPP
GRMZM2G054397	0.261379	0.22323	0.147627	0.22395	4.74772	5.88183	4.60012	5.98519	6.5541	4.97232	5.21762	3.94588	0.342808	0.134877	0.186069	0.244047	GO:0000166:nucleotide binding,GO:0004326:tetrahydrofolylpolyglutamate synthase activity,GO:0005524:ATP binding,GO:0005525:GTP binding,GO:0007264:small GTPase mediated signal transduction,GO:0009058:biosynthetic process,GO:0009396:folic acid-containing compound biosynthetic process,GO:0046901:tetrahydrofolylpolyglutamate biosynthetic process,no annotation	zma:100217095||path:no annotation,zma:100281229||path:no annotation,zma:100285702||path:zma00790||Folate biosynthesis ,path:zma01100||Metabolic pathways	no original description	IPR001645:Folylpolyglutamate_synth,IPR001806:Small_GTPase,IPR013221:Mur_ligase_cen,IPR027417:P-loop_NTPase,no annotation
GRMZM2G073823	6.42017	5.89297	3.56806	6.60724	25.7111	12.5953	20.4623	13.7325	17.7081	13.5276	11.1541	16.5933	2.91119	2.13402	3.33272	5.12988	GO:0006351:transcription, DNA-templated,GO:0006355:regulation of transcription, DNA-templated	zma:100501842||path:no annotation	moderately similar to ( 341) AT2G37650 | Symbols: | scarecrow-like transcription factor 9 (SCL9) | chr2:15792623-15794779 FORWARDweakly similar to ( 148) CIGR2_ORYSA Chitin-inducible gibberellin-responsive protein 2 - Oryza sativa (Rice)highly similar to ( 538) loc_os11g47900 12011.m08587 protein chitin-inducible gibberellin-responsive protein 2, putative, expressedGRAS no original description	IPR005202:TF_GRAS
GRMZM2G016926	4.99066	7.72755	9.1902	7.16722	14.7646	22.5098	22.1805	21.9852	11.2486	23.0438	23.9187	24.647	5.00315	8.58042	8.83147	8.25489	GO:0005515:protein binding,no annotation	zma:100192856||path:no annotation	no original description	IPR001660:SAM,IPR013761:SAM/pointed,IPR021129:SAM_type1,no annotation
GRMZM2G103847	1.45168	1.7209	0.72253	0.606746	7.30177	8.00586	2.15984	1.82422	4.04601	4.60961	2.42121	3.31802	1.94281	1.01099	0.849515	0.694275	no annotation	zma:100279961||path:no annotation	highly similar to ( 506) AT5G47900 | Symbols: | unknown protein | chr5:19392556-19394963 FORWARDhighly similar to ( 672) loc_os04g33200 12004.m101522 protein expressed proteinCOG4299 no original description	IPR012429:DUF1624,no annotation
GRMZM2G149335	1.6669	2.04861	1.18591	1.12515	37.12	22.3054	31.6386	33.371	41.8074	30.5852	30.7175	37.1638	2.46534	1.13292	1.68061	1.15209	GO:0000786:nucleosome,GO:0003677:DNA binding,GO:0005634:nucleus,GO:0005694:chromosome,GO:0006334:nucleosome assembly	zma:100275167||path:no annotation	no original description	IPR005818:Histone_H1/H5,IPR011991:WHTH_trsnscrt_rep_DNA-bd_dom,IPR017956:AT_hook_DNA-bd_motif,IPR020478:AT_hook-like
GRMZM2G035405	7.03747	15.6441	10.8517	11.5504	19.642	39.3432	30.6554	26.8022	16.5733	44.8344	28.022	25.1903	6.74328	14.8455	10.8095	11.5621	GO:0003677:DNA binding,GO:0005634:nucleus,GO:0006351:transcription, DNA-templated,GO:0006355:regulation of transcription, DNA-templated,GO:0009725:response to hormone,GO:0009733:response to auxin,GO:0009734:auxin-activated signaling pathway,GO:0009908:flower development,GO:0046983:protein dimerization activity	zma:100502480||path:no annotation	moderately similar to ( 228) AT1G30330 | Symbols: ARF6 | ARF6 (AUXIN RESPONSE FACTOR 6); transcription factor | chr1:10686125-10690036 REVERSEhighly similar to ( 619) loc_os06g46410 12006.m091759 protein auxin response factor 6, putative, expressed no original description	IPR003311:AUX_IAA,IPR003340:B3_DNA-bd,IPR010525:Auxin_resp,IPR011525:AuxIAA_ARF_dimer,IPR015300:DNA-bd_pseudobarrel
GRMZM2G390804	0	0	0	0	45.9534	7.24002	13.1795	18.4459	26.6088	7.32984	17.0659	93.2399	0	0	0	0	no annotation	zma:100275813||path:no annotation	no original description	no annotation
GRMZM2G088231	62.072	60.715	62.9738	58.9042	29.3733	27.2343	34.3337	34.0403	28.6219	29.3006	33.5916	34.182	55.5286	59.2686	69.2011	58.9502	GO:0005488:binding,GO:0005515:protein binding	zma:100282153||path:no annotation	highly similar to ( 533) AT3G06720 | Symbols: AT-IMP, ATKAP ALPHA, AIMP ALPHA | IMPA-1 (IMPORTIN ALPHA ISOFORM 1); binding / protein transporter | chr3:2120559-2123555 FORWARDhighly similar to ( 571) IMA1A_ORYSA Importin alpha-1a subunit - Oryza sativa (Rice)highly similar to ( 571) loc_os01g14950 12001.m08096 protein importin alpha-1b subunit, putative, expressedSRP1 ARM no original description	IPR000225:Armadillo,IPR011989:ARM-like,IPR016024:ARM-type_fold
GRMZM2G452523	11.1376	10.8331	13.9834	13.5939	21.798	19.4473	27.4135	29.4402	21.9279	22.6817	28.4468	32.3902	11.8697	9.99393	14.1486	14.2142	GO:0003824:catalytic activity,GO:0004076:biotin synthase activity,GO:0009102:biotin biosynthetic process,GO:0051536:iron-sulfur cluster binding	zma:100283818||path:zma00780||Biotin metabolism ,path:zma01100||Metabolic pathways	moderately similar to ( 240) AT2G43360 | Symbols: BIO2, BIOB | BIO2 (BIOTIN AUXOTROPH 2); biotin synthase | chr2:18010918-18013129 REVERSEmoderately similar to ( 259) loc_os08g42730 12008.m08251 protein biotin synthase, putative, expressedBioB PRK06256 no original description	IPR002684:Biotin_synth/BioAB,IPR006638:Elp3/MiaB/NifB,IPR007197:rSAM,IPR010722:Biotin/thiamin_synth-assoc,IPR013785:Aldolase_TIM,IPR024177:Biotin_synthase
GRMZM5G896114	0	0	0	0	3.64554	4.07473	3.12793	2.85234	3.71454	3.68112	3.10371	3.18398	0	0	0	0	no annotation	zma:100280244||path:no annotation	no original description	no annotation
GRMZM2G419739	0	0	0	0	2.87647	4.07428	2.78808	4.28723	3.68376	3.96906	3.60212	3.68092	0	0	0	0	no annotation	zma:100501430||path:no annotation	moderately similar to ( 343) AT2G01480 | Symbols: | unknown protein | chr2:216980-220341 FORWARDmoderately similar to ( 380) loc_os01g62390 12001.m12361 protein growth regulator protein, putative, expressedDUF246 no original description	IPR019378:GDP-Fuc_O-FucTrfase
GRMZM5G881887	9.90072	8.49323	18.3422	14.5128	27.2008	20.4688	36.3558	27.7519	37.6401	36.7263	32.6273	39.822	13.6699	9.86824	18.1772	12.1516	GO:0000166:nucleotide binding,GO:0003824:catalytic activity,GO:0044237:cellular metabolic process,GO:0050662:coenzyme binding	zma:732845||path:no annotation	weakly similar to ( 177) AT4G27250 | Symbols: | dihydroflavonol 4-reductase family / dihydrokaempferol 4-reductase family | chr4:13642803-13644425 REVERSEweakly similar to ( 158) DFRA_DIACA Dihydroflavonol-4-reductase (EC 1.1.1.219) (DFR) (Dihydrokaempferol 4-reductase) - Dianthus caryophyllus (Carnation) (Clove pink)highly similar to ( 509) loc_os06g44170 12006.m08945 protein leucoanthocyanidin …	IPR001509:Epimerase_deHydtase,IPR016040:NAD(P)-bd_dom
GRMZM2G109142	3.38828	3.90098	9.46299	7.82299	0.854424	0.732557	1.69703	1.69775	0.944262	0.968093	1.83928	2.76098	4.47392	4.61237	10.5063	7.12082	no annotation	zma:100277871||path:no annotation	weakly similar to ( 152) AT1G48320 | Symbols: | thioesterase family protein | chr1:17855024-17855577 REVERSEweakly similar to ( 195) loc_os05g04660 12005.m04997 protein expressed proteinPaaI_thioesterase PaaI no original description	IPR003736:PAAI_dom,IPR006683:Thioestr_supf,IPR029069:HotDog_dom
GRMZM2G358796	5.47872	1.4346	9.06741	3.24327	24.1306	19.8276	39.5448	26.8673	89.8042	21.6866	20.0246	49.5856	8.5328	4.46854	3.72903	2.02963	GO:0003700:sequence-specific DNA binding transcription factor activity,GO:0006355:regulation of transcription, DNA-templated,GO:0043565:sequence-specific DNA binding	zma:100286290||path:no annotation	very weakly similar to (91.3) loc_os08g38020 12008.m07787 protein bZIP protein, putative, expressed no original description	IPR004827:bZIP
GRMZM2G099413	8.40335	10.683	20.728	18.3886	106.083	65.657	208.422	319.748	206.859	176.402	251.255	579.405	16.7197	13.7019	25.1497	19.94	no annotation	zma:100382278||path:no annotation	weakly similar to ( 152) loc_os06g48680 12006.m09394 protein expressed protein no original description	IPR025322:DUF4228
GRMZM2G071771	118.593	72.5134	113.908	39.8552	20.9045	8.86481	7.96357	2.00337	9.77707	10.0152	2.13002	2.2202	88.5983	53.1088	67.5507	33.4697	no annotation	zma:100281647||path:no annotation	very weakly similar to (92.0) loc_os07g18990 12007.m06338 protein PVR3-like protein, putative, expressed no original description	IPR016140:Bifunc_inhib/LTP/seed_store
GRMZM2G020320	17.6171	19.8821	31.7671	26.6659	6.45071	5.62017	9.65334	6.17944	6.60306	12.342	6.00232	8.45008	25.5329	24.0692	32.1272	24.1953	GO:0008152:metabolic process,GO:0016740:transferase activity,GO:0016746:transferase activity, transferring acyl groups	zma:100281051||path:zma00561||Glycerolipid metabolism ,path:zma00564||Glycerophospholipid metabolism ,path:zma01100||Metabolic pathways	moderately similar to ( 416) AT2G38110 | Symbols: ATGPAT6, GPAT6 | GPAT6 (GLYCEROL-3-PHOSPHATE ACYLTRANSFERASE 6); 1-acylglycerol-3-phosphate O-acyltransferase/ acyltransferase | chr2:15952816-15955364 REVERSEhighly similar to ( 594) loc_os02g02340 12002.m05583 protein glycerol-3-phosphate acyltransferase 8, putative, expressed no original description	IPR002123:Plipid/glycerol_acylTrfase,IPR023214:HAD-like_dom
GRMZM2G060011	0.592904	1.15522	0.654653	0.64528	4.75164	5.05269	3.9099	3.36084	2.83634	3.23192	3.94413	3.06675	0.512919	0.761293	0.702934	0.576082	GO:0005504:fatty acid binding,GO:0005739:mitochondrion,GO:0006631:fatty acid metabolic process,GO:0009507:chloroplast,GO:0009536:plastid,GO:0009570:chloroplast stroma,GO:0009813:flavonoid biosynthetic process,GO:0009941:chloroplast envelope,GO:0016853:isomerase activity,GO:0016872:intramolecular lyase activity,GO:0045430:chalcone isomerase activity	zma:100283211||path:no annotation	moderately similar to ( 251) AT3G63170 | Symbols: | chalcone isomerase | chr3:23334675-23335993 FORWARDmoderately similar to ( 320) loc_os07g38390 12007.m08085 protein chalcone isomerase, putative, expressed no original description	IPR016087:Chalcone_isomerase
GRMZM2G386209	6.32461	12.207	12.4193	12.0247	0.940184	1.04216	3.21504	1.64854	0.790196	1.99308	2.06314	1.08485	10.5442	10.1529	10.8847	7.91679	GO:0016021:integral component of membrane,no annotation	zma:100193202||path:no annotation	moderately similar to ( 205) AT4G12980 | Symbols: | auxin-responsive protein, putative | chr4:7589670-7591074 REVERSEmoderately similar to ( 306) loc_os08g41280 12008.m08106 protein membrane protein, putative, expressedDUF568 B561 no original description	IPR004877:Cyt_b561_euk,IPR005018:DOMON_domain,IPR006593:Cyt_b561/ferric_Rdtase_TM,IPR017214:UCP037471
GRMZM2G004422	10.598	7.06693	10.1308	10.2032	24.8651	14.4296	29.1329	34.1544	28.1193	17.9998	26.984	66.7715	8.24632	5.58964	10.2513	10.5014	GO:0005515:protein binding,GO:0008270:zinc ion binding,GO:0046872:metal ion binding	zma:100274167||path:no annotation	moderately similar to ( 233) loc_os03g10890 12003.m06541 protein RING-H2 finger protein, putative, expressed no original description	IPR001841:Znf_RING,IPR013083:Znf_RING/FYVE/PHD
GRMZM2G054277	3.36193	2.63136	4.24786	3.18399	30.0656	27.5201	36.313	27.5415	28.5896	27.752	32.677	49.8331	6.20477	2.32904	5.38507	3.55173	GO:0003677:DNA binding,GO:0006355:regulation of transcription, DNA-templated	zma:100284653||path:no annotation,zma:100381893||path:no annotation	very weakly similar to (98.6) AT2G33480 | Symbols: ANAC041 | ANAC041 (Arabidopsis NAC domain containing protein 41); transcription factor | chr2:14181275-14182247 FORWARDweakly similar to ( 114) loc_os09g33490 12009.m06398 protein NAC domain-containing protein 18, putative, expressedNAM no original description	IPR003441:NAM
GRMZM2G118884	37.0285	29.2596	26.629	26.6587	6.1731	6.18725	10.768	6.65744	8.61675	6.91814	7.87799	6.71229	41.4333	29.9019	36.2212	25.9615	GO:0005622:intracellular,GO:0008270:zinc ion binding	zma:100284380||path:no annotation	weakly similar to ( 109) AT4G39070 | Symbols: | zinc finger (B-box type) family protein | chr4:18205061-18206421 REVERSEweakly similar to ( 168) loc_os06g49880 12006.m32190 protein salt tolerance-like protein, putative, expressed no original description	IPR000315:Znf_B-box
GRMZM2G000361	0	0	0	0	13.2256	12.0313	17.0052	18.4581	16.0194	13.2361	15.9663	18.6906	0	0	0	0	no annotation	zma:100282749||path:no annotation	very weakly similar to (96.3) loc_os07g36180 12007.m07871 protein EMB1417, putative, expressed no original description	IPR002885:Pentatricopeptide_repeat,no annotation
GRMZM2G134980	192.304	200.161	279.949	256.943	799.253	568.322	1081.07	1118.5	996.082	939.44	1166.79	1429.27	185.49	216.019	325.752	268.413	GO:0005524:ATP binding,GO:0006457:protein folding,GO:0009408:response to heat,GO:0031072:heat shock protein binding,GO:0046872:metal ion binding,GO:0051082:unfolded protein binding	zma:100280317||path:zma04141||Protein processing in endoplasmic reticulum	highly similar to ( 523) AT3G44110 | Symbols: ATJ3, ATJ | ATJ3; protein binding | chr3:15869179-15871059 REVERSEhighly similar to ( 575) DNJH_CUCSA DnaJ protein homolog (DNAJ-1) - Cucumis sativus (Cucumber)highly similar to ( 655) loc_os03g44620 12003.m34900 protein dnaJ protein, putative, expressedDnaJ PRK10767 DnaJ_CXXCXGXG DnaJ DnaJ PRK10266 no original description	IPR001305:HSP_DnaJ_Cys-rich_dom,IPR001623:DnaJ_domain,IPR002939:DnaJ_C,IPR008971:HSP40/DnaJ_pept-bd,IPR012724:DnaJ,IPR018253:DnaJ_domain_CS
GRMZM2G174699	1.17273	1.5818	0.768756	0.84113	7.42183	6.35143	3.92482	5.32543	4.99949	8.93142	3.38567	6.17532	2.27669	0.843737	0.849121	0.605452	GO:0003824:catalytic activity,GO:0004553:hydrolase activity, hydrolyzing O-glycosyl compounds,GO:0005975:carbohydrate metabolic process	zma:732807||path:zma00460||Cyanoamino acid metabolism ,path:zma00500||Starch and sucrose metabolism ,path:zma00940||Phenylpropanoid biosynthesis ,path:zma01100||Metabolic pathways ,path:zma01110||Biosynthesis of secondary metabolites	moderately similar to ( 436) AT5G44640 | Symbols: BGLU13 | BGLU13 (BETA GLUCOSIDASE 13); catalytic/ cation binding / hydrolase, hydrolyzing O-glycosyl compounds | chr5:18011146-18012669 FORWARDhighly similar to ( 709) BGLC_MAIZE Beta-glucosidase, chloroplast precursor (EC 3.2.1.21) (Gentiobiase) (Cellobiase) (Beta-D-glucoside glucohydrolase) - Zea mays (Maize)moderately similar to ( 451) loc_os04…	IPR001360:Glyco_hydro_1,IPR013781:Glyco_hydro_catalytic_dom,IPR017853:Glycoside_hydrolase_SF,IPR018120:Glyco_hydro_1_AS
GRMZM2G310453	0.936076	0.270234	0.334112	0.390748	6.50558	4.93445	4.55187	3.89534	3.72023	3.37636	6.19198	8.88697	1.30607	0.339794	0.619215	0.299065	no annotation	zma:100277014||path:no annotation	no original description	no annotation
GRMZM2G138077	7.10678	6.33345	9.74451	8.93042	22.3692	16.8543	24.7768	28.0599	27.5269	21.4581	27.6722	34.9965	7.60088	6.34467	9.04064	9.6766	GO:0008150:biological_process	zma:100192888||path:no annotation	weakly similar to ( 151) AT1G56420 | Symbols: | unknown protein | chr1:21122772-21124234 REVERSEmoderately similar to ( 229) loc_os12g37390 12012.m07524 protein expressed protein no original description	no annotation
GRMZM2G124799	50.5754	18.1294	161.495	75.8777	5.2634	0.762366	5.9209	6.93271	11.5569	7.32484	8.49318	18.8913	117.188	29.1291	99.5366	49.4673	GO:0008168:methyltransferase activity,GO:0008171:O-methyltransferase activity,GO:0032259:methylation,GO:0046983:protein dimerization activity	zma:100382077||path:no annotation	weakly similar to ( 181) AT4G35160 | Symbols: | O-methyltransferase family 2 protein | chr4:16730989-16732808 REVERSEmoderately similar to ( 394) ZRP4_MAIZE O-methyltransferase ZRP4 (EC 2.1.1.-) (OMT) - Zea mays (Maize)moderately similar to ( 437) loc_os12g25450 12012.m06370 protein O-methyltransferase ZRP4, putative, expressedMethyltransf_2 no original description	IPR001077:O_MeTrfase_2,IPR011991:WHTH_trsnscrt_rep_DNA-bd_dom,IPR012967:Plant_MeTrfase_dimerisation,IPR016461:COMT,IPR029063:SAM-dependent_MTases-like
GRMZM2G126988	1.7881	0.928883	0.935576	1.22445	4.09783	4.63172	2.78984	3.34843	5.18564	3.46164	3.52826	2.42514	1.20771	1.28494	0.797982	1.0879	GO:0009011:starch synthase activity,GO:0009058:biosynthetic process,GO:0009250:glucan biosynthetic process,GO:0009507:chloroplast	zma:100136828||path:zma00500||Starch and sucrose metabolism ,path:zma01100||Metabolic pathways ,path:zma01110||Biosynthesis of secondary metabolites	highly similar to ( 840) AT3G01180 | Symbols: AtSS2 | AtSS2 (starch synthase 2); transferase, transferring glycosyl groups | chr3:62456-65678 REVERSEnearly identical (1048) SSY21_ORYSA Soluble starch synthase 2-1, chloroplast precursor (EC 2.4.1.21) (Soluble starch synthase II-1) - Oryza sativa (Rice)nearly identical (1048) loc_os10g30156 12010.m05878 protein soluble starch synthase 2-1, chloropl…	IPR001296:Glyco_trans_1,IPR011835:Glycogen/starch_synth,IPR013534:Starch_synth_cat_dom
GRMZM2G026157	0	0	0	0	8.0948	3.40597	7.12891	4.2615	6.75719	5.34492	5.81799	3.88633	0	0	0	0	GO:0003677:DNA binding,GO:0003700:sequence-specific DNA binding transcription factor activity,GO:0006355:regulation of transcription, DNA-templated,GO:0016602:CCAAT-binding factor complex	zma:100282719||path:no annotation	very weakly similar to (87.4) loc_os03g48970 12003.m101451 protein nuclear transcription factor Y subunit A-1, putative, expressed no original description	IPR001289:TF_CBFB,IPR018362:CCAAT-binding_factor_CS
GRMZM2G171236	20.3695	22.7908	21.1498	21.0567	71.2189	42.3546	51.6287	45.3697	44.9738	40.7561	47.6223	54.8284	20.5739	16.6706	22.3166	22.1754	GO:0005739:mitochondrion,no annotation	zma:100280596||path:zma00190||Oxidative phosphorylation ,path:zma01100||Metabolic pathways ,zma:100284802||path:zma00190||Oxidative phosphorylation ,path:zma01100||Metabolic pathways	no original description	IPR019401:Znf_CHCC,no annotation
GRMZM2G134308	17.7488	17.465	11.653	11.2507	8.60912	6.12549	5.8735	3.01372	4.33344	4.46728	3.06995	3.57355	20.3987	12.5457	12.7518	12.0005	GO:0016020:membrane,no annotation	zma:100384778||path:no annotation	highly similar to ( 657) AT5G61840 | Symbols: GUT1 | GUT1; catalytic/ glucuronoxylan glucuronosyltransferase | chr5:24839365-24841703 REVERSEhighly similar to ( 700) loc_os01g70180 12001.m150448 protein secondary cell wall-related glycosyltransferase family 47, putative, expressedExostosin no original description	IPR004263:Exostosin,no annotation
GRMZM2G068566	23.2036	19.0528	19.6663	15.9999	63.4836	57.8405	59.0333	54.63	63.3496	55.6454	59.7373	76.5835	25.4046	15.8004	19.1133	17.1105	GO:0003674:molecular_function,GO:0008150:biological_process,no annotation	no annotation	no original description	no annotation
GRMZM2G325332	0	0	0	0	2.11457	1.72165	2.17307	2.89272	1.99916	1.75923	2.19765	4.17185	0	0	0	0	no annotation	zma:100217239||path:no annotation	no original description	no annotation
GRMZM2G005680	1.44945	1.28052	1.45992	1.28819	4.59061	4.71253	3.88037	4.3433	3.44456	3.72694	4.06805	2.88046	1.2067	1.33292	1.34991	1.18965	GO:0005794:Golgi apparatus,GO:0006486:protein glycosylation,GO:0008373:sialyltransferase activity,GO:0016740:transferase activity,GO:0016757:transferase activity, transferring glycosyl groups,GO:0030173:integral component of Golgi membrane	zma:732744||path:no annotation	highly similar to ( 587) AT3G48820 | Symbols: | glycosyl transferase family 29 protein / sialyltransferase family protein | chr3:18100106-18102852 REVERSEhighly similar to ( 694) loc_os02g02620 12002.m05611 protein sialyltransferase-like protein, putative, expressedGlyco_transf_29 no original description	IPR001675:Glyco_trans_29
GRMZM2G136266	4.02935	7.84986	5.87997	5.84711	26.0065	15.6488	27.7871	25.0373	23.9983	29.0303	28.0817	37.3158	5.80779	4.44739	5.41548	5.32675	GO:0003700:sequence-specific DNA binding transcription factor activity,GO:0006355:regulation of transcription, DNA-templated,GO:0043565:sequence-specific DNA binding	zma:100285282||path:no annotation	weakly similar to ( 138) AT1G43700 | Symbols: VIP1 | VIP1 (VIRE2-INTERACTING PROTEIN 1); protein binding / transcription factor | chr1:16484352-16486017 FORWARDweakly similar to ( 131) RF2B_ORYSA Transcription factor RF2b - Oryza sativa (Rice)moderately similar to ( 251) loc_os12g06520 12012.m04642 protein transcription factor PosF21, putative, expressed no original description	IPR004827:bZIP
GRMZM2G178887	11.5104	15.8093	7.87383	7.65164	3.73545	1.44498	3.74569	2.58875	4.10222	2.95757	1.84285	2.5833	15.9786	11.1818	10.2495	7.50436	no annotation	no annotation	moderately similar to ( 291) loc_os02g55920 12002.m10616 protein expressed protein no original description	no annotation
GRMZM2G337190	0	0	0	0	12.8664	5.82249	8.68467	6.72058	7.27653	7.11831	7.52804	9.21727	0	0	0.106667	0	no annotation	zma:100278123||path:no annotation	no original description	no annotation
GRMZM2G176537	0.846529	0.522457	1.01531	1.15177	4.56477	1.76745	5.31461	5.53164	7.48111	4.56102	3.00194	10.2223	1.31058	0.531428	0.88479	0.986862	GO:0006351:transcription, DNA-templated,GO:0006355:regulation of transcription, DNA-templated	zma:100382261||path:no annotation	weakly similar to ( 135) AT5G41920 | Symbols: | scarecrow transcription factor family protein | chr5:16779982-16781199 FORWARDweakly similar to ( 130) GAI1_VITVI DELLA protein GAI1 (Gibberellic acid-insensitive mutant protein 1) (VvGAI1) - Vitis vinifera (Grape)moderately similar to ( 323) loc_os04g35250 12004.m08615 protein protein MONOCULM 1, putativeGRAS no original description	IPR005202:TF_GRAS
GRMZM2G095576	4.50274	2.479	5.57939	4.52405	0	0	0.697625	0	0	0	0	0	9.58786	2.72416	14.306	4.93291	GO:0003824:catalytic activity,GO:0008270:zinc ion binding,GO:0016787:hydrolase activity	zma:100272576||path:no annotation	moderately similar to ( 201) AT5G28050 | Symbols: | cytidine/deoxycytidylate deaminase family protein | chr5:10044209-10045484 REVERSEmoderately similar to ( 203) loc_os03g61810 12003.m11062 protein cytidine/deoxycytidylate deaminase family protein, putative, expressednucleoside_deaminase CumB dCMP_cyt_deam_1 no original description	IPR002125:CMP_dCMP_Zn-bd,IPR016192:APOBEC/CMP_deaminase_Zn-bd,IPR016193:Cytidine_deaminase-like
GRMZM2G023847	131.283	83.7711	149.227	116.087	383.945	235.292	646.188	439.024	416.565	532.498	608.534	318.546	128.678	97.294	115.545	99.3082	GO:0005507:copper ion binding,GO:0009055:electron carrier activity	zma:100191824||path:no annotation	very weakly similar to (88.2) AT2G32300 | Symbols: UCC1 | UCC1 (UCLACYANIN 1); copper ion binding / electron carrier | chr2:13722510-13723464 FORWARDvery weakly similar to (87.4) BCP_PEA Blue copper protein precursor - Pisum sativum (Garden pea)very weakly similar to (92.8) loc_os09g29390 12009.m06090 protein blue copper protein precursor, putative, expressedCu_bind_like no original description	IPR003245:Plcyanin-like,IPR008972:Cupredoxin
GRMZM2G116586	0.400812	0.375796	0.848652	0.681821	3.64366	6.36601	6.26156	6.7557	6.13767	6.69843	6.25695	6.71643	0.332545	0.319502	0.623449	0.815059	GO:0003983:UTP:glucose-1-phosphate uridylyltransferase activity,GO:0006011:UDP-glucose metabolic process,GO:0008152:metabolic process,GO:0009555:pollen development,GO:0010491:UTP:arabinose-1-phosphate uridylyltransferase activity,GO:0016779:nucleotidyltransferase activity,GO:0017103:UTP:galactose-1-phosphate uridylyltransferase activity,GO:0033356:UDP-L-arabinose metabolic process,GO:0046398:UDP-…	zma:100382378||path:zma00040||Pentose and glucuronate interconversions ,path:zma00052||Galactose metabolism ,path:zma00053||Ascorbate and aldarate metabolism ,path:zma00520||Amino sugar and nucleotide sugar metabolism ,path:zma01100||Metabolic pathways ,path:zma01110||Biosynthesis of secondary metabolites	highly similar to ( 929) AT5G52560 | Symbols: ATUSP | ATUSP (ARABIDOPSIS THALIANA UDP-SUGAR PYROPHOSPHORYLASE); UTP-monosaccharide-1-phosphate uridylyltransferase/ UTP:arabinose-1-phosphate uridylyltransferase/ UTP:galactose-1-phosphate uridylyltransferase/ UTP:glucose-1-phosphate uridylyltransferase/ UTP:xy | chr5:21331230-21334573 FORWARDnearly identical (1070) loc_os06g48760 12006.m091778 prot…	IPR002618:UDPGP_trans,IPR029044:Nucleotide-diphossugar_trans
GRMZM6G397851	242.298	190.996	197.943	144.146	87.6626	79.7177	69.595	46.2916	100.919	96.1998	63.1458	50.2441	201.972	184.718	185.024	132.492	no annotation	zma:100273384||path:no annotation	no annotation	IPR001938:Thaumatin,IPR017949:Thaumatin_CS
GRMZM2G077088	1.14962	2.07484	0.77732	0.909746	12.7127	5.45974	8.22303	8.39683	12.1267	6.22914	9.40021	8.7561	1.5418	0.996837	1.97421	0.455688	GO:0005515:protein binding,no annotation	zma:100284437||path:no annotation	no original description	IPR003121:SWIB_MDM2_domain,IPR019835:SWIB_domain,no annotation
GRMZM2G148272	7.62928	10.5981	15.0269	11.8954	70.6831	22.6026	81.8979	77.9774	62.4714	60.0361	63.0727	94.8184	13.9028	6.97595	20.1429	10.5156	no annotation	zma:100274659||path:no annotation	no original description	no annotation
GRMZM2G036407	0	0	0	0	4.52591	1.64121	1.00777	1.35962	2.06786	2.1454	1.57642	2.84171	0	0	0	0	no annotation	no annotation	no original description	no annotation
GRMZM2G388576	1.29818	1.07223	1.63787	1.04766	0	0	0.183793	0	0	0	0	0	1.00103	0.781384	1.24029	1.29715	GO:0004672:protein kinase activity,GO:0005515:protein binding,GO:0005524:ATP binding,GO:0006468:protein phosphorylation,GO:0016772:transferase activity, transferring phosphorus-containing groups	zma:100217166||path:zma03050||Proteasome	moderately similar to ( 334) AT5G23540 | Symbols: | 26S proteasome regulatory subunit, putative | chr5:7938109-7939339 FORWARDmoderately similar to ( 357) loc_os05g30800 12005.m07316 protein 26S proteasome non-ATPase regulatory subunit 14, putative, expressedJAB_MPN no original description	IPR000555:JAB1_Mov34_MPN_PAD1,IPR000719:Prot_kinase_cat_dom,IPR011009:Kinase-like_dom,IPR024969:Rpn11/EIF3F_C
GRMZM2G167863	0	0	0	0	3.24789	1.89531	2.27614	1.57638	3.23644	2.31048	1.93738	2.56855	0	0	0	0	GO:0005773:vacuole	zma:100285795||path:no annotation	weakly similar to ( 109) AT3G11530 | Symbols: | vacuolar protein sorting 55 family protein / VPS55 family protein | chr3:3628801-3630324 REVERSEweakly similar to ( 123) loc_os01g73570 12001.m42808 protein vacuolar protein sorting 55 containing protein, expressed no original description	IPR007262:VPS55
GRMZM2G116258	26.4992	30.6307	33.9143	28.5117	15.2593	12.6926	14.7597	11.3714	10.7979	12.4049	11.7009	10.6036	29.7839	23.5736	40.694	30.3024	GO:0003824:catalytic activity,GO:0008483:transaminase activity,GO:0009416:response to light stimulus,GO:0009507:chloroplast,GO:0009570:chloroplast stroma,GO:0009941:chloroplast envelope,GO:0030170:pyridoxal phosphate binding,GO:0033014:tetrapyrrole biosynthetic process,GO:0042286:glutamate-1-semialdehyde 2,1-aminomutase activity,GO:0048046:apoplast	zma:100193482||path:zma00860||Porphyrin and chlorophyll metabolism ,path:zma01100||Metabolic pathways ,path:zma01110||Biosynthesis of secondary metabolites	highly similar to ( 727) AT5G63570 | Symbols: GSA1 | GSA1 (GLUTAMATE-1-SEMIALDEHYDE-2,1-AMINOMUTASE); glutamate-1-semialdehyde 2,1-aminomutase | chr5:25451957-25453620 FORWARDhighly similar to ( 816) GSA_ORYSA Glutamate-1-semialdehyde 2,1-aminomutase, chloroplast precursor (EC 5.4.3.8) (GSA) (Glutamate-1-semialdehyde aminotransferase) (GSA-AT) - Oryza sativa (Rice)highly similar to ( 816) loc_os0…	IPR004639:4pyrrol_synth_GluAld_NH2Trfase,IPR005814:Aminotrans_3,IPR015421:PyrdxlP-dep_Trfase_major_sub1,IPR015422:PyrdxlP-dep_Trfase_major_sub2,IPR015424:PyrdxlP-dep_Trfase
GRMZM2G478430	0	0	0	0	4.61794	2.4479	1.34373	0.781986	1.91317	0.716162	0.711261	1.24143	0	0	0	0	no annotation	no annotation	no original description	no annotation
GRMZM2G372502	0	0	0	0	2.92583	3.44565	4.98416	4.89451	2.31343	3.07714	5.0031	3.69807	0	0	0	0	GO:0003677:DNA binding,GO:0003824:catalytic activity,GO:0004553:hydrolase activity, hydrolyzing O-glycosyl compounds,GO:0005634:nucleus,GO:0005975:carbohydrate metabolic process,GO:0006260:DNA replication,GO:0006281:DNA repair,GO:0006310:DNA recombination	zma:100191764||path:zma00052||Galactose metabolism ,path:zma00561||Glycerolipid metabolism ,path:zma00600||Sphingolipid metabolism ,path:zma00603||Glycosphingolipid biosynthesis - globo series	weakly similar to ( 182) AT3G56310 | Symbols: | alpha-galactosidase, putative / melibiase, putative / alpha-D-galactoside galactohydrolase, putative | chr3:20882886-20885745 FORWARDweakly similar to ( 162) AGAL_ORYSA Alpha-galactosidase precursor (EC 3.2.1.22) (Melibiase) (Alpha-D-galactoside galactohydrolase) - Oryza sativa (Rice)moderately similar to ( 207) loc_os07g48160 12007.m09030 protein a…	IPR002241:Glyco_hydro_27,IPR012340:NA-bd_OB-fold,IPR013785:Aldolase_TIM,IPR013970:Rep_factor-A_3,IPR017853:Glycoside_hydrolase_SF
GRMZM2G094072	0.652723	0.823243	0.645035	0.966446	2.29523	4.54376	3.18833	3.62534	1.90179	4.12595	4.34084	2.87085	0.319802	0.881541	0.353561	0.77116	GO:0000372:Group I intron splicing,GO:0000373:Group II intron splicing,GO:0003723:RNA binding,GO:0009507:chloroplast	zma:100126360||path:no annotation	highly similar to ( 546) AT3G01370 | Symbols: ATCFM2, CFM2 | ATCFM2 (CRM FAMILY MEMBER 2); RNA binding | chr3:139033-143477 FORWARDhighly similar to ( 782) loc_os04g39060 12004.m08895 protein CRS1 / YhbY domain containing protein, expressedCRS1_YhbY no original description	IPR001890:RNA-binding_CRM
GRMZM2G013478	5.4218	6.33556	5.89249	6.33465	17.9554	17.7721	16.2945	13.4535	13.4081	15.0213	16.4075	14.0183	6.44339	5.13146	5.26628	5.67011	GO:0000166:nucleotide binding,GO:0004550:nucleoside diphosphate kinase activity,GO:0005515:protein binding,GO:0005524:ATP binding,GO:0005634:nucleus,GO:0005737:cytoplasm,GO:0006165:nucleoside diphosphate phosphorylation,GO:0006183:GTP biosynthetic process,GO:0006228:UTP biosynthetic process,GO:0006241:CTP biosynthetic process,GO:0009117:nucleotide metabolic process,GO:0009411:response to UV,GO:00…	zma:100283790||path:zma00230||Purine metabolism ,path:zma00240||Pyrimidine metabolism ,path:zma01100||Metabolic pathways ,path:zma01110||Biosynthesis of secondary metabolites	moderately similar to ( 238) AT5G63310 | Symbols: NDPK2, NDPK1A, NDPK IA IA, NDPK IA, ATNDPK2 | NDPK2 (NUCLEOSIDE DIPHOSPHATE KINASE 2); ATP binding / nucleoside diphosphate kinase/ protein binding | chr5:25372122-25373838 REVERSEmoderately similar to ( 258) NDK2_TOBAC Nucleoside diphosphate kinase 2, chloroplast precursor (EC 2.7.4.6) (Nucleoside diphosphate kinase II) (NDK II) (NDP kinase II) (…	IPR001564:Nucleoside_diP_kinase,IPR023005:Nucleoside_diP_kinase_AS
GRMZM2G138967	4.15896	4.14222	4.22435	3.6641	1.20469	1.32682	1.53299	1.43813	0.882047	0.787532	1.45535	0.752086	3.36553	3.87692	4.72881	3.32876	GO:0003700:sequence-specific DNA binding transcription factor activity,GO:0006355:regulation of transcription, DNA-templated,GO:0008270:zinc ion binding,GO:0043565:sequence-specific DNA binding,no annotation	zma:100284189||path:no annotation	very weakly similar to (80.1) loc_os03g61570 12003.m11038 protein expressed protein no original description	IPR000679:Znf_GATA,IPR013088:Znf_NHR/GATA,no annotation
GRMZM5G801190	10.9879	24.8489	3.12404	5.81597	33.7035	13.4032	15.0621	20.8634	25.7932	22.7698	14.1045	13.6491	3.86384	7.97248	5.33203	6.25496	no annotation	zma:100274804||path:no annotation	DUF241 no original description	IPR004320:DUF241_pln
wild-type-specific differential expression genes in response to N deficiency
gene_id	WLI	WLII	WLIII	WLIV	WNI	WNII	WNIII	WNIV	RLI	RLII	RLIII	RLIV	RNI	RNII	RNIII	RNIV	GO	KEGG	Gene_name	Interproscan_domain
GRMZM2G078178	1.66741	1.60598	0.852066	1.52836	4.27457	3.49821	4.7084	5.74197	3.1031	2.71449	4.38804	4.86274	2.00187	1.28723	2.02406	1.66142	GO:0009733:response to auxin,GO:0009734:auxin-activated signaling pathway,GO:0010087:phloem or xylem histogenesis,GO:0010305:leaf vascular tissue pattern formation	zma:100383305||path:no annotation	moderately similar to ( 281) AT4G14740 | Symbols: | phosphoinositide binding | chr4:8450567-8452679 REVERSEmoderately similar to ( 370) loc_os03g43510 12003.m09397 protein expressed proteinPH_2 DUF828 no original description	IPR008546:DUF828,IPR013666:PH_pln
GRMZM2G093418	1.87864	0.89305	2.15157	1.76961	7.63473	8.15469	7.03963	4.50941	6.10977	4.92821	6.60325	5.93832	2.77976	0.733363	1.62024	1.9392	no annotation	zma:100281266||path:no annotation	very weakly similar to (92.8) AT2G46150 | Symbols: | FUNCTIONS IN: molecular_function unknown; INVOLVED IN: biological_process unknown; LOCATED IN: plasma membrane; EXPRESSED IN: 15 plant structures; EXPRESSED DURING: 7 growth stages; CONTAINS InterPro DOMAIN/s: Harpin-induced 1 (InterPro:IPR010847); BEST Arabidopsis thaliana protein match is: unknown protein (TAIR:AT3G54200.1); Has 137 Blast hit…	IPR004864:LEA-14
GRMZM2G010936	44.8236	1.95633	7.06438	5.09528	13.158	14.0549	14.9926	20.6773	25.193	5.7066	11.461	61.477	70.8026	3.38371	18.6621	11.5184	no annotation	zma:100285654||path:no annotation	very weakly similar to (85.9) loc_os01g54450 12001.m11609 protein nuclear protein, putative, expressedDUF584 no original description	IPR007608:Senescence_reg
GRMZM2G161168	3.37332	3.15552	2.88042	2.64125	0.816456	1.34321	0.994439	1.06726	0.490061	1.01523	1.32311	0.461585	2.33987	4.29589	2.46876	2.5909	no annotation	zma:100383679||path:no annotation	highly similar to ( 620) AT3G19340 | Symbols: | LOCATED IN: plasma membrane; EXPRESSED IN: 26 plant structures; EXPRESSED DURING: 15 growth stages; BEST Arabidopsis thaliana protein match is: aminopeptidase (TAIR:AT5G13940.1); Has 143 Blast hits to 138 proteins in 46 species: Archae - 0; Bacteria - 59; Metazoa - 12; Fungi - 0; Plants - 51; Viruses - 0; Other Eukaryotes - 21 (source: NCBI BLink). …	IPR022227:DUF3754
AC204772.2_FG002	0	0	0	0	0.761638	0.771806	0.953287	0.913142	0.845691	0.477836	0.600034	2.20213	0	0	0	0	no annotation	no annotation	no original description	no annotation
GRMZM2G148561	57.8539	72.5652	50.0898	66.5447	31.6317	40.9079	89.5902	139.707	44.5168	43.7914	59.4922	182.349	35.7782	43.9752	41.729	71.1575	GO:0003677:DNA binding,GO:0003700:sequence-specific DNA binding transcription factor activity,GO:0006355:regulation of transcription, DNA-templated,GO:0043565:sequence-specific DNA binding	zma:100285361||path:no annotation	weakly similar to ( 104) AT2G23320 | Symbols: WRKY15 | WRKY15; calmodulin binding / transcription factor | chr2:9924998-9925991 FORWARDweakly similar to ( 118) loc_os08g13840 12008.m26630 protein OsWRKY25 - Superfamily of rice TFs having WRKY and zinc finger domains, expressedWRKY no original description	IPR003657:WRKY_DNA-bd
GRMZM5G847982	23.5921	73.8043	32.8693	22.1593	66.5506	41.4485	64.9667	59.6591	52.2777	65.3567	56.9132	74.1378	32.4792	25.5123	51.4976	23.956	no annotation	zma:100279454||path:no annotation	weakly similar to ( 157) loc_os05g46340 12005.m27938 protein expressed protein no original description	IPR008480:DUF761_pln,IPR025520:DUF4408
GRMZM2G066219	7.10998	6.54597	1.51727	1.06672	24.8608	20.5868	10.5056	4.84495	7.22516	9.47334	7.12519	4.17893	8.38926	2.40869	2.01242	1.77588	GO:0016021:integral component of membrane	zma:100281813||path:no annotation	moderately similar to ( 285) AT3G25290 | Symbols: | auxin-responsive family protein | chr3:9208955-9210353 FORWARDmoderately similar to ( 429) loc_os09g32470 12009.m06333 protein membrane protein, putative, expressedB561 DUF568 no original description	IPR004877:Cyt_b561_euk,IPR005018:DOMON_domain,IPR006593:Cyt_b561/ferric_Rdtase_TM,IPR017214:UCP037471
GRMZM2G578314	0.931526	11.0458	5.88511	10.7472	6.77124	3.5494	12.5036	5.00978	5.6605	9.72644	6.80607	6.71237	2.30525	7.52119	4.70822	6.71002	GO:0005515:protein binding	zma:100191407||path:no annotation	moderately similar to ( 355) AT5G65160 | Symbols: | tetratricopeptide repeat (TPR)-containing protein | chr5:26031457-26033668 REVERSEhighly similar to ( 603) loc_os02g51730 12002.m10204 protein dnaJ homolog subfamily C member 7, putative, expressed no original description	IPR011990:TPR-like_helical,IPR013026:TPR-contain_dom,IPR013105:TPR_2,IPR019734:TPR_repeat
GRMZM2G007185	3.75778	4.40548	2.97213	2.4126	9.08274	9.26231	6.29098	5.22516	4.49299	5.88345	6.52032	5.40273	2.94864	3.64372	2.85378	2.80485	GO:0005794:Golgi apparatus,GO:0006486:protein glycosylation,GO:0008378:galactosyltransferase activity,GO:0016020:membrane,GO:0016021:integral component of membrane,GO:0016740:transferase activity,GO:0016757:transferase activity, transferring glycosyl groups	zma:100216983||path:no annotation	highly similar to ( 560) AT1G05170 | Symbols: | galactosyltransferase family protein | chr1:1491460-1493931 REVERSEhighly similar to ( 639) loc_os06g46570 12006.m32151 protein transferase, transferring glycosyl groups, putative, expressedGalactosyl_T no original description	IPR002659:Glyco_trans_31,IPR025298:DUF4094
GRMZM2G337048	4.7542	5.20547	4.08286	3.74015	21.07	13.1852	9.27229	10.1275	15.9161	15.3935	6.66446	7.55796	8.56592	3.71482	4.18506	5.46788	GO:0008152:metabolic process,GO:0016758:transferase activity, transferring hexosyl groups	zma:100383459||path:no annotation	highly similar to ( 546) AT2G36970 | Symbols: | UDP-glucoronosyl/UDP-glucosyl transferase family protein | chr2:15529050-15530712 FORWARDweakly similar to ( 200) IAAG_MAIZE Indole-3-acetate beta-glucosyltransferase (EC 2.4.1.121) (IAA-Glu synthetase) ((Uridine 5-diphosphate-glucose:indol-3-ylacetyl)-beta-D-glucosyl transferase) - Zea mays (Maize)highly similar to ( 759) loc_os10g30560 12010.m0591…	IPR002213:UDP_glucos_trans
GRMZM2G169356	3.28863	13.9252	3.9283	4.81272	55.4255	27.1487	32.3272	13.1852	16.0267	33.175	12.0831	6.1334	5.57792	10.1064	0.931589	5.32211	GO:0003677:DNA binding,GO:0003682:chromatin binding	zma:100283401||path:no annotation	moderately similar to ( 263) AT1G66230 | Symbols: MYB20, AtMYB20 | MYB20 (myb domain protein 20); DNA binding / transcription factor | chr1:24677322-24678246 FORWARDmoderately similar to ( 251) ODO1_PETHY ODORANT1 protein (MYB-like protein ODO1) - Petunia hybrida (Petunia)moderately similar to ( 288) loc_os09g23620 12009.m05519 protein odorant 1 protein, putative, expressed no original description	IPR001005:SANT/Myb,IPR009057:Homeodomain-like,IPR017930:Myb_dom
GRMZM2G167613	12.6811	37.3154	26.0457	46.5987	51.7317	10.8365	45.6501	26.0354	43.5292	30.3547	23.5626	13.6546	27.1409	19.4548	15.9347	32.8413	GO:0000166:nucleotide binding,GO:0008270:zinc ion binding,GO:0016491:oxidoreductase activity,GO:0046872:metal ion binding,GO:0055114:oxidation-reduction process	zma:100216819||path:zma00940||Phenylpropanoid biosynthesis ,path:zma01100||Metabolic pathways ,path:zma01110||Biosynthesis of secondary metabolites	moderately similar to ( 382) AT4G39330 | Symbols: ATCAD9, CAD9 | CAD9 (CINNAMYL ALCOHOL DEHYDROGENASE 9); binding / catalytic/ oxidoreductase/ zinc ion binding | chr4:18291268-18292740 FORWARDmoderately similar to ( 375) MTDH_FRAAN Probable mannitol dehydrogenase (EC 1.1.1.255) (NAD-dependent mannitol dehydrogenase) - Fragaria ananassa (Strawberry)highly similar to ( 543) loc_os04g15920 12004.m06…	IPR002085:ADH_SF_Zn-type,IPR002328:ADH_Zn_CS,IPR011032:GroES-like,IPR013149:ADH_C,IPR013154:ADH_GroES-like,IPR016040:NAD(P)-bd_dom
GRMZM2G090114	30.7367	31.0284	13.1773	23.2655	138.061	108.804	77.8235	64.2689	23.5546	38.9611	64.9463	35.5226	37.2129	41.8285	31.2049	34.4094	no annotation	zma:100277838||path:no annotation	no original description	no annotation
GRMZM2G106177	11.1572	6.86755	33.5249	21.7783	65.0185	83.8779	75.9838	44.2697	67.7922	73.1843	35.6581	41.426	35.2157	10.6529	27.4084	25.6366	GO:0016021:integral component of membrane	zma:100284209||path:no annotation	weakly similar to ( 115) AT1G10030 | Symbols: ERG28 | ERG28 (Arabidopsis homolog of yeast ergosterol28) | chr1:3273972-3275631 FORWARDweakly similar to ( 128) loc_os12g43670 12012.m08141 protein erg28 like protein, expressed no original description	IPR005352:Erg28
GRMZM2G349839	8.55166	9.1904	7.67415	3.98634	2.97432	3.59666	1.58444	0.827452	3.73117	3.46589	2.49948	1.44587	14.9967	8.4201	9.70132	3.18643	GO:0016787:hydrolase activity	zma:100381419||path:zma00230||Purine metabolism ,path:zma00240||Pyrimidine metabolism	moderately similar to ( 405) AT3G04080 | Symbols: ATAPY1 | ATAPY1 (APYRASE 1); ATPase/ calmodulin binding / nucleotide diphosphatase | chr3:1068068-1070917 REVERSEmoderately similar to ( 425) APY_SOLTU Apyrase precursor (EC 3.6.1.5) (ATP-diphosphatase) (Adenosine diphosphatase) (ADPase) (ATP-diphosphohydrolase) - Solanum tuberosum (Potato)highly similar to ( 552) loc_os11g03290 12011.m04525 prote…	IPR000407:GDA1_CD39_NTPase
GRMZM2G474755	33.5699	61.6039	19.474	50.4194	69.5627	29.3287	39.467	28.1445	15.6389	19.6733	17.9095	20.8457	12.7963	21.7702	17.8135	32.0669	GO:0005509:calcium ion binding	zma:100280482||path:zma04626||Plant-pathogen interaction	weakly similar to ( 130) AT1G24620 | Symbols: | polcalcin, putative / calcium-binding pollen allergen, putative | chr1:8723893-8724453 REVERSEvery weakly similar to ( 100) CALM_CHLRE Calmodulin (CaM) - Chlamydomonas reinhardtiiweakly similar to ( 200) loc_os01g72100 12001.m13246 protein polcalcin Jun o 2, putative, expressedFRQ1 no original description	IPR002048:EF_hand_Ca-bd,IPR011992:EF-hand-like_dom,IPR018247:EF_Hand_1_Ca_BS
GRMZM2G050450	21.0116	11.7272	16.5217	10.657	73.7035	26.5045	33.696	29.0238	65.6231	40.1203	20.8029	31.9476	31.5535	15.4023	15.7175	9.17245	GO:0016747:transferase activity, transferring acyl groups other than amino-acyl groups	zma:100286158||path:no annotation	moderately similar to ( 348) AT5G17540 | Symbols: | transferase family protein | chr5:5782061-5783682 REVERSEweakly similar to ( 144) HCBT1_DIACA Anthranilate N-benzoyltransferase protein 1 (EC 2.3.1.144) (Anthranilate N-hydroxycinnamoyl/benzoyltransferase 1) - Dianthus caryophyllus (Carnation) (Clove pink)highly similar to ( 728) loc_os06g49660 12006.m09490 protein taxadien-5-alpha-ol O-acetyltr…	IPR003480:Transferase,IPR023213:CAT-like_dom
GRMZM2G045155	135.338	11.1771	476.267	811.631	10.1232	48.3505	1358.18	2828.22	450.163	167.726	1477.65	5461.56	156.958	18.7963	1001.59	1290.09	GO:0003674:molecular_function,no annotation	zma:100280945||path:no annotation	very weakly similar to (90.1) AT3G29970 | Symbols: | germination protein-related | chr3:11745299-11746481 FORWARDweakly similar to ( 116) loc_os07g41340 12007.m08370 protein B12D protein, expressedB12D no original description	IPR010530:B12D
GRMZM2G177229	43.2758	10.6085	6.44099	7.88332	186.719	20.4711	18.4233	20.8951	243.939	20.4241	14.9261	48.209	62.9524	10.2054	11.3306	7.09846	GO:0000166:nucleotide binding,GO:0003676:nucleic acid binding,GO:0003723:RNA binding,GO:0005634:nucleus,GO:0008270:zinc ion binding,GO:0046872:metal ion binding,GO:0048573:photoperiodism, flowering	zma:100272749||path:zma03040||Spliceosome	moderately similar to ( 310) AT5G42820 | Symbols: ATU2AF35B, U2AF35B | U2AF35B; RNA binding / nucleic acid binding / nucleotide binding / zinc ion binding | chr5:17170445-17171296 REVERSEmoderately similar to ( 332) loc_os09g31482 12009.m22143 protein splicing factor U2af 38 kDa subunit, putative, expressed no original description	IPR000504:RRM_dom,IPR000571:Znf_CCCH,IPR009145:U2_small,IPR012677:Nucleotide-bd_a/b_plait
GRMZM2G381638	0	0	0	0	5.32099	2.41922	5.24671	4.56343	3.02448	4.11426	5.19251	4.93572	0	0	0.0271566	0	GO:0046872:metal ion binding	zma:100382288||path:no annotation	no original description	IPR007087:Znf_C2H2,IPR015880:Znf_C2H2-like
GRMZM2G323422	22.8022	82.887	31.7199	75.0705	94.1453	18.0639	79.2996	37.3635	31.4824	34.2096	27.9415	21.1063	15.8179	23.0011	14.3081	34.7102	no annotation	no annotation	no original description	no annotation
GRMZM2G431039	32.1895	28.3522	17.2099	14.1563	9.15028	12.0811	6.87669	5.37736	7.5378	17.0793	6.14907	5.4542	30.229	20.7352	15.0648	10.1633	GO:0004553:hydrolase activity, hydrolyzing O-glycosyl compounds,GO:0005975:carbohydrate metabolic process	zma:100285105||path:no annotation	moderately similar to ( 376) AT5G55180 | Symbols: | glycosyl hydrolase family 17 protein | chr5:22388834-22390561 FORWARDmoderately similar to ( 209) E13B_NICPL Glucan endo-1,3-beta-glucosidase, basic vacuolar isoform precursor (EC 3.2.1.39) ((1->3)-beta-glucan endohydrolase) ((1->3)-beta-glucanase) (Beta-1,3-endoglucanase, basic) - Nicotiana plumbaginifolia (Leadwort-leaved tobacco)moderately si…	IPR000490:Glyco_hydro_17,IPR012946:X8,IPR013781:Glyco_hydro_catalytic_dom,IPR017853:Glycoside_hydrolase_SF
GRMZM2G105682	40.3186	190.115	84.969	94.9442	263.676	79.5656	153.745	39.6174	46.4147	80.8672	90.925	34.9706	57.9368	75.5826	65.0619	64.859	GO:0005507:copper ion binding,GO:0009055:electron carrier activity,GO:0031225:anchored component of membrane,GO:0048765:root hair cell differentiation,GO:0048767:root hair elongation	zma:100280976||path:no annotation	very weakly similar to (91.3) AT2G32300 | Symbols: UCC1 | UCC1 (UCLACYANIN 1); copper ion binding / electron carrier | chr2:13722510-13723464 FORWARDweakly similar to ( 123) loc_os07g01440 12007.m04624 protein uclacyanin-2 precursor, putative, expressedCu_bind_like no original description	IPR003245:Plcyanin-like,IPR008972:Cupredoxin,IPR028871:BlueCu_1_BS
AC205982.3_FG014	0.896374	1.15701	0.886524	0.7175	0	0	0	0	0	0	0	0	0.70305	1.20756	1.16724	1.02483	no annotation	zma:100382584||path:no annotation	no original description	no annotation
GRMZM2G163110	0.433828	0.6821	0.694479	1.03539	2.75788	3.18811	1.81048	2.25439	2.33144	2.69172	1.16147	1.10026	0.954385	0.849224	0.777605	1.21168	GO:0004252:serine-type endopeptidase activity,GO:0006508:proteolysis	zma:100281759||path:no annotation	moderately similar to ( 496) AT3G14240 | Symbols: | subtilase family protein | chr3:4741637-4743964 REVERSEhighly similar to ( 947) loc_os04g47160 12004.m09662 protein subtilisin-like protease precursor, putative, expressedPA_subtilisin_like Peptidase_S8 no original description	IPR000209:Peptidase_S8/S53_dom,IPR003137:Protease-assoc_domain,IPR010259:Inhibitor_I9,IPR015500:Peptidase_S8_subtilisin-rel,IPR023827:Peptidase_S8_Asp-AS
AC197705.4_FG001	32.4973	4.97512	40.1765	34.374	2.43543	13.0511	104.112	216.951	41.0752	23.2793	192.748	891.939	25.1648	2.94124	75.7297	111.541	GO:0000287:magnesium ion binding,GO:0003824:catalytic activity,GO:0004737:pyruvate decarboxylase activity,GO:0006950:response to stress,GO:0008152:metabolic process,GO:0016829:lyase activity,GO:0016831:carboxy-lyase activity,GO:0030976:thiamine pyrophosphate binding,GO:0046872:metal ion binding	zma:542376||path:zma00010||Glycolysis / Gluconeogenesis ,path:zma01100||Metabolic pathways ,path:zma01110||Biosynthesis of secondary metabolites	highly similar to ( 968) AT4G33070 | Symbols: | pyruvate decarboxylase, putative | chr4:15952519-15954676 REVERSEnearly identical (1189) PDC1_MAIZE Pyruvate decarboxylase isozyme 1 (EC 4.1.1.1) (PDC) - Zea mays (Maize)nearly identical (1127) loc_os05g39310 12005.m08110 protein pyruvate decarboxylase isozyme 1, putative, expressedCOG3961 TPP_PDC_IPDC IlvB TPP_enzyme_N COG3962 PRK08199 PRK08611 PRK…	IPR011766:TPP_enzyme-bd_C,IPR012000:Thiamin_PyroP_enz_cen_dom,IPR012001:Thiamin_PyroP_enz_TPP-bd_dom,IPR012110:TPP_enzyme,IPR029035:DHS-like_NAD/FAD-binding_dom,IPR029061:THDP-binding
GRMZM2G110965	2.16562	3.23124	1.22019	0.948629	13.0344	22.2295	7.38872	7.54923	2.73384	16.4965	5.92112	2.17849	2.12012	2.4159	3.8639	0.710226	GO:0000166:nucleotide binding,GO:0008270:zinc ion binding,GO:0016491:oxidoreductase activity,GO:0055114:oxidation-reduction process	zma:100383885||path:no annotation	moderately similar to ( 381) AT3G03080 | Symbols: | NADP-dependent oxidoreductase, putative | chr3:698530-700278 REVERSEmoderately similar to ( 448) loc_os11g14910 12011.m05627 protein NADP-dependent oxidoreductase P1, putative, expressedCOG2130 Qor no original description	IPR002085:ADH_SF_Zn-type,IPR011032:GroES-like,IPR013149:ADH_C,IPR016040:NAD(P)-bd_dom
GRMZM2G166644	0.116538	0.0800069	0	0.0374795	13.7483	3.55565	2.18382	3.07693	25.7508	3.25633	2.54896	4.54458	0.0880745	0	0.022248	0.0200465	no annotation	zma:100500955||path:no annotation	no original description	no annotation
GRMZM2G146192	5.87888	2.7864	1.19202	2.17464	13.1236	9.18477	8.42045	8.0467	11.9228	5.29782	4.06553	4.60245	5.81049	2.19249	3.25701	2.33053	GO:0004553:hydrolase activity, hydrolyzing O-glycosyl compounds,GO:0005975:carbohydrate metabolic process,GO:0008152:metabolic process,GO:0009505:plant-type cell wall,GO:0010214:seed coat development,GO:0016787:hydrolase activity,GO:0016798:hydrolase activity, acting on glycosyl bonds,GO:0046556:alpha-L-arabinofuranosidase activity,GO:0048046:apoplast	zma:100279508||path:no annotation	highly similar to ( 708) AT1G02640 | Symbols: BXL2, ATBXL2 | BXL2 (BETA-XYLOSIDASE 2); hydrolase, hydrolyzing O-glycosyl compounds | chr1:564293-567580 FORWARDmoderately similar to ( 468) XYNB_PRUPE Putative beta-D-xylosidase (EC 3.2.1.-) (PpAz152) (Fragment) - Prunus persica (Peach)highly similar to ( 902) loc_os11g44950 12011.m08328 protein auxin-induced beta-glucosidase, putative, expressedGly…	IPR001764:Glyco_hydro_3_N,IPR002772:Glyco_hydro_3_C,IPR017853:Glycoside_hydrolase_SF,IPR026891:Fn3-like,IPR026892:Glyco_hydro_3
GRMZM2G093622	6.61036	2.85569	5.14973	3.83127	26.0353	29.1258	16.317	10.6137	23.1617	18.2005	7.99834	10.777	7.0626	4.41263	4.2413	4.96636	GO:0005576:extracellular region,GO:0030145:manganese ion binding,GO:0045735:nutrient reservoir activity,GO:0046872:metal ion binding,GO:0048046:apoplast	zma:100286113||path:no annotation	moderately similar to ( 245) AT5G39110 | Symbols: | germin-like protein, putative | chr5:15657802-15658584 REVERSEmoderately similar to ( 221) GLP1_MESCR Germin-like protein precursor - Mesembryanthemum crystallinum (Common ice plant)moderately similar to ( 360) loc_os12g05860 12012.m04577 protein germin-like protein subfamily 1 member 8 precursor, putative, expressedCupin_1 no original descripti…	IPR001929:Germin,IPR006045:Cupin_1,IPR011051:RmlC_Cupin,IPR014710:RmlC-like_jellyroll,IPR019780:Germin_Mn-BS
GRMZM2G174855	8.16335	6.6783	6.93729	9.42299	23.7175	18.3087	21.1876	22.411	12.8347	14.564	22.6352	31.217	8.83833	6.4284	15.1224	10.144	GO:0004553:hydrolase activity, hydrolyzing O-glycosyl compounds,GO:0005618:cell wall,GO:0005975:carbohydrate metabolic process,GO:0006073:cellular glucan metabolic process,GO:0016762:xyloglucan:xyloglucosyl transferase activity,GO:0048046:apoplast	zma:100381808||path:no annotation	moderately similar to ( 336) AT1G11545 | Symbols: | xyloglucan:xyloglucosyl transferase, putative / xyloglucan endotransglycosylase, putative / endo-xyloglucan transferase, putative | chr1:3878689-3880286 REVERSEmoderately similar to ( 247) XTH_TOBAC Probable xyloglucan endotransglucosylase/hydrolase protein precursor (EC 2.4.1.207) - Nicotiana tabacum (Common tobacco)moderately similar to ( 427)…	IPR000757:Glyco_hydro_16,IPR008263:Glycoside_hydrolase_16_AS,IPR008264:Beta_glucanase,IPR008985:ConA-like_lec_gl_sf,IPR010713:XET_C,IPR013320:ConA-like_subgrp,IPR016455:XET
GRMZM2G172159	33.5857	37.9233	98.9526	73.8115	16.6539	13.3078	28.9102	18.3189	16.8884	28.9273	22.0292	16.8166	91.5318	28.492	116.726	102.124	no annotation	no annotation	no original description	no annotation
GRMZM2G473711	2.61159	1.66269	1.79734	0.989234	0.136003	0.153685	0.159567	0.130282	0.253738	0.0703657	0.0883783	0.0434931	2.59625	2.05347	1.73	1.07167	GO:0004553:hydrolase activity, hydrolyzing O-glycosyl compounds,GO:0005975:carbohydrate metabolic process,GO:0008152:metabolic process,GO:0009044:xylan 1,4-beta-xylosidase activity,GO:0009827:plant-type cell wall modification,GO:0016787:hydrolase activity,GO:0016798:hydrolase activity, acting on glycosyl bonds	zma:542684||path:zma00460||Cyanoamino acid metabolism ,path:zma00500||Starch and sucrose metabolism ,path:zma00940||Phenylpropanoid biosynthesis ,path:zma01100||Metabolic pathways ,path:zma01110||Biosynthesis of secondary metabolites	highly similar to ( 715) AT5G20950 | Symbols: | glycosyl hydrolase family 3 protein | chr5:7107609-7110775 REVERSEhighly similar to ( 892) loc_os03g53790 12003.m10348 protein periplasmic beta-glucosidase precursor, putative, expressedBglX Glyco_hydro_3 Glyco_hydro_3_C no original description	IPR001764:Glyco_hydro_3_N,IPR002772:Glyco_hydro_3_C,IPR017853:Glycoside_hydrolase_SF,IPR026892:Glyco_hydro_3
GRMZM2G122437	10.0396	6.03193	5.87753	7.62631	31.9675	24.3013	28.3219	23.2947	47.0299	12.2939	18.7644	34.9974	16.2469	4.04411	11.0734	8.97264	GO:0030001:metal ion transport,GO:0046872:metal ion binding	zma:100285383||path:no annotation,zma:100304361||path:no annotation	no original description	IPR006121:HeavyMe-assoc_HMA
GRMZM2G068701	2.67989	6.71343	2.71421	4.09274	7.0381	3.34435	7.28372	8.23893	4.32822	5.12106	6.59807	6.43558	5.0462	5.87905	5.64295	4.38122	no annotation	zma:100285387||path:zma04075||Plant hormone signal transduction	highly similar to ( 665) AT4G37390 | Symbols: YDK1, GH3.2, BRU6, GH3-2, AUR3 | BRU6; indole-3-acetic acid amido synthetase | chr4:17579722-17581768 FORWARDhighly similar to ( 778) GH38_ORYSA Probable indole-3-acetic acid-amido synthetase GH3.8 (EC 6.3.2.-) (Auxin-responsive GH3-like protein 8) (OsGH3-8) - Oryza sativa (Rice)highly similar to ( 778) loc_os07g40290 12007.m08271 protein indole-3-ace…	IPR004993:GH3
GRMZM2G003179	9.97091	21.2906	26.8579	22.1143	84.7554	107.094	110.353	105.189	41.1099	86.0607	84.2315	219.161	24.4436	19.0709	18.9458	29.6355	GO:0005375:copper ion transmembrane transporter activity,GO:0005770:late endosome,GO:0005773:vacuole,GO:0005774:vacuolar membrane,GO:0005794:Golgi apparatus,GO:0006810:transport,GO:0006811:ion transport,GO:0006825:copper ion transport,GO:0009506:plasmodesma,GO:0009737:response to abscisic acid,GO:0015089:high-affinity copper ion transmembrane transporter activity,GO:0015680:intracellular copper i…	zma:100286321||path:no annotation	weakly similar to ( 107) loc_os09g26900 12009.m05842 protein COPT5, putative, expressedCtr no original description	IPR007274:Cop_transporter
GRMZM2G004207	9.05966	8.38329	26.0769	18.4807	28.9128	65.1659	64.3259	76.1728	49.1145	66.3632	60.5504	146.169	22.0599	25.7306	43.77	22.2366	GO:0004672:protein kinase activity,GO:0004674:protein serine/threonine kinase activity,GO:0005524:ATP binding,GO:0006468:protein phosphorylation,GO:0016772:transferase activity, transferring phosphorus-containing groups	zma:100191690||path:no annotation	moderately similar to ( 247) AT2G05940 | Symbols: | protein kinase, putative | chr2:2287514-2289270 REVERSEweakly similar to ( 119) PSKR_DAUCA Phytosulfokine receptor precursor (EC 2.7.11.1) (Phytosulfokine LRR receptor kinase) - Daucus carota (Carrot)moderately similar to ( 319) loc_os09g27010 12009.m05853 protein protein kinase APK1B, chloroplast precursor, putative, expressedTyrKc Pkinase_Tyr …	IPR000719:Prot_kinase_cat_dom,IPR001245:Ser-Thr/Tyr_kinase_cat_dom,IPR008271:Ser/Thr_kinase_AS,IPR011009:Kinase-like_dom,IPR013320:ConA-like_subgrp
GRMZM2G155086	7.64147	4.00716	0.864148	0.818371	24.1788	11.6654	5.63162	3.61493	4.95739	5.38794	3.96204	2.99222	2.95361	2.31996	1.52593	1.34967	no annotation	zma:100282061||path:no annotation	no original description	IPR007493:DUF538
GRMZM2G088531	225.346	476.909	213.724	107.195	104.967	235.858	86.0616	53.4254	46.5791	216.12	61.5782	30.5143	79.8882	353.938	125.538	98.1336	GO:0005515:protein binding	zma:100280839||path:no annotation	moderately similar to ( 270) AT5G06860 | Symbols: PGIP1, ATPGIP1 | PGIP1 (POLYGALACTURONASE INHIBITING PROTEIN 1); protein binding | chr5:2132373-2133434 FORWARDmoderately similar to ( 217) PGIP1_ORYSA Polygalacturonase inhibitor 1 precursor (Polygalacturonase-inhibiting protein) (Floral organ regulator 1) - Oryza sativa (Rice)moderately similar to ( 320) loc_os05g01370 12005.m04676 protein polyg…	IPR001611:Leu-rich_rpt,IPR013210:LRR-contain_N2
GRMZM2G120539	75.5528	188.389	42.7831	56.7886	300.308	88.043	126.165	147.069	251.267	122.523	84.0588	166.998	78.4037	64.7313	64.8096	51.0926	GO:0003824:catalytic activity,GO:0005777:peroxisome,GO:0008152:metabolic process	zma:100281193||path:no annotation	highly similar to ( 623) AT1G20560 | Symbols: AAE1 | AAE1 (ACYL ACTIVATING ENZYME 1); AMP binding | chr1:7119927-7121363 REVERSEweakly similar to ( 125) 4CL2_ORYSA 4-coumarate--CoA ligase 2 (EC 6.2.1.12) (4CL 2) (4-coumaroyl-CoA synthase 2) - Oryza sativa (Rice)highly similar to ( 773) loc_os02g02700 12002.m05619 protein AMP binding protein, putative, expressedPRK08162 CaiC PRK07771 PRK08316 PRK0…	IPR000873:AMP-dep_Synth/Lig,IPR020845:AMP-binding_CS,IPR025110:DUF4009
GRMZM2G035285	112.76	49.3323	68.9297	42.9119	47.1424	25.1855	28.9487	23.0224	55.818	40.5359	23.8513	29.6804	114.389	66.2216	68.277	36.8704	no annotation	zma:100277551||path:no annotation	very weakly similar to (83.6) loc_os06g34730 12006.m08010 protein expressed protein no original description	no annotation
GRMZM2G113272	0.242076	1.84369	0.782475	1.1395	3.39901	6.55625	4.58942	3.33656	0.952785	4.86118	3.10236	2.34612	0.170031	1.16677	0.680538	0.830111	no annotation	zma:100273988||path:no annotation	moderately similar to ( 209) loc_os06g47930 12006.m09319 protein expressed protein no original description	no annotation
GRMZM2G164640	0.923879	0.678415	1.68932	1.16044	3.63869	2.72388	5.80813	4.40097	3.35254	3.54985	3.69016	3.51322	1.2194	1.01159	1.82158	1.60759	no annotation	zma:100273535||path:no annotation	moderately similar to ( 236) loc_os01g49614 12001.m43492 protein Ser/Thr protein kinase, putative, expressed no original description	no annotation
GRMZM2G089574	23.031	22.2803	34.3463	27.9715	6.91638	7.60173	11.2778	4.39034	10.9632	6.89396	5.28418	4.16387	29.3341	15.0248	10.3355	16.945	no annotation	zma:100275145||path:no annotation	no original description	no annotation
GRMZM2G165461	75.2696	90.675	30.1379	24.7281	226.545	185.786	118.12	57.4164	68.8062	102.988	85.5579	84.3218	83.9771	49.2448	36.9366	28.4159	no annotation	zma:100281623||path:no annotation	no original description	no annotation
GRMZM2G179063	23.2862	23.3139	17.5603	20.1542	54.0418	63.6343	39.5998	35.9728	40.4063	68.4043	28.9665	95.0361	37.1936	32.9464	24.2459	29.1704	GO:0008152:metabolic process,GO:0016740:transferase activity,GO:0016757:transferase activity, transferring glycosyl groups,GO:0016758:transferase activity, transferring hexosyl groups	zma:100382444||path:no annotation	moderately similar to ( 278) AT2G36790 | Symbols: UGT73C6 | UGT73C6 (UDP-glucosyl transferase 73C6); UDP-glucosyltransferase/ UDP-glycosyltransferase/ quercetin 3-O-glucosyltransferase/ quercetin 4-O-glucosyltransferase/ quercetin 7-O-glucosyltransferase/ transferase, transferring glycosyl groups | chr2:15420339-15421826 REVERSEweakly similar to ( 114) ZOX_PHAVU Zeatin O-xylosyltransferase (EC 2.…	IPR002213:UDP_glucos_trans
GRMZM2G064563	34.205	37.9007	56.9465	66.6736	18.7641	22.0373	31.073	39.1885	27.958	45.6755	37.7084	31.9098	28.177	41.8338	57.2274	45.304	no annotation	zma:100283588||path:no annotation	highly similar to ( 626) AT1G64650 | Symbols: | LOCATED IN: plasma membrane; EXPRESSED IN: 23 plant structures; EXPRESSED DURING: 13 growth stages; CONTAINS InterPro DOMAIN/s: Protein of unknown function DUF791 (InterPro:IPR008509), Major facilitator superfamily, general substrate transporter (InterPro:IPR016196); BEST Arabidopsis thaliana protein match is: unknown protein (TAIR:AT4G27720.1); Has…	IPR008509:DUF791,IPR016196:MFS_dom_general_subst_transpt
GRMZM2G015432	4.93233	5.02994	5.22579	5.86573	1.48209	2.36232	2.45084	2.94045	2.77001	2.26194	2.59272	2.37302	5.14031	6.7155	4.74236	6.73731	GO:0003735:structural constituent of ribosome,GO:0005622:intracellular,GO:0005840:ribosome,GO:0006412:translation,GO:0030529:ribonucleoprotein complex,no annotation	zma:100191158||path:no annotation,zma:100192743||path:zma03010||Ribosome	no original description	IPR002132:Ribosomal_L5,IPR022803:Ribosomal_L5_domain,no annotation
GRMZM5G826321	1.08807	1.87647	0.837891	0.449955	6.18598	8.93294	3.01085	2.07976	2.9932	4.38255	2.02143	1.61196	1.77055	1.76693	0.841283	0.566771	GO:0008152:metabolic process,GO:0016787:hydrolase activity	zma:100272258||path:no annotation	moderately similar to ( 239) AT1G47480 | Symbols: | hydrolase | chr1:17417623-17419296 FORWARDweakly similar to ( 133) GID1_ORYSA Gibberellin receptor GID1 (EC 3.-.-.-) (Gibberellin-insensitive dwarf protein 1) (Protein GIBBERELLIN INSENSITIVE DWARF1) - Oryza sativa (Rice)moderately similar to ( 354) loc_os09g28720 12009.m06023 protein gibberellin receptor GID1L2, putative, expressedAbhydrolase_3…	IPR013094:AB_hydrolase_3,IPR029058:AB_hydrolase
GRMZM2G060886	8.58796	7.71704	9.57502	8.06438	17.3224	18.5716	3.96591	16.4916	4.13677	13.8548	8.70929	13.1779	7.74866	11.0402	4.61694	9.36219	GO:0000234:phosphoethanolamine N-methyltransferase activity,GO:0006656:phosphatidylcholine biosynthetic process,GO:0008152:metabolic process,GO:0008168:methyltransferase activity,GO:0009555:pollen development,GO:0009826:unidimensional cell growth,GO:0009860:pollen tube growth,GO:0010183:pollen tube guidance,GO:0016740:transferase activity,GO:0032259:methylation,GO:0042425:choline biosynthetic pro…	zma:100282545||path:zma00564||Glycerophospholipid metabolism	highly similar to ( 820) AT3G18000 | Symbols: NMT1, XPL1, PEAMT | XPL1 (XIPOTL 1); methyltransferase/ phosphoethanolamine N-methyltransferase | chr3:6154578-6157331 FORWARDhighly similar to ( 820) PEAM1_ARATH Phosphoethanolamine N-methyltransferase 1 (EC 2.1.1.103) (PEAMT 1) (AtNMT1) - Arabidopsis thaliana (Mouse-ear cress)highly similar to ( 911) loc_os01g50030 12001.m11187 protein phosphoethano…	IPR013216:Methyltransf_11,IPR025771:Phosphoethanolamine_N-MeTrfase,IPR029063:SAM-dependent_MTases-like
GRMZM2G058451	0	0	0	0	18.3027	21.5829	28.6917	30.9623	31.9923	26.9123	26.9007	30.0401	0.0567305	0	0.0601035	0	GO:0046983:protein dimerization activity,no annotation	zma:100273838||path:no annotation,zma:100284429||path:no annotation	no original description	IPR011598:bHLH_dom,no annotation
GRMZM2G102138	2.11955	3.13116	8.22299	15.7698	6.71889	9.02407	3.75416	3.00245	6.37148	10.6984	3.03216	7.05234	5.86136	3.27892	2.83492	14.661	no annotation	zma:100194091||path:no annotation	no original description	no annotation
GRMZM2G459363	87.5466	27.0239	36.1532	22.9961	20.743	14.2896	11.0257	10.3496	37.1794	14.9577	11.308	21.367	109.473	43.6713	51.1065	28.9957	GO:0016757:transferase activity, transferring glycosyl groups	zma:100279381||path:no annotation	moderately similar to ( 441) AT3G57380 | Symbols: | transferase, transferring glycosyl groups | chr3:21230002-21231672 FORWARDhighly similar to ( 684) loc_os07g46380 12007.m08855 protein glycosyltransferase, putative, expressedDUF563 no original description	IPR007657:Glycosyltransferase_AER61
GRMZM2G006480	18.0299	12.3337	17.5196	12.6222	2.67408	1.04902	4.324	4.50183	14.3416	2.46747	2.26571	4.03737	18.0377	11.1448	14.7912	11.22	GO:0003824:catalytic activity,GO:0006520:cellular amino acid metabolic process,GO:0008483:transaminase activity,GO:0009058:biosynthetic process,GO:0030170:pyridoxal phosphate binding	zma:100191816||path:zma00130||Ubiquinone and other terpenoid-quinone biosynthesis ,path:zma00270||Cysteine and methionine metabolism ,path:zma00350||Tyrosine metabolism ,path:zma00360||Phenylalanine metabolism ,path:zma00400||Phenylalanine, tyrosine and tryptophan biosynthesis ,path:zma00950||Isoquinoline alkaloid biosynthesis ,path:zma00960||Tropane, piperidine and pyridine alkaloid biosynthesis…	moderately similar to ( 285) AT5G53970 | Symbols: | aminotransferase, putative | chr5:21910676-21912594 FORWARDhighly similar to ( 592) loc_os11g42510 12011.m28857 protein tyrosine aminotransferase, putative, expressedCOG0436 PRK08363 PRK09265 PRK05794 Aminotran_1_2 PRK05764 PRK08443 PRK08069 PRK06056 PRK07212 PRK08362 PRK07367 PRK06575 PRK07777 PRK06348 PRK06855 PRK07543 PRK07310 PRK06375 ARO8 P…	IPR004839:Aminotransferase_I/II,IPR005958:TyrNic_aminoTrfase,IPR015421:PyrdxlP-dep_Trfase_major_sub1,IPR015422:PyrdxlP-dep_Trfase_major_sub2,IPR015424:PyrdxlP-dep_Trfase,IPR021178:Tyrosine_transaminase
GRMZM2G152089	112.051	90.3259	54.7449	17.8504	41.6405	44.7808	13.803	8.29411	20.1408	33.0406	12.4451	5.801	70.6545	40.9419	26.5122	25.2458	no annotation	zma:100278001||path:no annotation	no original description	no annotation
GRMZM2G069082	0.924212	5.55504	0.611864	1.66834	24.0596	12.5215	27.7571	21.7047	6.54158	9.58712	17.7897	27.0039	0.218409	0.687109	1.18537	0.992046	GO:0003677:DNA binding,GO:0003700:sequence-specific DNA binding transcription factor activity,GO:0005634:nucleus,GO:0006351:transcription, DNA-templated,GO:0006355:regulation of transcription, DNA-templated	zma:100272507||path:no annotation	weakly similar to ( 125) loc_os09g35020 12009.m06502 protein dehydration-responsive element-binding protein 1D, putative, expressed no original description	IPR001471:AP2/ERF_dom,IPR016177:DNA-bd_integrase-typ
GRMZM2G018695	2.77553	1.80152	1.30888	1.2279	9.32501	8.45507	7.1746	5.04849	6.73245	9.0082	4.84018	4.94719	3.9766	2.32157	2.74409	1.77254	no annotation	zma:100275178||path:no annotation	moderately similar to ( 256) AT3G60680 | Symbols: | unknown protein | chr3:22430246-22431745 FORWARDmoderately similar to ( 469) loc_os10g36400 12010.m06450 protein expressed proteinDUF641 no original description	IPR006943:DUF641_pln
GRMZM2G044481	10.4341	2.0002	9.72476	10.4662	32.1948	43.8483	32.2837	18.7035	33.0564	36.6928	18.8104	13.6166	15.7794	2.82935	7.70323	9.90198	GO:0000287:magnesium ion binding,GO:0008152:metabolic process,GO:0009507:chloroplast,GO:0009686:gibberellin biosynthetic process,GO:0009905:ent-copalyl diphosphate synthase activity,GO:0010333:terpene synthase activity,GO:0016829:lyase activity,GO:0046872:metal ion binding,GO:0051504:diterpene phytoalexin precursor biosynthetic process pathway	zma:542165||path:zma00904||Diterpenoid biosynthesis ,path:zma01100||Metabolic pathways ,path:zma01110||Biosynthesis of secondary metabolites	highly similar to ( 657) AT4G02780 | Symbols: GA1, ABC33, ATCPS1 | GA1 (GA REQUIRING 1); ent-copalyl diphosphate synthase/ magnesium ion binding | chr4:1237881-1244766 REVERSEhighly similar to ( 654) KSA_PEA Ent-kaurene synthase A, chloroplast precursor (EC 5.5.1.13) (Ent-copalyl diphosphate synthase) (KSA) - Pisum sativum (Garden pea)highly similar to ( 954) loc_os02g17780 12002.m07022 protein e…	IPR001906:Terpene_synth_N,IPR005630:Terpene_synthase_metal-bd,IPR008930:Terpenoid_cyclase/PrenylTrfase,IPR008949:Terpenoid_synth
GRMZM2G113815	1.30736	1.58458	0.693593	0.648069	5.59236	6.24017	1.89966	2.14931	1.70873	2.45027	1.9221	1.57511	0.86117	1.20851	0.70097	0.788071	GO:0004650:polygalacturonase activity,GO:0005576:extracellular region,GO:0005773:vacuole,GO:0005975:carbohydrate metabolic process,GO:0008152:metabolic process,GO:0009505:plant-type cell wall,GO:0016787:hydrolase activity,GO:0016798:hydrolase activity, acting on glycosyl bonds	zma:100282607||path:no annotation	highly similar to ( 513) AT3G16850 | Symbols: | glycoside hydrolase family 28 protein / polygalacturonase (pectinase) family protein | chr3:5748692-5750981 FORWARDhighly similar to ( 660) loc_os12g36810 12012.m07466 protein polygalacturonase, putative, expressedPGU1 Glyco_hydro_28 no original description	IPR000743:Glyco_hydro_28,IPR006626:PbH1,IPR011050:Pectin_lyase_fold/virulence,IPR012334:Pectin_lyas_fold
GRMZM2G144407	1.52096	0.80515	2.99351	2.25323	4.1772	7.94648	7.60971	4.62998	3.988	5.84985	4.36939	3.25725	2.31938	1.25665	1.18979	3.00363	GO:0003958:NADPH-hemoprotein reductase activity,GO:0005506:iron ion binding,GO:0005783:endoplasmic reticulum,GO:0005789:endoplasmic reticulum membrane,GO:0009698:phenylpropanoid metabolic process,GO:0010181:FMN binding,GO:0016020:membrane,GO:0016491:oxidoreductase activity,GO:0055114:oxidation-reduction process	zma:100304425||path:no annotation	highly similar to ( 895) AT4G30210 | Symbols: ATR2, AR2 | ATR2 (ARABIDOPSIS P450 REDUCTASE 2); NADPH-hemoprotein reductase | chr4:14796900-14800578 FORWARDhighly similar to ( 900) NCPR_CATRO NADPH--cytochrome P450 reductase (EC 1.6.2.4) (CPR) (P450R) - Catharanthus roseus (Rosy periwinkle) (Madagascar periwinkle)nearly identical (1082) loc_os08g14570 12008.m05581 protein NADPH--cytochrome P450 re…	IPR001094:Flavdoxin,IPR001433:OxRdtase_FAD/NAD-bd,IPR001709:Flavoprot_Pyr_Nucl_cyt_Rdtase,IPR003097:FAD-binding_1,IPR008254:Flavodoxin/NO_synth,IPR017927:Fd_Rdtase_FAD-bd,IPR017938:Riboflavin_synthase-like_b-brl,IPR023173:NADPH_Cyt_P450_Rdtase_dom3,IPR023208:P450R,IPR029039:Flavoprotein-like
GRMZM2G132373	20.2262	4.83348	17.657	16.0073	8.75942	10.4756	6.12192	8.87103	18.9792	9.00347	9.11915	5.96762	16.0805	10.4785	8.59632	15.8831	GO:0005524:ATP binding,GO:0016301:kinase activity,GO:0016307:phosphatidylinositol phosphate kinase activity,GO:0016310:phosphorylation,GO:0044267:cellular protein metabolic process,GO:0046488:phosphatidylinositol metabolic process,GO:0046854:phosphatidylinositol phosphorylation	zma:100193462||path:zma00562||Inositol phosphate metabolism ,path:zma04070||Phosphatidylinositol signaling system ,path:zma04145||Phagosome	nearly identical (1099) AT1G71010 | Symbols: | phosphatidylinositol-4-phosphate 5-kinase family protein | chr1:26782839-26788712 FORWARDnearly identical (2113) loc_os06g14750 12006.m06190 protein 1-phosphatidylinositol-4-phosphate 5-kinase/ zinc ion binding protein, putative, expressedFab1_TCP PIPKc PIPKc MSS4 PIP5K chaperonin_like cpn60 TCP1_gamma chaperonin_type_I_II Cpn60_TCP1 GroL no original…	IPR002423:Cpn60/TCP-1,IPR002498:PInositol-4-P-5-kinase_core,IPR027409:GroEL-like_apical_dom,IPR027483:PInositol-4-P-5-kinase_C,IPR027484:PInositol-4-P-5-kinase_N
GRMZM2G102770	29.1129	21.4479	35.4569	32.053	0	0	4.4455	0	0.180922	0.16211	0	0	38.253	21.1374	56.0755	28.6091	no annotation	zma:100274939||path:no annotation	no original description	no annotation
GRMZM2G146163	2.89608	8.17648	34.4991	29.47	0.959154	1.23026	10.8378	12.8459	5.16387	5.04057	9.20897	15.4405	7.07564	11.91	50.3122	28.7164	no annotation	zma:100285306||path:no annotation	very weakly similar to (94.4) AT4G13830 | Symbols: J20 | J20 (DNAJ-LIKE 20); heat shock protein binding | chr4:8011518-8012577 FORWARDweakly similar to ( 159) loc_os01g01160 12001.m06763 protein chaperone protein dnaJ 20, chloroplast precursor, putative, expressedDnaJ DnaJ no original description	IPR001623:DnaJ_domain,IPR018253:DnaJ_domain_CS
GRMZM2G076345	6.13151	1.07969	4.73069	3.85943	1.56603	7.01706	15.9883	21.1618	3.66946	12.1247	29.722	46.4213	1.79004	2.86171	9.17051	9.42828	GO:0005516:calmodulin binding,GO:0005739:mitochondrion,GO:0009734:auxin-activated signaling pathway,GO:0050896:response to stimulus	zma:100286273||path:no annotation	weakly similar to ( 103) AT5G20820 | Symbols: | auxin-responsive protein-related | chr5:7046911-7047294 REVERSEweakly similar to ( 160) loc_os08g35110 12008.m07500 protein OsSAUR33 - Auxin-responsive SAUR gene family member, expressed no original description	IPR003676:Auxin_inducible
GRMZM2G096228	20.359	15.2358	14.1773	9.95167	39.2815	31.1208	27.6602	22.1393	31.3787	30.0927	24.8755	26.986	22.5845	15.3484	13.9592	11.6379	GO:0005509:calcium ion binding	zma:100283515||path:zma04626||Plant-pathogen interaction	weakly similar to ( 107) AT3G50360 | Symbols: ATCEN2, CEN1 | ATCEN2 (CENTRIN2); calcium ion binding | chr3:18674421-18675502 FORWARDvery weakly similar to (90.9) CATR_CHLRE Caltractin (Centrin) (20 kDa calcium-binding protein) - Chlamydomonas reinhardtiiweakly similar to ( 141) loc_os10g25010 12010.m05452 protein caltractin, putative, expressed no original description	IPR002048:EF_hand_Ca-bd,IPR011992:EF-hand-like_dom,IPR018247:EF_Hand_1_Ca_BS
GRMZM2G035996	12.1065	18.2464	21.8374	25.6239	5.56987	5.78355	12.058	12.0524	9.12065	9.35414	12.1878	13.471	14.3285	20.7487	25.0007	25.2506	GO:0016301:kinase activity,GO:0016310:phosphorylation,GO:0016772:transferase activity, transferring phosphorus-containing groups	zma:100282499||path:no annotation	highly similar to ( 544) AT1G67370 | Symbols: ASY1, ATASY1 | ASY1 (ASYNAPTIC 1); DNA binding | chr1:25239347-25243713 REVERSEweakly similar to ( 152) MSK3_MEDSA Glycogen synthase kinase-3 homolog MsK-3 (EC 2.7.11.1) - Medicago sativa (Alfalfa)highly similar to ( 900) loc_os09g32930 12009.m22009 protein retrotransposon protein, putative, SINE subclass, expressedHORMA no original description	IPR003511:HORMA_DNA-bd,IPR011009:Kinase-like_dom
GRMZM2G457287	15.9209	17.8969	49.1416	49.8807	8.22598	6.75335	12.7067	6.41695	6.87507	14.687	12.2432	6.2426	24.8133	18.783	43.0217	76.2111	no annotation	zma:100285736||path:no annotation	moderately similar to ( 409) AT3G13510 | Symbols: | unknown protein | chr3:4403776-4405741 FORWARDmoderately similar to ( 439) loc_os07g38590 12007.m08105 protein carboxyl-terminal peptidase, putative, expressedDUF239 no original description	IPR004314:DUF239,IPR025521:DUF4409
GRMZM2G005791	9.39202	9.78585	11.0062	11.7799	3.96077	4.6921	5.14043	5.01319	5.97316	5.39217	4.69813	3.77108	8.89958	11.6039	11.794	11.3523	GO:0005216:ion channel activity,GO:0005249:voltage-gated potassium channel activity,GO:0006811:ion transport,GO:0006813:potassium ion transport,GO:0016020:membrane,GO:0055085:transmembrane transport,no annotation	zma:100286178||path:zma04626||Plant-pathogen interaction ,zma:100384835||path:no annotation	highly similar to ( 824) AT4G30360 | Symbols: ATCNGC17, CNGC17 | ATCNGC17; calmodulin binding / cyclic nucleotide binding / ion channel | chr4:14855060-14857779 REVERSEnearly identical (1004) loc_os06g08850 12006.m05604 protein cyclic nucleotide-gated ion channel 14, putative, expressed no original description	IPR000595:cNMP-bd_dom,IPR003938:K_chnl_volt-dep_EAG/ELK/ERG,IPR005821:Ion_trans_dom,IPR014710:RmlC-like_jellyroll,IPR018490:cNMP-bd-like
GRMZM2G097364	3.91409	4.2413	4.38544	4.2184	8.55983	9.08124	9.36647	10.3654	6.53597	8.71907	9.1037	6.78613	4.71192	3.92144	5.49175	4.78627	no annotation	zma:100276011||path:no annotation	very weakly similar to (95.1) AT3G29130 | Symbols: | unknown protein | chr3:11102546-11103294 REVERSEweakly similar to ( 119) loc_os03g43910 12003.m09432 protein expressed protein no original description	IPR019371:Uncharacterised_KxDL
GRMZM2G006377	19.1535	12.9295	22.1234	17.8177	8.53912	6.25031	6.51982	6.29789	14.001	7.05114	6.73031	9.20571	19.7518	12.6373	21.9854	18.3299	GO:0005773:vacuole,GO:0005783:endoplasmic reticulum,GO:0006508:proteolysis,GO:0008233:peptidase activity,GO:0008234:cysteine-type peptidase activity,GO:0016787:hydrolase activity	zma:100273952||path:no annotation	highly similar to ( 504) AT1G09850 | Symbols: XBCP3 | XBCP3 (xylem bark cysteine peptidase 3); cysteine-type endopeptidase/ cysteine-type peptidase | chr1:3201848-3203875 FORWARDmoderately similar to ( 358) ORYA_ORYSA Oryzain alpha chain precursor (EC 3.4.22.-) - Oryza sativa (Rice)highly similar to ( 608) loc_os05g43230 12005.m08451 protein cysteine proteinase RD21a precursor, putative, expresse…	IPR000118:Granulin,IPR000169:Pept_cys_AS,IPR000668:Peptidase_C1A_C,IPR013128:Peptidase_C1A,IPR013201:Prot_inhib_I29,IPR025660:Pept_his_AS,IPR025661:Pept_asp_AS
GRMZM2G006047	20.5484	22.1704	37.4697	56.1339	62.5566	45.3621	13.3425	7.6078	29.8282	49.1889	9.36495	47.1187	35.2671	19.2669	12.9985	74.4795	no annotation	zma:100286065||path:no annotation	no original description	IPR016140:Bifunc_inhib/LTP/seed_store
GRMZM2G042782	10.6916	12.4649	10.1357	11.0871	0	0	0.62803	0	0	0	0.0417969	0	10.3889	13.3508	8.97274	11.0538	GO:0005509:calcium ion binding	zma:100279307||path:no annotation	moderately similar to ( 445) AT1G43690 | Symbols: | ubiquitin interaction motif-containing protein | chr1:16478519-16482589 FORWARDhighly similar to ( 571) loc_os04g34440 12004.m08538 protein expressed protein no original description	IPR011992:EF-hand-like_dom,IPR025257:DUF4205
GRMZM2G701310	18.147	25.0739	22.331	27.005	8.20917	8.04452	7.89397	7.65686	7.80223	8.17703	10.4865	7.04439	23.799	15.9227	26.4019	25.3412	no annotation	no annotation	no original description	no annotation
GRMZM2G150907	6.90532	37.6893	29.1105	59.0746	34.1059	9.56922	60.6343	32.2271	33.1123	40.3004	27.5241	16.8389	18.7809	28.0932	15.9816	30.2873	GO:0004497:monooxygenase activity,GO:0005506:iron ion binding,GO:0009055:electron carrier activity,GO:0016491:oxidoreductase activity,GO:0016705:oxidoreductase activity, acting on paired donors, with incorporation or reduction of molecular oxygen,GO:0020037:heme binding,GO:0046872:metal ion binding,GO:0055114:oxidation-reduction process,no annotation	zma:100272288||path:no annotation	moderately similar to ( 497) AT2G46950 | Symbols: CYP709B2 | CYP709B2; electron carrier/ heme binding / iron ion binding / monooxygenase/ oxygen binding | chr2:19289466-19291541 REVERSEmoderately similar to ( 356) C72A1_CATRO Cytochrome P450 72A1 (EC 1.3.3.9) (CYPLXXII) (Secologanin synthase) (SLS) - Catharanthus roseus (Rosy periwinkle) (Madagascar periwinkle)highly similar to ( 744) loc_os07g23…	IPR001128:Cyt_P450,IPR002401:Cyt_P450_E_grp-I,IPR017972:Cyt_P450_CS,no annotation
AC205725.3_FG010	0	0	0	0	1.34455	2.64711	1.46187	2.33408	2.28946	2.85213	2.06392	1.60314	0	0	0.044784	0	no annotation	zma:100382327||path:no annotation	weakly similar to ( 167) AT3G55510 | Symbols: RBL | RBL (REBELOTE) | chr3:20579232-20582124 FORWARDweakly similar to ( 114) NOC2L_ORYSA Nucleolar complex protein 2 homolog (Protein NOC2 homolog) - Oryza sativa (Rice)moderately similar to ( 295) loc_os12g06610 12012.m04651 protein expressed proteinNoc2 no original description	IPR005343:Noc2
GRMZM2G118515	8.43896	13.6687	14.5144	16.8622	4.00906	3.82958	6.33401	5.92255	7.01349	6.47236	8.01516	9.75515	10.1844	10.5984	11.695	15.9745	GO:0006810:transport,GO:0016020:membrane,GO:0016021:integral component of membrane,GO:0055085:transmembrane transport	zma:100194395||path:no annotation	highly similar to ( 502) AT5G48970 | Symbols: | mitochondrial substrate carrier family protein | chr5:19857028-19859374 REVERSEweakly similar to ( 125) BT1_MAIZE Protein brittle-1, chloroplast precursor - Zea mays (Maize)highly similar to ( 622) loc_os01g70800 12001.m43371 protein mitochondrial deoxynucleotide carrier, putative, expressedMito_carr no original description	IPR002067:Mit_carrier,IPR018108:Mitochondrial_sb/sol_carrier,IPR023395:Mt_carrier_dom
GRMZM5G832166	11.4433	8.57358	7.66592	8.1237	21.2181	23.2908	17.8834	18.6776	24.4322	17.9266	15.647	22.2239	12.009	7.87073	9.89765	8.56758	GO:0005515:protein binding	zma:100282123||path:no annotation	weakly similar to ( 112) loc_os06g49200 12006.m09444 protein CUE domain containing protein, expressed no original description	IPR003892:CUE,IPR009060:UBA-like,IPR009818:Ataxin-2_C
GRMZM2G351318	18.2704	3.26499	16.6178	5.19081	6.89558	9.31015	5.68198	10.6379	12.2189	7.95272	17.1547	33.6584	32.5782	7.07468	29.4005	11.6283	no annotation	zma:101202690||path:no annotation	weakly similar to ( 131) loc_os04g45834 12004.m78975 protein expressed proteinDUF584 no original description	IPR007608:Senescence_reg
GRMZM2G079185	1.22034	0.84712	0.985564	0.4543	5.99889	3.82888	6.04209	7.34866	3.77384	3.89741	8.26528	9.45054	1.44205	0.79286	1.8381	1.0575	GO:0009965:leaf morphogenesis,GO:0010016:shoot system morphogenesis	zma:100384360||path:no annotation	weakly similar to ( 120) AT1G31320 | Symbols: LBD4 | LBD4 (LOB DOMAIN-CONTAINING PROTEIN 4) | chr1:11213107-11214032 FORWARDweakly similar to ( 177) loc_os03g45750 12003.m09600 protein LOB domain protein 12, putative, expressedDUF260 no original description	IPR004883:LOB
GRMZM2G076225	2.63844	2.4927	1.08041	1.13837	6.49782	5.1387	3.46174	3.29956	2.44375	3.39635	3.46679	2.71056	1.56241	1.48995	1.19355	1.19667	GO:0005507:copper ion binding,GO:0009505:plant-type cell wall,GO:0016020:membrane,GO:0016491:oxidoreductase activity,GO:0055114:oxidation-reduction process	zma:100285637||path:no annotation	highly similar to ( 718) AT1G76160 | Symbols: sks5 | sks5 (SKU5 Similar 5); copper ion binding / oxidoreductase | chr1:28578211-28581020 REVERSEhighly similar to ( 521) NTP3_TOBAC Pollen-specific protein NTP303 precursor - Nicotiana tabacum (Common tobacco)highly similar to ( 853) loc_os07g32660 12007.m07529 protein L-ascorbate oxidase homolog precursor, putative, expressedCu-oxidase_3 Cu-oxidase…	IPR001117:Cu-oxidase,IPR008972:Cupredoxin,IPR011706:Cu-oxidase_2,IPR011707:Cu-oxidase_3
AC209636.2_FG003	3.27379	7.14984	9.24174	12.4749	7.55932	2.49382	3.75862	2.67014	3.84995	2.42092	1.86877	4.53418	5.39285	2.42518	5.26416	16.489	GO:0008152:metabolic process,GO:0016787:hydrolase activity	zma:100285798||path:no annotation	weakly similar to ( 136) AT5G16080 | Symbols: AtCXE17 | AtCXE17 (Arabidopsis thaliana carboxyesterase 17); hydrolase | chr5:5252533-5253567 REVERSEmoderately similar to ( 442) loc_os05g33940 12005.m07626 protein hsr203J, putative, expressedAbhydrolase_3 Aes no original description	IPR013094:AB_hydrolase_3,IPR029058:AB_hydrolase
GRMZM2G481668	24.9845	30.8727	13.5195	19.0981	62.2218	5.7737	57.153	67.3662	49.8197	21.6088	23.3954	80.4244	11.6993	8.75051	12.8206	13.1415	GO:0003677:DNA binding,GO:0003700:sequence-specific DNA binding transcription factor activity,GO:0005634:nucleus,GO:0006351:transcription, DNA-templated,GO:0006355:regulation of transcription, DNA-templated	zma:100280906||path:no annotation	AP2 no original description	IPR001471:AP2/ERF_dom,IPR016177:DNA-bd_integrase-typ
GRMZM2G156162	3.24193	2.65536	2.52781	2.76347	6.58371	7.87147	6.55082	6.60917	8.20713	7.44109	6.06896	5.67397	2.13174	3.30418	2.10685	3.57513	GO:0004497:monooxygenase activity,GO:0005506:iron ion binding,GO:0006725:cellular aromatic compound metabolic process,GO:0009507:chloroplast,GO:0009536:plastid,GO:0009570:chloroplast stroma,GO:0016491:oxidoreductase activity,GO:0016708:oxidoreductase activity, acting on paired donors, with incorporation or reduction of molecular oxygen, NAD(P)H as one donor, and incorporation of two atoms of oxyg…	zma:778432||path:no annotation	highly similar to ( 509) AT4G29890 | Symbols: | choline monooxygenase, putative (CMO-like) | chr4:14608868-14610905 FORWARDmoderately similar to ( 425) CHMO_BETVU Choline monooxygenase, chloroplast precursor (EC 1.14.15.7) - Beta vulgaris (Sugar beet)highly similar to ( 702) loc_os06g48510 12006.m09377 protein choline monooxygenase, chloroplast precursor, putative, expressedRieske_RO_Alpha_CMO Hc…	IPR001663:Rng_hydr_dOase-A,IPR015879:Ring_hydroxy_dOase_asu_C_dom,IPR017941:Rieske_2Fe-2S
GRMZM2G168603	4.83932	5.2821	1.16524	0.83276	10.1548	11.1133	4.27736	1.99192	3.15715	5.61701	1.68762	1.51839	2.99857	4.38773	1.51121	1.17295	GO:0000166:nucleotide binding,GO:0002237:response to molecule of bacterial origin,GO:0004672:protein kinase activity,GO:0004674:protein serine/threonine kinase activity,GO:0005515:protein binding,GO:0005524:ATP binding,GO:0005886:plasma membrane,GO:0006468:protein phosphorylation,GO:0007165:signal transduction,GO:0007275:multicellular organismal development,GO:0010067:procambium histogenesis,GO:0…	zma:100383417||path:no annotation	nearly identical (1080) AT4G28650 | Symbols: | leucine-rich repeat transmembrane protein kinase, putative | chr4:14144155-14147276 REVERSEmoderately similar to ( 412) PSKR_DAUCA Phytosulfokine receptor precursor (EC 2.7.11.1) (Phytosulfokine LRR receptor kinase) - Daucus carota (Carrot)nearly identical (1539) loc_os02g02140 12002.m05564 protein receptor protein kinase CLAVATA1 precursor, putative…	IPR000719:Prot_kinase_cat_dom,IPR001611:Leu-rich_rpt,IPR008271:Ser/Thr_kinase_AS,IPR011009:Kinase-like_dom,IPR013210:LRR-contain_N2,IPR017441:Protein_kinase_ATP_BS
GRMZM2G400533	0.738503	0.369494	0.928035	0.654451	1.80815	4.36295	2.4053	1.44101	1.51799	2.97537	1.5966	1.55241	0.924219	0.565376	0.475011	1.10183	GO:0000166:nucleotide binding,GO:0005524:ATP binding,GO:0006200:ATP catabolic process,GO:0016020:membrane,GO:0016887:ATPase activity,GO:0017111:nucleoside-triphosphatase activity	zma:100384044||path:no annotation	nearly identical (1886) AT1G15520 | Symbols: PDR12, ATPDR12 | PDR12 (PLEIOTROPIC DRUG RESISTANCE 12); ATPase, coupled to transmembrane movement of substances | chr1:5331993-5338175 REVERSEnearly identical (2515) PDR4_ORYSA Pleiotropic drug resistance protein 4 - Oryza sativa (Rice)nearly identical (2500) loc_os01g42410 12001.m10506 protein PDR5-like ABC transporter, putative, expressedABC_PDR_dom…	IPR003439:ABC_transporter-like,IPR003593:AAA+_ATPase,IPR013525:ABC_2_trans,IPR013581:PDR_assoc,IPR027417:P-loop_NTPase,IPR029481:ABC_trans_N
GRMZM2G154499	58.5954	28.1123	31.3982	20.1336	17.5587	11.5124	13.1456	8.56414	18.0673	11.0009	10.2013	12.9741	66.7575	25.4889	36.6726	17.9528	GO:0005198:structural molecule activity,GO:0016226:iron-sulfur cluster assembly,GO:0051536:iron-sulfur cluster binding,no annotation	zma:100280739||path:no annotation,zma:100282816||path:no annotation	no original description	IPR000361:FeS_biogenesis,IPR016092:FeS_cluster_insertion,IPR017870:FeS_cluster_insertion_CS
GRMZM2G057208	37.8812	32.0368	4.07518	2.20485	3.82017	5.90584	0.848446	0.342266	1.70544	5.66428	1.1224	0.821141	9.39083	21.5809	2.53383	1.99066	GO:0005506:iron ion binding,GO:0016705:oxidoreductase activity, acting on paired donors, with incorporation or reduction of molecular oxygen,GO:0020037:heme binding,GO:0055114:oxidation-reduction process	zma:100279427||path:no annotation	moderately similar to ( 334) AT4G37320 | Symbols: CYP81D5 | CYP81D5; electron carrier/ heme binding / iron ion binding / monooxygenase/ oxygen binding | chr4:17559742-17561690 REVERSEmoderately similar to ( 254) C93A1_SOYBN Cytochrome P450 93A1 (EC 1.14.-.-) - Glycine max (Soybean)highly similar to ( 608) loc_os02g30100 12002.m08153 protein cytochrome P450 81E1, putative, expressedp450 CypX no or…	IPR001128:Cyt_P450,IPR002401:Cyt_P450_E_grp-I,IPR017972:Cyt_P450_CS
GRMZM2G062394	36.7814	31.0015	36.6827	37.9766	19.3772	16.2346	19.426	18.6364	19.1801	17.745	18.099	21.4564	33.0324	32.8248	44.0252	33.5404	GO:0004721:phosphoprotein phosphatase activity,GO:0005634:nucleus,GO:0005730:nucleolus,GO:0005737:cytoplasm,GO:0005886:plasma membrane,GO:0016787:hydrolase activity	zma:100381284||path:zma03015||mRNA surveillance pathway	highly similar to ( 629) AT3G58500 | Symbols: PP2A-3, EP7 | PP2A-3 (PROTEIN PHOSPHATASE 2A-3); protein serine/threonine phosphatase | chr3:21635503-21638911 REVERSEhighly similar to ( 659) PP2A2_ORYSA Serine/threonine-protein phosphatase PP2A-2 catalytic subunit (EC 3.1.3.16) - Oryza sativa (Rice)highly similar to ( 659) loc_os03g59060 12003.m35470 protein OsPP2Ac-2 - Phosphatase 2A isoform 2 bel…	IPR004843:Metallo_PEstase_dom,IPR006186:Ser/Thr-sp_prot-phosphatase,IPR029052:Metallo-depent_PP-like
GRMZM2G543920	0	0	0	0	0.86035	1.12896	0.993865	1.22676	0.630391	0.62404	0.554006	1.28303	0	0	0	0	no annotation	no annotation	no original description	no annotation
GRMZM2G371942	0	0	0	0	3.09761	1.75975	0.959602	0.835172	0.883186	1.2085	0.719766	0.427806	0	0	0	0	no annotation	no annotation	no original description	no annotation
GRMZM2G169020	9.41723	68.9955	30.676	47.687	52.4484	30.373	101.483	82.2528	42.2343	63.0311	69.8342	49.874	9.81204	32.7536	19.834	43.6268	GO:0000166:nucleotide binding,GO:0004672:protein kinase activity,GO:0004674:protein serine/threonine kinase activity,GO:0005524:ATP binding,GO:0006468:protein phosphorylation,GO:0016772:transferase activity, transferring phosphorus-containing groups	zma:100194403||path:no annotation	moderately similar to ( 346) AT1G16670 | Symbols: | protein kinase family protein | chr1:5697846-5699492 FORWARDmoderately similar to ( 215) NORK_MEDTR Nodulation receptor kinase precursor (EC 2.7.11.1) (Does not make infections protein 2) (Symbiosis receptor-like kinase) (MtSYMRK) - Medicago truncatula (Barrel medic)moderately similar to ( 442) loc_os02g06930 12002.m100111 protein serine/threoni…	IPR000719:Prot_kinase_cat_dom,IPR008271:Ser/Thr_kinase_AS,IPR011009:Kinase-like_dom,IPR013320:ConA-like_subgrp,IPR017441:Protein_kinase_ATP_BS
GRMZM2G126691	3.09242	2.10783	4.00244	4.03665	0.518294	0.942775	0.69848	1.38121	1.17321	0.770339	1.81953	1.05612	2.78844	3.71503	2.83063	4.66514	GO:0003723:RNA binding,GO:0006396:RNA processing,no annotation	zma:100383427||path:no annotation	very weakly similar to (93.2) AT5G55100 | Symbols: | SWAP (Suppressor-of-White-APricot)/surp domain-containing protein | chr5:22361401-22364664 REVERSEmoderately similar to ( 429) loc_os01g50320 12001.m150692 protein surp module family protein, expressed no original description	IPR000061:Surp,IPR019147:SWAP_N_domain
GRMZM2G332390	0	0	0	0.117641	5.30602	4.12465	15.3353	6.49549	7.34663	6.64241	5.91951	1.68917	0	0	0.264157	0.055052	no annotation	zma:100281003||path:no annotation	no original description	IPR003676:Auxin_inducible
GRMZM2G096753	4.89048	34.743	12.7658	17.3695	17.2069	12.7499	29.0385	7.79943	7.15688	19.0262	11.0667	5.90759	7.23036	16.9962	11.6748	14.5616	GO:0000166:nucleotide binding,GO:0004672:protein kinase activity,GO:0004674:protein serine/threonine kinase activity,GO:0005524:ATP binding,GO:0006468:protein phosphorylation,GO:0016301:kinase activity,GO:0016310:phosphorylation,GO:0016772:transferase activity, transferring phosphorus-containing groups	zma:606428||path:no annotation	moderately similar to ( 217) AT3G04530 | Symbols: PPCK2, PEPCK2 | PPCK2; kinase/ protein serine/threonine kinase | chr3:1221546-1222456 FORWARDweakly similar to ( 158) CDPK2_ORYSA Calcium-dependent protein kinase, isoform 2 (EC 2.7.11.1) (CDPK 2) - Oryza sativa (Rice)moderately similar to ( 404) loc_os02g41580 12002.m09194 protein calcium-dependent protein kinase 2, putative, expressedS_TKc S_TKc…	IPR000719:Prot_kinase_cat_dom,IPR002290:Ser/Thr_dual-sp_kinase_dom,IPR008271:Ser/Thr_kinase_AS,IPR011009:Kinase-like_dom,IPR017441:Protein_kinase_ATP_BS
GRMZM2G013045	1.92212	1.6251	1.09165	1.32735	0.213998	0.44352	0.289114	0.323846	0.110096	0.310634	0.311366	0.273796	1.85027	2.21927	0.977521	2.41038	GO:0016491:oxidoreductase activity,GO:0055114:oxidation-reduction process	zma:100283420||path:no annotation	moderately similar to ( 410) AT5G25620 | Symbols: YUC6 | YUC6 (YUCCA6); FAD binding / NADP or NADPH binding / flavin-containing monooxygenase/ monooxygenase/ oxidoreductase | chr5:8935520-8938224 REVERSEhighly similar to ( 514) loc_os01g12490 12001.m07863 protein disulfide oxidoreductase/ monooxygenase/ oxidoreductase, putative, expressedTrkA FMO-like no original description	IPR000103:Pyridine_nuc-diS_OxRdtase_2,IPR013027:FAD_pyr_nucl-diS_OxRdtase,IPR016040:NAD(P)-bd_dom
GRMZM2G701511	0	0	0	0	0.824005	1.39502	1.12061	1.6244	0.526421	1.52869	2.14783	3.39477	0	0	0	0	no annotation	no annotation	no original description	no annotation
GRMZM2G078368	0	0	0	0	3.72113	3.78739	8.56431	6.96197	6.44093	7.08803	5.70397	5.5957	0	0	0.119794	0	no annotation	no annotation	no original description	no annotation
GRMZM2G004160	158.167	184.03	377.998	323.772	61.3978	41.4889	137.147	133.815	104.053	128.912	154.899	123.138	186.304	142.827	367.053	164.774	GO:0005507:copper ion binding,GO:0009055:electron carrier activity	zma:101027172||path:no annotation	very weakly similar to (82.0) AT2G02850 | Symbols: ARPN | ARPN (PLANTACYANIN); copper ion binding / electron carrier | chr2:826630-827720 REVERSEvery weakly similar to (89.0) BABL_LILLO Chemocyanin precursor (Basic blue protein) (Plantacyanin) - Lilium longiflorum (Trumpet lily)very weakly similar to (96.3) loc_os03g50160 12003.m10011 protein chemocyanin precursor, putative, expressedCu_bind_like…	IPR003245:Plcyanin-like,IPR008972:Cupredoxin,IPR028871:BlueCu_1_BS
GRMZM2G396418	4.07144	4.68653	18.2686	19.659	29.2857	17.7114	46.7014	60.8644	8.63627	20.9325	48.7103	52.766	11.9909	7.54215	22.4132	37.9295	no annotation	zma:100280885||path:no annotation	no original description	IPR016140:Bifunc_inhib/LTP/seed_store
GRMZM2G079777	25.878	32.3542	22.7888	19.7184	67.4702	59.7204	46.3068	36.7625	47.1007	52.2192	46.0921	54.0324	34.863	26.832	28.2687	20.7772	GO:0000325:plant-type vacuole,GO:0005773:vacuole,GO:0005774:vacuolar membrane,GO:0005886:plasma membrane,GO:0016020:membrane,GO:0042626:ATPase activity, coupled to transmembrane movement of substances	zma:100193069||path:zma00190||Oxidative phosphorylation ,path:zma01100||Metabolic pathways ,path:zma04145||Phagosome	moderately similar to ( 351) AT3G58730 | Symbols: | vacuolar ATP synthase subunit D (VATD) / V-ATPase D subunit / vacuolar proton pump D subunit (VATPD) | chr3:21718495-21719280 REVERSEmoderately similar to ( 399) loc_os04g55040 12004.m35212 protein vacuolar ATP synthase subunit D 1, putative, expressedATP-synt_D NtpD PRK00373 no original description	IPR002699:V_ATPase_D
GRMZM2G010460	65.6704	46.3336	64.4905	69.0365	15.9863	23.5827	32.163	30.225	44.0352	32.2856	27.0081	29.246	69.328	46.5292	58.7483	66.8475	GO:0016881:acid-amino acid ligase activity,no annotation	zma:100194284||path:zma04120||Ubiquitin mediated proteolysis	moderately similar to ( 233) AT3G15355 | Symbols: UBC25, PFU1 | UBC25 (UBIQUITIN-CONJUGATING ENZYME 25); small conjugating protein ligase | chr3:5183858-5186669 FORWARDmoderately similar to ( 369) loc_os01g13280 12001.m07938 protein baculoviral IAP repeat-containing protein 6, putative, expressedUBCc UQ_con UBCc COG5078 no original description	IPR000608:UBQ-conjugat_E2,IPR016135:UBQ-conjugating_enzyme/RWD,no annotation
GRMZM2G053977	17.9636	12.0511	15.2615	11.2419	9.40333	5.24568	7.11109	4.20571	10.9932	7.7587	4.43738	7.79549	33.0951	15.5947	12.4131	9.54783	GO:0000166:nucleotide binding,GO:0008152:metabolic process,GO:0016491:oxidoreductase activity,GO:0055114:oxidation-reduction process	zma:100217183||path:zma00902||Monoterpenoid biosynthesis ,path:zma01110||Biosynthesis of secondary metabolites	moderately similar to ( 253) AT3G61220 | Symbols: | short-chain dehydrogenase/reductase (SDR) family protein | chr3:22663025-22664316 FORWARDmoderately similar to ( 394) loc_os04g44980 12004.m09452 protein carbonyl reductase 3, putative, expressedfabG fabG fabG FabG COG4221 PRK12826 DltE PRK07201 PRK12429 PRK12939 no original description	IPR002198:DH_sc/Rdtase_SDR,IPR002347:Glc/ribitol_DH,IPR016040:NAD(P)-bd_dom
GRMZM2G064159	15.2721	12.6287	12.2782	9.19473	37.8348	33.4239	28.6547	21.2724	25.5559	27.0256	23.4398	24.0743	20.3668	12.7057	15.3711	9.06486	GO:0004668:protein-arginine deiminase activity,GO:0006596:polyamine biosynthetic process,GO:0009446:putrescine biosynthetic process,GO:0016787:hydrolase activity,GO:0033388:putrescine biosynthetic process from arginine,GO:0047632:agmatine deiminase activity	zma:100283528||path:zma00330||Arginine and proline metabolism ,path:zma01100||Metabolic pathways	highly similar to ( 509) AT5G08170 | Symbols: EMB1873, ATAIH | EMB1873 (EMBRYO DEFECTIVE 1873); agmatine deiminase | chr5:2628663-2631047 REVERSEhighly similar to ( 654) loc_os04g39210 12004.m08910 protein agmatine deiminase, putative, expressedPAD_porph COG2957 no original description	IPR007466:Peptidyl-Arg-deiminase_porph,IPR017754:Agmatine_deiminase
GRMZM2G477846	13.5944	23.9511	12.6646	6.36578	87.4762	73.8387	72.4637	40.2649	46.4776	47.4658	56.023	50.4096	27.6508	17.2904	16.0527	9.32695	no annotation	zma:100276361||path:no annotation	weakly similar to ( 105) loc_os06g47220 12006.m09248 protein expressed protein no original description	IPR021899:DUF3511
GRMZM5G873681	1.19938	3.41463	1.51004	1.95669	118.977	60.6733	65.2262	30.7342	80.6607	71.5517	56.9344	42.1151	3.04933	0.937012	0.987627	2.16254	no annotation	zma:100280062||path:no annotation	no original description	no annotation
GRMZM2G107073	166.674	122.735	153.928	154.989	80.386	65.8278	68.4711	71.3931	127.088	96.345	62.4438	70.8791	168.798	139.736	151.804	104.349	GO:0004650:polygalacturonase activity,GO:0005576:extracellular region,GO:0005618:cell wall,GO:0005975:carbohydrate metabolic process,GO:0008152:metabolic process,GO:0016787:hydrolase activity,GO:0016798:hydrolase activity, acting on glycosyl bonds	zma:100284797||path:no annotation	highly similar to ( 616) AT3G61490 | Symbols: | glycoside hydrolase family 28 protein / polygalacturonase (pectinase) family protein | chr3:22758439-22760137 FORWARDvery weakly similar to (85.9) PGLR_PRUPE Polygalacturonase precursor (EC 3.2.1.15) (PG) (Pectinase) - Prunus persica (Peach)highly similar to ( 536) loc_os03g03350 12003.m05870 protein glycoside hydrolase, family 28, putative, express…	IPR000743:Glyco_hydro_28,IPR006626:PbH1,IPR011050:Pectin_lyase_fold/virulence,IPR012334:Pectin_lyas_fold
GRMZM2G431156	209.866	408.148	222.739	185.209	550.628	142.975	470.297	417.939	249.806	302.863	412.385	654.863	261.495	158.456	264.111	192.522	GO:0003677:DNA binding,GO:0003682:chromatin binding	zma:100384181||path:no annotation	moderately similar to ( 228) AT4G38620 | Symbols: ATMYB4, MYB4 | MYB4; DNA binding / transcription factor | chr4:18053866-18054876 FORWARDmoderately similar to ( 217) MYB38_MAIZE Myb-related protein Zm38 - Zea mays (Maize)moderately similar to ( 235) loc_os11g07890 12011.m04985 protein transposon protein, putative, CACTA, En/Spm sub-class no original description	IPR001005:SANT/Myb,IPR009057:Homeodomain-like,IPR017930:Myb_dom
GRMZM2G098346	311.623	134.201	768.843	1059.98	79.3745	267.085	1482.6	2729.07	612.482	562.045	1776.81	5053.48	301.517	242.435	1266.6	1432.06	GO:0000166:nucleotide binding,GO:0001666:response to hypoxia,GO:0004022:alcohol dehydrogenase (NAD) activity,GO:0005737:cytoplasm,GO:0005829:cytosol,GO:0005886:plasma membrane,GO:0006970:response to osmotic stress,GO:0008270:zinc ion binding,GO:0009651:response to salt stress,GO:0016491:oxidoreductase activity,GO:0046686:response to cadmium ion,GO:0046872:metal ion binding,GO:0055114:oxidation-re…	zma:542364||path:zma00010||Glycolysis / Gluconeogenesis ,path:zma00071||Fatty acid degradation ,path:zma00350||Tyrosine metabolism ,path:zma00592||alpha-Linolenic acid metabolism ,path:zma01100||Metabolic pathways	highly similar to ( 635) AT1G77120 | Symbols: ADH1, ADH, ATADH, ATADH1 | ADH1 (ALCOHOL DEHYDROGENASE 1); alcohol dehydrogenase | chr1:28975509-28977216 FORWARDhighly similar to ( 761) ADH2_MAIZE Alcohol dehydrogenase 2 (EC 1.1.1.1) - Zea mays (Maize)highly similar to ( 723) loc_os11g10510 12011.m05246 protein alcohol dehydrogenase 2, putative, expressedAdhC Tdh AdhP tdh ADH_zinc_N PRK09422 Qor PR…	IPR002085:ADH_SF_Zn-type,IPR002328:ADH_Zn_CS,IPR011032:GroES-like,IPR013149:ADH_C,IPR013154:ADH_GroES-like,IPR016040:NAD(P)-bd_dom
GRMZM2G093347	76.2926	94.0416	81.9133	104.189	284.55	212.994	287.426	346.195	310.43	262.945	344.183	469.39	220.561	253.752	276.375	124.741	GO:0003999:adenine phosphoribosyltransferase activity,GO:0005737:cytoplasm,GO:0005829:cytosol,GO:0005886:plasma membrane,GO:0006168:adenine salvage,GO:0009116:nucleoside metabolic process,GO:0009505:plant-type cell wall,GO:0009507:chloroplast,GO:0016740:transferase activity,GO:0016757:transferase activity, transferring glycosyl groups,GO:0046686:response to cadmium ion	zma:100282568||path:zma00230||Purine metabolism ,path:zma01100||Metabolic pathways	moderately similar to ( 285) AT1G27450 | Symbols: APT1, ATAPT1 | APT1 (ADENINE PHOSPHORIBOSYL TRANSFERASE 1); adenine phosphoribosyltransferase | chr1:9532421-9533807 FORWARDmoderately similar to ( 304) APT1_WHEAT Adenine phosphoribosyltransferase 1 (EC 2.4.2.7) (APRT 1) - Triticum aestivum (Wheat)moderately similar to ( 300) loc_os12g39860 12012.m07770 protein adenine phosphoribosyltransferase 1…	IPR000836:PRibTrfase_dom,IPR005764:Ade_phspho_trans,IPR029057:PRTase-like
GRMZM2G046288	2.62337	4.08777	3.78638	4.11942	1.03998	1.63626	1.32412	1.11976	1.43393	1.69409	1.48998	1.05797	3.09526	4.05569	3.0327	4.18252	GO:0008080:N-acetyltransferase activity,GO:0016740:transferase activity,GO:0016746:transferase activity, transferring acyl groups	zma:100283323||path:no annotation	weakly similar to ( 162) AT1G18335 | Symbols: | GCN5-related N-acetyltransferase (GNAT) family protein | chr1:6309428-6311326 REVERSEmoderately similar to ( 248) loc_os05g32180 12005.m07451 protein N-acetyltransferase, putative, expressed no original description	IPR000182:GNAT_dom,IPR016181:Acyl_CoA_acyltransferase
GRMZM2G084583	184.499	28.392	87.5005	33.6317	45.1964	69.7378	43.7735	70.8851	130.988	91.6329	105.548	222.939	327.697	107.009	172.333	48.2563	GO:0003677:DNA binding,GO:0003682:chromatin binding,GO:0005634:nucleus,GO:0006351:transcription, DNA-templated,GO:0006355:regulation of transcription, DNA-templated,GO:0009751:response to salicylic acid,GO:0009753:response to jasmonic acid,GO:0010224:response to UV-B	zma:100101513||path:no annotation	moderately similar to ( 262) AT4G38620 | Symbols: ATMYB4, MYB4 | MYB4; DNA binding / transcription factor | chr4:18053866-18054876 FORWARDmoderately similar to ( 425) MYB38_MAIZE Myb-related protein Zm38 - Zea mays (Maize)moderately similar to ( 321) loc_os08g43550 12008.m08329 protein myb-related protein Zm38, putative, expressedREB1 no original description	IPR001005:SANT/Myb,IPR009057:Homeodomain-like,IPR017877:Myb-like_dom,IPR017930:Myb_dom
GRMZM2G329029	24.2381	43.8479	49.2485	61.7792	90.8888	13.7928	93.2367	24.1327	55.2195	71.6125	38.4333	5.99342	74.7428	47.743	31.4754	43.4459	GO:0005506:iron ion binding,GO:0016705:oxidoreductase activity, acting on paired donors, with incorporation or reduction of molecular oxygen,GO:0020037:heme binding,GO:0055114:oxidation-reduction process	zma:100281654||path:no annotation	moderately similar to ( 284) AT5G06900 | Symbols: CYP93D1 | CYP93D1; electron carrier/ heme binding / iron ion binding / monooxygenase/ oxygen binding | chr5:2136160-2137925 REVERSEmoderately similar to ( 350) C93A3_SOYBN Cytochrome P450 93A3 (EC 1.14.-.-) (P450 CP5) - Glycine max (Soybean)highly similar to ( 535) loc_os04g01140 12004.m101444 protein cytochrome P450 93A2, putative, expressedp450 …	IPR001128:Cyt_P450,IPR002401:Cyt_P450_E_grp-I
GRMZM2G165301	2.33141	3.14488	2.43	2.90314	5.65969	8.06877	7.31398	7.11414	9.64796	11.619	3.81843	7.00002	3.26193	3.05305	2.32491	4.67849	GO:0000145:exocyst,GO:0006887:exocytosis	zma:100281479||path:no annotation	moderately similar to ( 347) AT5G50380 | Symbols: ATEXO70F1 | ATEXO70F1 (exocyst subunit EXO70 family protein F1); protein binding | chr5:20516382-20518433 REVERSEhighly similar to ( 535) loc_os08g41820 12008.m08160 protein protein binding protein, putative, expressedExo70 no original description	IPR004140:Exo70,IPR016159:Cullin_repeat-like_dom
GRMZM2G170035	6.19325	5.35588	6.40314	5.38188	2.30213	1.75683	3.1431	2.73085	3.46169	2.18461	3.14445	2.83901	8.07071	6.86015	8.46701	5.10354	GO:0004672:protein kinase activity,GO:0004674:protein serine/threonine kinase activity,GO:0005524:ATP binding,GO:0005886:plasma membrane,GO:0006468:protein phosphorylation,GO:0016772:transferase activity, transferring phosphorus-containing groups	zma:100281684||path:no annotation	highly similar to ( 518) AT3G24550 | Symbols: ATPERK1 | ATPERK1 (PROLINE EXTENSIN-LIKE RECEPTOR KINASE 1); ATP binding / protein kinase | chr3:8960411-8963303 FORWARDmoderately similar to ( 260) PSKR_DAUCA Phytosulfokine receptor precursor (EC 2.7.11.1) (Phytosulfokine LRR receptor kinase) - Daucus carota (Carrot)highly similar to ( 563) loc_os05g12680 12005.m05731 protein receptor protein kinase…	IPR000719:Prot_kinase_cat_dom,IPR001245:Ser-Thr/Tyr_kinase_cat_dom,IPR008271:Ser/Thr_kinase_AS,IPR011009:Kinase-like_dom,IPR017441:Protein_kinase_ATP_BS
GRMZM2G138937	4.66042	5.25533	5.50939	2.77037	12.2437	26.7679	24.8758	24.7076	31.4074	19.256	11.032	25.035	10.6346	13.6079	3.67749	3.3247	no annotation	zma:100282997||path:no annotation	moderately similar to ( 333) AT1G47980 | Symbols: | unknown protein | chr1:17691985-17693818 REVERSEmoderately similar to ( 471) loc_os04g33150 12004.m08410 protein desiccation-related protein PCC13-62 precursor, putative, expressed no original description	no annotation
GRMZM2G132704	5.28498	1.9549	1.96729	2.00778	12.8877	15.4338	5.17084	5.82848	5.51792	5.66796	6.01129	4.54978	4.50537	2.9192	1.48205	2.46265	GO:0005515:protein binding	zma:100382159||path:no annotation	highly similar to ( 532) AT2G42320 | Symbols: | nucleolar protein gar2-related | chr2:17628102-17630657 FORWARDhighly similar to ( 952) loc_os08g39490 12008.m080206 protein expressed protein no original description	IPR002710:Dilute
GRMZM2G031568	6.64043	4.03747	3.05707	3.27498	12.4571	9.3271	7.30299	6.83362	11.1026	7.89468	6.84221	8.37355	9.01651	6.26269	4.85076	3.42235	GO:0004144:diacylglycerol O-acyltransferase activity,GO:0009507:chloroplast,GO:0009536:plastid,GO:0010287:plastoglobule,GO:0016740:transferase activity,GO:0016746:transferase activity, transferring acyl groups,GO:0016747:transferase activity, transferring acyl groups other than amino-acyl groups,GO:0019432:triglyceride biosynthetic process,GO:0033306:phytol metabolic process	zma:100382499||path:no annotation	moderately similar to ( 494) AT1G54570 | Symbols: | esterase/lipase/thioesterase family protein | chr1:20380649-20384953 REVERSEhighly similar to ( 805) loc_os01g26039 12001.m09060 protein acyltransferase/ catalytic, putative, expressed no original description	IPR007130:DAGAT,IPR029058:AB_hydrolase
GRMZM2G005103	2.68584	1.95326	2.03008	2.35958	0.392589	0.739676	0.480636	0.502254	0.471436	0.443047	0.66887	0.241511	1.23903	2.28082	1.52736	2.41939	GO:0016757:transferase activity, transferring glycosyl groups	zma:100192027||path:zma00500||Starch and sucrose metabolism ,path:zma00520||Amino sugar and nucleotide sugar metabolism ,path:zma01110||Biosynthesis of secondary metabolites	moderately similar to ( 259) AT2G38650 | Symbols: GAUT7, LGT7 | GAUT7 (GALACTURONOSYLTRANSFERASE 7); polygalacturonate 4-alpha-galacturonosyltransferase/ transferase, transferring glycosyl groups | chr2:16161856-16165523 REVERSEmoderately similar to ( 434) loc_os07g48370 12007.m09050 protein transferase, transferring glycosyl groups, putative, expressedGlyco_transf_8 no original description	IPR002495:Glyco_trans_8,IPR029044:Nucleotide-diphossugar_trans
GRMZM2G474555	38.177	52.7236	33.23	32.8978	121.466	95.528	101.61	74.0759	67.3045	65.5516	69.4723	61.4087	37.9379	30.5525	51.0129	32.7811	no annotation	zma:100275045||path:no annotation	no original description	IPR016140:Bifunc_inhib/LTP/seed_store
GRMZM2G134156	3.1945	2.97203	3.61605	2.98943	1.03411	1.23917	1.19142	1.14925	1.48413	1.10471	0.973881	1.56716	2.86466	2.67344	2.67684	3.16363	GO:0005794:Golgi apparatus	zma:100383057||path:no annotation	highly similar to ( 691) AT3G26370 | Symbols: | unknown protein | chr3:9656886-9659741 FORWARDhighly similar to ( 748) loc_os06g47290 12006.m09255 protein growth regulator like protein, putative, expressedDUF246 no original description	IPR019378:GDP-Fuc_O-FucTrfase,IPR024709:FucosylTrfase_pln
GRMZM2G117410	9.0313	5.78861	8.41614	7.14464	4.08779	2.9362	3.16364	3.54065	4.72841	2.79065	3.94611	4.72574	8.5939	4.32647	8.87732	6.50165	GO:0010508:positive regulation of autophagy,no annotation	zma:100383986||path:no annotation	very weakly similar to (91.3) AT2G32760 | Symbols: | unknown protein | chr2:13892642-13894295 FORWARDweakly similar to ( 155) loc_os05g41160 12005.m27476 protein expressed protein no original description	IPR018791:UV_resistance/autophagy_Atg14,no annotation
GRMZM5G828229	33.8644	48.8834	21.8359	25.1933	83.1755	106.272	45.4168	53.0639	25.8065	50.6009	43.5184	48.3914	30.3162	42.1174	23.2285	26.4796	GO:0005524:ATP binding,GO:0005739:mitochondrion,GO:0009409:response to cold,GO:0009507:chloroplast,GO:0009536:plastid,GO:0009570:chloroplast stroma,GO:0010319:stromule,GO:0016491:oxidoreductase activity,GO:0016656:monodehydroascorbate reductase (NADH) activity,GO:0042744:hydrogen peroxide catabolic process,GO:0046686:response to cadmium ion,GO:0050660:flavin adenine dinucleotide binding,GO:005511…	zma:100272772||path:zma00053||Ascorbate and aldarate metabolism ,path:zma01100||Metabolic pathways	highly similar to ( 653) AT1G63940 | Symbols: MDAR6 | monodehydroascorbate reductase, putative | chr1:23730095-23733534 FORWARDmoderately similar to ( 355) MDAR_PEA Monodehydroascorbate reductase (EC 1.6.5.4) (MDAR) (Ascorbate free radical reductase) (AFR reductase) - Pisum sativum (Garden pea)highly similar to ( 801) loc_os08g05570 12008.m26579 protein monodehydroascorbate reductase, chloroplast…	IPR001327:Pyr_OxRdtase_NAD-bd_dom,IPR013027:FAD_pyr_nucl-diS_OxRdtase,IPR023753:Pyr_nucl-diS_OxRdtase_FAD/NAD
GRMZM2G330635	588.494	394.555	377.652	296.983	278.507	132.962	178.536	95.058	171.838	124.668	139.464	196.39	926.912	274.286	599.434	262.117	GO:0004364:glutathione transferase activity,GO:0005515:protein binding,GO:0016740:transferase activity	zma:100285867||path:zma00480||Glutathione metabolism	weakly similar to ( 142) AT1G10360 | Symbols: ATGSTU18, GST29 | ATGSTU18 (GLUTATHIONE S-TRANSFERASE TAU 18); glutathione transferase | chr1:3395738-3396806 REVERSEweakly similar to ( 153) GSTU6_ORYSA Probable glutathione S-transferase GSTU6 (EC 2.5.1.18) (28 kDa cold-induced protein) - Oryza sativa (Rice)weakly similar to ( 172) loc_os10g38501 12010.m65374 protein glutathione S-transferase GSTU6,…	IPR004045:Glutathione_S-Trfase_N,IPR004046:GST_C,IPR010987:Glutathione-S-Trfase_C-like,IPR012336:Thioredoxin-like_fold
GRMZM2G105233	0.895953	0.56395	1.05175	0.769486	3.30043	3.33116	3.4319	3.6382	0.648802	2.7063	3.72884	4.41886	1.49984	0.791829	1.01503	1.81176	no annotation	no annotation	no original description	no annotation
GRMZM2G044968	5.01002	5.69562	4.6465	4.27374	1.53798	2.14888	2.27167	1.19358	0.795466	1.99123	1.42413	1.18329	3.14866	6.80131	2.68622	3.16972	GO:0005794:Golgi apparatus,GO:0009505:plant-type cell wall	zma:100276406||path:no annotation	moderately similar to ( 385) AT3G21190 | Symbols: | unknown protein | chr3:7432579-7434543 REVERSEhighly similar to ( 618) loc_os09g32320 12009.m06320 protein expressed proteinDUF246 no original description	IPR019378:GDP-Fuc_O-FucTrfase
GRMZM2G361993	1.71439	0.926883	0.827716	0.195443	5.4066	3.08919	2.99106	1.94438	3.05588	2.35987	2.31334	2.23862	2.5882	0.818608	1.0018	0.34057	no annotation	zma:100191931||path:zma04075||Plant hormone signal transduction	very weakly similar to (87.8) loc_os06g50040 12006.m09528 protein OsSAUR29 - Auxin-responsive SAUR gene family member, expressedAuxin_inducible no original description	IPR003676:Auxin_inducible
GRMZM2G114588	30.2324	13.1695	13.0231	4.7482	102.959	101.94	59.9457	36.3531	79.9606	58.1923	32.811	29.2057	76.5524	19.3633	7.95028	10.6287	GO:0000166:nucleotide binding	zma:100284585||path:no annotation	moderately similar to ( 258) AT4G39230 | Symbols: | isoflavone reductase, putative | chr4:18266024-18267604 REVERSEmoderately similar to ( 270) IFRH_TOBAC Isoflavone reductase homolog A622 (EC 1.3.1.-) - Nicotiana tabacum (Common tobacco)moderately similar to ( 379) loc_os01g13610 12001.m07969 protein isoflavone reductase homolog IRL, putative, expressedNmrA no original description	IPR008030:NmrA,IPR016040:NAD(P)-bd_dom
GRMZM2G024151	64.6675	60.7963	87.5923	83.0888	30.6838	33.0453	48.925	48.3541	33.8939	49.4768	55.6783	64.1145	60.4813	78.2866	71.2964	78.5436	GO:0000166:nucleotide binding,GO:0004672:protein kinase activity,GO:0004674:protein serine/threonine kinase activity,GO:0005524:ATP binding,GO:0005829:cytosol,GO:0006468:protein phosphorylation,GO:0009933:meristem structural organization,GO:0016301:kinase activity,GO:0016310:phosphorylation,GO:0016772:transferase activity, transferring phosphorus-containing groups	zma:100282499||path:no annotation	highly similar to ( 712) AT5G14640 | Symbols: ATSK13, SK13 | SK13 (SHAGGY-LIKE KINASE 13); ATP binding / protein kinase/ protein serine/threonine kinase | chr5:4719350-4721772 REVERSEhighly similar to ( 723) MSK3_MEDSA Glycogen synthase kinase-3 homolog MsK-3 (EC 2.7.11.1) - Medicago sativa (Alfalfa)highly similar to ( 772) loc_os01g14860 12001.m43459 protein glycogen synthase kinase-3 homolog Ms…	IPR000719:Prot_kinase_cat_dom,IPR002290:Ser/Thr_dual-sp_kinase_dom,IPR008271:Ser/Thr_kinase_AS,IPR011009:Kinase-like_dom,IPR017441:Protein_kinase_ATP_BS
GRMZM2G110369	4.17678	6.32716	2.44695	3.60988	21.987	29.5177	19.7347	22.9553	12.3482	40.462	29.8498	23.4036	8.23355	11.229	10.6457	4.75526	GO:0016491:oxidoreductase activity,GO:0016706:oxidoreductase activity, acting on paired donors, with incorporation or reduction of molecular oxygen, 2-oxoglutarate as one donor, and incorporation of one atom each of oxygen into both donors,GO:0055114:oxidation-reduction process	zma:100191339||path:no annotation	weakly similar to ( 172) AT4G10490 | Symbols: | oxidoreductase, 2OG-Fe(II) oxygenase family protein | chr4:6483900-6485179 FORWARDweakly similar to ( 132) DV4H_CATRO Desacetoxyvindoline 4-hydroxylase (EC 1.14.11.20) - Catharanthus roseus (Rosy periwinkle) (Madagascar periwinkle)moderately similar to ( 348) loc_os07g07410 12007.m05200 protein hyoscyamine 6-dioxygenase, putative, expressedPcbC 2OG-…	IPR005123:Oxoglu/Fe-dep_dioxygenase,IPR026992:DIOX_N,IPR027443:IPNS-like
GRMZM2G075794	0.953878	0.629213	1.87095	0.800415	13.1023	5.66561	14.3778	3.9288	4.12139	7.54978	9.94787	7.72595	2.02673	0.215247	0.813277	1.00193	no annotation	no annotation	no original description	no annotation
GRMZM2G703915	8.00287	27.2012	7.92091	11.5927	0	0	0	0	0.204526	0	0	0	10.356	8.06257	22.1367	8.25107	no annotation	no annotation	no original description	no annotation
GRMZM2G405385	2.69835	2.58858	2.43019	2.82283	22.2189	14.7615	21.6697	23.0908	17.5103	16.5612	23.9533	24.7997	9.69261	11.6303	16.364	3.13206	no annotation	zma:100275042||path:no annotation,zma:100278512||path:no annotation	no original description	no annotation
GRMZM5G806289	0	0	0	0	2.64402	1.46807	1.95008	1.41553	0.58334	1.09415	0.872031	0.911539	0	0	0	0	no annotation	no annotation	no original description	no annotation
GRMZM2G395950	16.4401	7.16969	9.46197	7.18503	41.2685	15.6377	42.6375	37.1349	39.4967	30.7647	37.8899	47.3977	36.2019	4.13625	29.8885	10.8099	no annotation	zma:100274638||path:no annotation	no original description	no annotation
GRMZM2G056377	8.03084	8.97997	6.94822	8.03563	0.18547	0.268489	0.0912856	0.307217	0.505651	0.351143	0.338508	0.28746	0.84536	1.08797	0.198386	4.46078	no annotation	no annotation	no original description	IPR027921:DUF4598,no annotation
GRMZM2G476685	1.64787	2.35178	0.535165	0.454982	6.12669	5.24036	2.62601	1.58413	2.47996	2.28694	1.80959	1.43983	1.6388	1.13812	0.373148	0.596756	GO:0000278:mitotic cell cycle,GO:0005515:protein binding,GO:0005634:nucleus,GO:0007049:cell cycle,GO:0010440:stomatal lineage progression,GO:0042023:DNA endoreduplication,GO:0045736:negative regulation of cyclin-dependent protein serine/threonine kinase activity,GO:0051301:cell division,no annotation	zma:100283450||path:no annotation	moderately similar to ( 251) AT1G70210 | Symbols: CYCD1;1 | CYCD1;1 (CYCLIN D1;1); cyclin-dependent protein kinase regulator | chr1:26440015-26441980 FORWARDmoderately similar to ( 293) loc_os08g32540 12008.m07248 protein cyclin delta-2, putative, expressedCyclin_N no original description	IPR004367:Cyclin_C-dom,IPR006671:Cyclin_N,IPR013763:Cyclin-like,no annotation
GRMZM2G457309	14.5491	27.4839	62.0517	133.392	65.6789	80.2202	33.5254	32.307	54.8695	137.931	26.1383	80.0366	29.7918	24.0662	25.2416	144.999	no annotation	zma:100281002||path:no annotation	no original description	no annotation
GRMZM2G084021	22.7463	36.74	45.2956	30.7624	10.846	9.06443	19.5242	14.0151	18.6931	13.3235	16.5438	20.8715	39.9795	30.6642	43.2781	30.679	GO:0005886:plasma membrane	zma:100278171||path:no annotation	weakly similar to ( 108) loc_os10g26540 12010.m05594 protein expressed protein no original description	IPR008700:TypeIII_avirulence_cleave
GRMZM2G053507	35.2953	84.9922	20.3706	29.9623	64.2635	32.3011	62.338	70.0497	23.5526	26.8943	41.2435	74.4647	12.2606	19.5254	16.7826	29.2883	GO:0020037:heme binding,GO:0046872:metal ion binding,no annotation	zma:100383035||path:no annotation	no original description	IPR001199:Cyt_B5-like_heme/steroid-bd,IPR018506:Cyt_B5_heme-BS,no annotation
GRMZM2G125304	0	0.603026	0.584193	0.061735	6.03632	8.35834	5.43843	6.83095	8.38376	8.20732	5.36738	5.74944	0.824418	1.37486	1.25807	0.404698	GO:0006457:protein folding,GO:0031072:heat shock protein binding,GO:0051082:unfolded protein binding,no annotation	zma:100384497||path:no annotation,zma:100501277||path:no annotation	weakly similar to ( 104) loc_os06g48610 12006.m32172 protein CCT motif family protein, expressed no original description	IPR001305:HSP_DnaJ_Cys-rich_dom,IPR008971:HSP40/DnaJ_pept-bd,no annotation
GRMZM2G052616	10.0239	11.9447	15.6402	17.5184	33.6433	40.6123	57.2897	46.5221	45.2727	35.6947	43.6497	81.8363	24.046	27.0885	39.4584	20.7854	GO:0003700:sequence-specific DNA binding transcription factor activity,GO:0006355:regulation of transcription, DNA-templated,GO:0008270:zinc ion binding,GO:0043565:sequence-specific DNA binding	zma:100273183||path:no annotation	weakly similar to ( 110) loc_os01g24070 12001.m43464 protein GATA transcription factor 22, putative, expressed no original description	IPR000679:Znf_GATA,IPR013088:Znf_NHR/GATA
GRMZM2G429396	1.92013	3.2167	2.19097	1.76997	6.60574	43.2595	34.6189	23.8436	1.62149	41.5335	28.1419	19.4895	2.46129	1.5879	1.84021	2.0502	GO:0005737:cytoplasm,GO:0006950:response to stress,GO:0009408:response to heat,GO:0009644:response to high light intensity,GO:0042542:response to hydrogen peroxide	zma:100284416||path:zma04141||Protein processing in endoplasmic reticulum	very weakly similar to (92.4) AT4G21870 | Symbols: | 26.5 kDa class P-related heat shock protein (HSP26.5-P) | chr4:11603756-11604285 REVERSEweakly similar to ( 132) loc_os07g33350 12007.m29352 protein hsp20/alpha crystallin family protein, expressed no original description	IPR002068:a-crystallin/Hsp20_dom,IPR008978:HSP20-like_chaperone
GRMZM2G033198	7.05159	4.86492	4.99797	4.33667	13.7163	9.93337	11.0942	8.84272	14.8613	11.4623	8.7371	8.93305	7.18008	4.99875	5.97197	4.28609	GO:0006662:glycerol ether metabolic process,GO:0009055:electron carrier activity,GO:0009507:chloroplast,GO:0009534:chloroplast thylakoid,GO:0009535:chloroplast thylakoid membrane,GO:0010190:cytochrome b6f complex assembly,GO:0015035:protein disulfide oxidoreductase activity,GO:0016671:oxidoreductase activity, acting on a sulfur group of donors, disulfide as acceptor,GO:0045454:cell redox homeosta…	zma:100285864||path:no annotation	moderately similar to ( 286) AT4G37200 | Symbols: HCF164 | HCF164; oxidoreductase, acting on sulfur group of donors, disulfide as acceptor | chr4:17509836-17511230 REVERSEmoderately similar to ( 363) loc_os03g55820 12003.m10493 protein thiol disulfide interchange protein txlA, putative, expressedTxlA no original description	IPR005746:Thioredoxin,IPR012336:Thioredoxin-like_fold,IPR013766:Thioredoxin_domain
GRMZM2G013082	1.11086	1.28636	1.75245	2.32361	4.3993	3.14147	0.605603	0.603451	3.11996	3.80531	0.418741	1.70561	3.00305	1.50091	0.937765	3.43634	GO:0005506:iron ion binding,GO:0016705:oxidoreductase activity, acting on paired donors, with incorporation or reduction of molecular oxygen,GO:0020037:heme binding,GO:0055114:oxidation-reduction process	zma:100384710||path:zma00073||Cutin, suberine and wax biosynthesis	highly similar to ( 695) AT5G23190 | Symbols: CYP86B1 | CYP86B1; electron carrier/ heme binding / iron ion binding / monooxygenase/ oxygen binding | chr5:7803478-7805659 REVERSEweakly similar to ( 111) C97B2_SOYBN Cytochrome P450 97B2 (EC 1.14.-.-) - Glycine max (Soybean)highly similar to ( 839) loc_os10g34480 12010.m06272 protein cytochrome P450 86A2, putative, expressedp450 CypX no original des…	IPR001128:Cyt_P450,IPR002401:Cyt_P450_E_grp-I,IPR017972:Cyt_P450_CS
GRMZM2G169914	0.489837	0.67696	0.77262	0.337886	2.69479	2.38794	2.89387	3.66519	1.62294	2.5604	3.11138	2.43767	0.80206	0.444802	0.672338	0.493274	GO:0000095:S-adenosyl-L-methionine transmembrane transporter activity,GO:0005739:mitochondrion,GO:0006810:transport,GO:0009507:chloroplast,GO:0009536:plastid,GO:0009658:chloroplast organization,GO:0009941:chloroplast envelope,GO:0015805:S-adenosyl-L-methionine transport,GO:0016020:membrane,GO:0016021:integral component of membrane,GO:0055085:transmembrane transport,GO:1901962:S-adenosyl-L-methion…	zma:100381476||path:no annotation	moderately similar to ( 209) AT1G34065 | Symbols: SAMC2 | SAMC2 (S-adenosylmethionine carrier 2); binding | chr1:12398717-12401036 REVERSEmoderately similar to ( 238) loc_os07g19460 12007.m06381 protein mitochondrial carrier protein PET8, putative, expressedMito_carr no original description	IPR002067:Mit_carrier,IPR018108:Mitochondrial_sb/sol_carrier,IPR023395:Mt_carrier_dom
GRMZM2G015520	1.21679	0.818362	1.67085	1.48403	6.13628	7.97752	6.00056	5.2144	7.54945	5.79192	3.67866	3.99645	1.76631	1.46308	1.49144	1.1174	no annotation	no annotation	no original description	no annotation
GRMZM2G313058	3.7563	13.5	4.66445	5.92629	1.55167	1.48587	2.1347	1.55947	1.45573	1.20803	0.856483	1.33312	2.49572	5.73192	5.23721	5.02564	GO:0003677:DNA binding,GO:0046983:protein dimerization activity	zma:100384230||path:no annotation	weakly similar to ( 129) AT1G61660 | Symbols: | basic helix-loop-helix (bHLH) family protein | chr1:22754603-22756171 REVERSEweakly similar to ( 156) loc_os05g42180 12005.m08391 protein conserved hypothetical protein no original description	IPR011598:bHLH_dom
GRMZM2G039639	62.809	39.703	156.587	355.175	267.159	382.704	312.534	104.39	241.433	278.614	159.124	150.377	86.2043	83.6381	221.454	174.711	GO:0009651:response to salt stress,GO:0009817:defense response to fungus, incompatible interaction	zma:100281135||path:no annotation	moderately similar to ( 243) AT4G11650 | Symbols: ATOSM34 | ATOSM34 (osmotin 34) | chr4:7025127-7026113 REVERSEmoderately similar to ( 270) ZEAM_MAIZE Zeamatin precursor - Zea mays (Maize)moderately similar to ( 305) loc_os03g46070 12003.m09627 protein protein P21, putative, expressedThaumatin THN no original description	IPR001938:Thaumatin,IPR017949:Thaumatin_CS
GRMZM5G879665	54.7469	58.3215	123.331	103.013	17.842	25.3466	42.6171	48.1944	54.6335	41.8919	40.031	88.8532	69.3629	55.8453	89.2588	71.8671	GO:0005634:nucleus,GO:0005829:cytosol,GO:0016829:lyase activity	zma:100282510||path:no annotation	moderately similar to ( 341) AT2G37210 | Symbols: | Encodes a protein of unknown function. It has been crystallized and shown to be structurally almost identical to the protein encoded by At5g11950. | chr2:15624253-15626834 REVERSEmoderately similar to ( 385) loc_os10g33900 12010.m06219 protein carboxy-lyase, putative, expressedLysine_decarbox COG1611 no original description	IPR005269:LOG
GRMZM2G130877	3.47783	3.62914	3.80885	2.65806	0	0	0.458237	0	0.0564565	0	0	0	1.87435	2.58139	3.2563	2.8308	no annotation	zma:100501744||path:no annotation	no original description	no annotation
GRMZM2G039036	0	0	0	0	1.35066	1.281	1.60021	1.09905	0.663239	1.39327	1.00498	0.68469	0	0	0	0	no annotation	no annotation	no original description	no annotation
GRMZM2G437187	10.1057	14.2646	24.9765	14.3821	42.9942	70.6358	96.7269	74.0031	52.5847	41.3502	48.0588	7.47366	23.9106	27.3823	13.3374	26.4505	no annotation	zma:542352||path:zma04075||Plant hormone signal transduction ,path:zma04626||Plant-pathogen interaction	weakly similar to ( 149) AT1G01310 | Symbols: | allergen V5/Tpx-1-related family protein | chr1:120221-120946 FORWARDweakly similar to ( 162) PR1_HORVU Pathogenesis-related protein 1 precursor - Hordeum vulgare (Barley)weakly similar to ( 166) loc_os07g03710 12007.m04841 protein pathogenesis-related protein PRB1-3 precursor, putative, expressedSCP SCP SCP no original description	IPR001283:Allrgn_V5/Tpx1,IPR014044:CAP_domain
GRMZM2G465046	3.005	2.75941	5.44801	6.32482	7.81885	6.1268	1.72622	1.50256	6.18631	8.3226	1.71467	7.23434	7.13591	3.05683	2.01022	8.75809	GO:0005576:extracellular region,GO:0006629:lipid metabolic process,GO:0016042:lipid catabolic process,GO:0016787:hydrolase activity,GO:0016788:hydrolase activity, acting on ester bonds	zma:100273028||path:no annotation	moderately similar to ( 414) AT1G74460 | Symbols: | GDSL-motif lipase/hydrolase family protein | chr1:27988150-27989765 REVERSEweakly similar to ( 139) APG_BRANA Anter-specific proline-rich protein APG (Protein CEX) (Fragment) - Brassica napus (Rape)highly similar to ( 551) loc_os06g12410 12006.m05958 protein anther-specific proline-rich protein APG, putative, expressedSGNH_plant_lipase_like fatt…	IPR001087:Lipase_GDSL,IPR013831:SGNH_hydro-type_esterase_dom
GRMZM2G140721	2.08956	1.59074	1.3626	1.78815	0.229026	0.173604	0.29438	0.0966213	0.29723	0.291175	0.248061	0.036867	1.5053	0.749392	0.883643	1.14345	GO:0004672:protein kinase activity,GO:0004674:protein serine/threonine kinase activity,GO:0005524:ATP binding,GO:0005773:vacuole,GO:0005886:plasma membrane,GO:0006468:protein phosphorylation,GO:0009507:chloroplast,GO:0009737:response to abscisic acid,GO:0009751:response to salicylic acid,GO:0012501:programmed cell death,GO:0016301:kinase activity,GO:0016310:phosphorylation,GO:0016772:transferase …	zma:100280312||path:no annotation	moderately similar to ( 484) AT4G05200 | Symbols: | protein kinase family protein | chr4:2679793-2682309 REVERSEmoderately similar to ( 209) NORK_PEA Nodulation receptor kinase precursor (EC 2.7.11.1) - Pisum sativum (Garden pea)highly similar to ( 702) loc_os05g41370 12005.m08312 protein receptor-like protein kinase homolog RK20-1, putative, expressedTyrKc Pkinase_Tyr PTKc Pkinase S_TKc S_TKc PT…	IPR000719:Prot_kinase_cat_dom,IPR002902:GNK2,IPR008271:Ser/Thr_kinase_AS,IPR011009:Kinase-like_dom,IPR013320:ConA-like_subgrp
GRMZM2G461793	13.9576	15.4585	17.3346	17.1093	6.06788	8.19135	6.18381	7.9946	5.53328	7.35919	8.28803	7.20281	11.0246	17.1914	12.9011	18.2691	GO:0001510:RNA methylation,GO:0008150:biological_process,GO:0009220:pyrimidine ribonucleotide biosynthetic process	zma:100283525||path:no annotation	moderately similar to ( 253) AT1G23280 | Symbols: | MAK16 protein-related | chr1:8260865-8262650 REVERSEmoderately similar to ( 336) loc_os07g16950 12007.m079650 protein MAK16-like protein RBM13, putative, expressedMak16 MAK16 no original description	IPR006958:Mak16,IPR029004:L28e/Mak16
GRMZM2G028286	27.2278	138.982	33.4477	40.4692	121.228	46.2206	101.211	73.5135	73.4318	58.8471	72.7029	45.8562	32.7079	71.7578	31.6676	50.5237	no annotation	zma:100273418||path:no annotation,zma:100383102||path:no annotation	highly similar to ( 790) AT4G07960 | Symbols: ATCSLC12, CSLC12 | ATCSLC12 (CELLULOSE-SYNTHASE LIKE C12); cellulose synthase/ transferase, transferring glycosyl groups | chr4:4802628-4805114 REVERSEhighly similar to ( 863) loc_os07g03260 12007.m04797 protein CSLC10 - cellulose synthase-like family CCOG1215 bcsA PRK11204 no original description	IPR029044:Nucleotide-diphossugar_trans,no annotation
GRMZM2G010065	3.62994	4.00274	3.95962	4.22893	1.64353	1.80383	1.59176	1.83688	1.45364	1.85496	1.45656	2.09852	3.48097	4.30312	3.0605	4.06788	GO:0006457:protein folding,GO:0016272:prefoldin complex,GO:0051082:unfolded protein binding	zma:100383656||path:no annotation	weakly similar to ( 164) AT1G03760 | Symbols: | prefoldin subunit family protein | chr1:941211-943320 REVERSEmoderately similar to ( 382) loc_os01g70330 12001.m13081 protein prefoldin subunit family protein, expressed no original description	IPR004127:Prefoldin_subunit,IPR009053:Prefoldin
GRMZM2G544539	16.3837	12.8942	48.6701	47.5414	4.83245	1.18657	25.7812	14.8453	17.5292	8.07827	16.637	41.6268	50.36	18.8798	76.4671	42.2219	GO:0003677:DNA binding,GO:0003700:sequence-specific DNA binding transcription factor activity,GO:0005634:nucleus,GO:0006351:transcription, DNA-templated,GO:0006355:regulation of transcription, DNA-templated	zma:100280929||path:no annotation	AP2 AP2 no original description	IPR001471:AP2/ERF_dom,IPR016177:DNA-bd_integrase-typ
GRMZM5G895534	2.28721	6.60575	4.43119	3.49966	38.5766	21.9058	43.2636	26.7722	19.9785	25.3807	29.1779	38.4759	10.9586	2.83832	6.8662	6.31954	GO:0005634:nucleus,GO:0005737:cytoplasm,GO:0016020:membrane	zma:100278097||path:no annotation	no original description	IPR005349:UPF0136_TM
GRMZM5G870184	1.87987	1.74664	2.77099	1.54116	9.88249	33.9926	12.0788	5.83427	23.2638	14.4637	4.27716	1.82458	3.38615	4.23297	0.736427	1.57516	GO:0005507:copper ion binding,GO:0010228:vegetative to reproductive phase transition of meristem,GO:0016491:oxidoreductase activity,GO:0046274:lignin catabolic process,GO:0046688:response to copper ion,GO:0046872:metal ion binding,GO:0048046:apoplast,GO:0052716:hydroquinone:oxygen oxidoreductase activity,GO:0055114:oxidation-reduction process	zma:100280281||path:no annotation	moderately similar to ( 462) AT3G09220 | Symbols: LAC7 | LAC7 (laccase 7); laccase | chr3:2827434-2830477 REVERSEweakly similar to ( 123) ASO_CUCSA L-ascorbate oxidase precursor (EC 1.10.3.3) (Ascorbase) (ASO) - Cucumis sativus (Cucumber)highly similar to ( 845) loc_os10g20610 12010.m05082 protein laccase LAC2-1, putative, expressedCu-oxidase_3 Cu-oxidase_2 Cu-oxidase SufI no original description	IPR001117:Cu-oxidase,IPR002355:Cu_oxidase_Cu_BS,IPR008972:Cupredoxin,IPR011706:Cu-oxidase_2,IPR011707:Cu-oxidase_3,IPR017761:Laccase
GRMZM2G063897	1.98796	2.50118	0.757371	0.888552	6.04091	4.7153	2.64885	4.3274	2.75323	4.04638	2.83871	2.71734	1.83061	1.44625	1.30783	1.05362	GO:0000166:nucleotide binding,GO:0004672:protein kinase activity,GO:0004674:protein serine/threonine kinase activity,GO:0005524:ATP binding,GO:0005768:endosome,GO:0005886:plasma membrane,GO:0006468:protein phosphorylation,GO:0007155:cell adhesion,GO:0010008:endosome membrane,GO:0010014:meristem initiation,GO:0010089:xylem development,GO:0010090:trichome morphogenesis,GO:0012505:endomembrane syste…	zma:100285692||path:no annotation	moderately similar to ( 422) AT2G28250 | Symbols: NCRK | NCRK; kinase | chr2:12044004-12046339 FORWARDmoderately similar to ( 209) NORK_MEDTR Nodulation receptor kinase precursor (EC 2.7.11.1) (Does not make infections protein 2) (Symbiosis receptor-like kinase) (MtSYMRK) - Medicago truncatula (Barrel medic)highly similar to ( 661) loc_os02g02040 12002.m33504 protein protein kinase, putative, exp…	IPR000719:Prot_kinase_cat_dom,IPR008271:Ser/Thr_kinase_AS,IPR011009:Kinase-like_dom,IPR013320:ConA-like_subgrp,IPR017441:Protein_kinase_ATP_BS
GRMZM2G054332	2.18479	2.85593	4.74004	6.67422	6.07123	5.64785	1.45095	1.38273	4.46311	8.81494	0.609023	2.26469	4.76668	3.20526	1.96482	8.112	GO:0000166:nucleotide binding,GO:0005524:ATP binding,GO:0005775:vacuolar lumen,GO:0005886:plasma membrane,GO:0006200:ATP catabolic process,GO:0007034:vacuolar transport,GO:0009624:response to nematode,GO:0016020:membrane,GO:0016021:integral component of membrane,GO:0016887:ATPase activity,GO:0017111:nucleoside-triphosphatase activity	zma:100285138||path:no annotation	highly similar to ( 862) AT3G55090 | Symbols: | ATPase, coupled to transmembrane movement of substances | chr3:20416342-20418552 REVERSEweakly similar to ( 184) PDR15_ORYSA Pleiotropic drug resistance protein 15 - Oryza sativa (Rice)nearly identical (1069) loc_os03g17350 12003.m07163 protein ATPase, coupled to transmembrane movement of substances, putative, expressedABCG_White ABCG_EPDR CcmA ABC_…	IPR003439:ABC_transporter-like,IPR003593:AAA+_ATPase,IPR013525:ABC_2_trans,IPR017871:ABC_transporter_CS,IPR027417:P-loop_NTPase
GRMZM2G128682	63.7552	69.7058	64.1329	62.2075	30.9569	27.9085	27.9638	23.3595	41.3199	48.7507	26.7651	18.942	53.3207	71.3568	73.1761	45.2107	GO:0004857:enzyme inhibitor activity,GO:0005618:cell wall,GO:0016787:hydrolase activity,GO:0030599:pectinesterase activity,GO:0042545:cell wall modification,GO:0043086:negative regulation of catalytic activity,GO:0045330:aspartyl esterase activity	zma:100281178||path:zma00040||Pentose and glucuronate interconversions ,path:zma00500||Starch and sucrose metabolism ,path:zma01100||Metabolic pathways	highly similar to ( 555) AT4G02330 | Symbols: ATPMEPCRB | ATPMEPCRB; pectinesterase | chr4:1032479-1034928 FORWARDmoderately similar to ( 345) PME2_CITSI Pectinesterase-2 precursor (EC 3.1.1.11) (Pectin methylesterase) (PE) - Citrus sinensis (Sweet orange)highly similar to ( 706) loc_os01g20980 12001.m08582 protein pectinesterase-1 precursor, putative, expressedPectinesterase PemB no original des…	IPR000070:Pectinesterase_cat,IPR006501:Pectinesterase_inhib,IPR011050:Pectin_lyase_fold/virulence,IPR012334:Pectin_lyas_fold,IPR018040:Pectinesterase_AS
GRMZM2G127690	2.58354	11.4803	2.19565	4.44184	15.3473	4.35785	11.5984	10.8139	4.06844	3.48086	7.27228	8.43436	1.72801	2.15744	2.63188	4.84866	GO:0000151:ubiquitin ligase complex,GO:0004842:ubiquitin-protein transferase activity,GO:0005488:binding,GO:0016567:protein ubiquitination	zma:100280896||path:no annotation	weakly similar to ( 116) AT3G18710 | Symbols: PUB29, ATPUB29 | PUB29 (PLANT U-BOX 29); ubiquitin-protein ligase | chr3:6434234-6435481 REVERSEmoderately similar to ( 410) loc_os02g33680 12002.m08459 protein U-box domain containing protein, expressedUbox no original description	IPR003613:Ubox_domain,IPR013083:Znf_RING/FYVE/PHD,IPR016024:ARM-type_fold
GRMZM2G463913	4.81555	5.52022	9.08833	8.83535	12.5785	11.8364	24.4886	19.0618	15.0915	13.6767	23.0857	14.565	5.92511	6.00666	9.34594	10.3594	GO:0003723:RNA binding,GO:0003735:structural constituent of ribosome,GO:0005622:intracellular,GO:0005840:ribosome,GO:0006412:translation,GO:0009507:chloroplast,GO:0009536:plastid,GO:0009570:chloroplast stroma,GO:0009941:chloroplast envelope,GO:0019288:isopentenyl diphosphate biosynthetic process, methylerythritol 4-phosphate pathway,GO:0019843:rRNA binding,GO:0030529:ribonucleoprotein complex,GO:…	zma:100273201||path:zma03010||Ribosome	no original description	IPR003256:Ribosomal_L24,IPR005824:KOW,IPR005825:Ribosomal_L24/26_CS,IPR008991:Translation_prot_SH3-like,IPR014722:Rib_L2_dom2
GRMZM2G080565	1.78947	1.86611	1.25414	1.74544	5.93562	5.65121	4.78538	4.23266	4.46474	4.15585	3.86766	4.14117	2.53938	1.98232	1.52164	1.70372	GO:0008150:biological_process,GO:0016740:transferase activity,GO:0016757:transferase activity, transferring glycosyl groups,no annotation	zma:100279791||path:no annotation	highly similar to ( 582) AT1G52630 | Symbols: | unknown protein | chr1:19606470-19607848 REVERSEhighly similar to ( 718) loc_os08g42550 12008.m080223 protein AP2 domain containing protein, expressedDUF246 no original description	IPR019378:GDP-Fuc_O-FucTrfase,IPR024709:FucosylTrfase_pln
GRMZM2G152189	5.43832	7.59663	17.6024	28.2366	15.9169	20.8697	6.71494	4.44842	13.1105	29.2008	5.24286	8.73353	11.2214	9.98775	6.65073	32.1347	no annotation	zma:100383538||path:no annotation	no original description	no annotation
GRMZM2G112309	2.62367	8.95013	3.22361	5.56743	7.86552	3.95311	10.2859	10.4121	7.63313	8.46035	6.38767	6.56418	3.20556	4.55418	2.31095	4.51326	GO:0004672:protein kinase activity,GO:0005515:protein binding,GO:0005524:ATP binding,GO:0006468:protein phosphorylation,GO:0016772:transferase activity, transferring phosphorus-containing groups	zma:100382055||path:no annotation	highly similar to ( 690) AT4G08850 | Symbols: | kinase | chr4:5637467-5640496 REVERSEmoderately similar to ( 491) RPK1_IPONI Receptor-like protein kinase precursor (EC 2.7.11.1) - Ipomoea nil (Japanese morning glory) (Pharbitis nil)nearly identical (1520) loc_os10g33040 12010.m06140 protein receptor-like protein kinase precursor, putative, expressedS_TKc S_TKc Pkinase TyrKc Pkinase_Tyr PTKc PTKc_…	IPR000719:Prot_kinase_cat_dom,IPR001611:Leu-rich_rpt,IPR008266:Tyr_kinase_AS,IPR011009:Kinase-like_dom,IPR013210:LRR-contain_N2,IPR013320:ConA-like_subgrp,IPR017441:Protein_kinase_ATP_BS,IPR025875:Leu-rich_rpt_4
GRMZM2G446213	2.70064	4.82041	0.831363	1.95891	5.91512	1.74149	4.03883	4.69308	4.15678	2.87451	3.37875	4.13356	2.07523	1.67396	1.50415	1.95778	GO:0005886:plasma membrane	zma:100273612||path:no annotation	moderately similar to ( 394) AT1G10020 | Symbols: | unknown protein | chr1:3269939-3271732 REVERSEhighly similar to ( 578) loc_os03g56220 12003.m10532 protein expressed proteinDUF1005 no original description	IPR010410:DUF1005
GRMZM6G244811	3.31065	3.25949	2.15568	2.67387	10.3469	9.16699	6.88657	7.28953	10.4933	8.74368	5.65789	5.12926	4.10291	2.67964	3.13	2.38406	GO:0008375:acetylglucosaminyltransferase activity,GO:0016020:membrane,GO:0016740:transferase activity	zma:100281210||path:no annotation	no annotation	IPR003406:Glyco_trans_14
GRMZM2G382534	13.0951	7.45378	19.9093	13.8497	7.24218	2.59769	7.61234	3.80566	8.88448	6.2698	5.58703	10.7011	28.111	10.3933	20.6907	9.85125	GO:0005506:iron ion binding,GO:0006633:fatty acid biosynthetic process,GO:0016020:membrane,GO:0016021:integral component of membrane,GO:0016119:carotene metabolic process,GO:0016123:xanthophyll biosynthetic process,GO:0016491:oxidoreductase activity,GO:0055114:oxidation-reduction process	zma:100281693||path:zma00906||Carotenoid biosynthesis ,path:zma01100||Metabolic pathways ,path:zma01110||Biosynthesis of secondary metabolites	moderately similar to ( 301) AT4G25700 | Symbols: BETA-OHASE 1, B1, chy1 | BETA-OHASE 1 (BETA-HYDROXYLASE 1); carotene beta-ring hydroxylase | chr4:13094965-13095866 REVERSEmoderately similar to ( 336) loc_os03g03370 12003.m34991 protein beta-carotene hydroxylase, putative, expressed no original description	IPR006694:Fatty_acid_hydroxylase
GRMZM2G110735	43.5492	24.7756	24.3325	22.5152	78.1381	70.5666	49.3312	41.3343	40.6806	56.5166	49.7463	42.6096	59.9888	25.793	27.9468	29.1551	GO:0003824:catalytic activity,GO:0004553:hydrolase activity, hydrolyzing O-glycosyl compounds,GO:0005975:carbohydrate metabolic process	zma:100285405||path:zma00500||Starch and sucrose metabolism ,path:zma01100||Metabolic pathways	highly similar to ( 823) AT5G49720 | Symbols: ATGH9A1, DEC, KOR, RSW2, IRX2, KOR1 | ATGH9A1 (ARABIDOPSIS THALIANA GLYCOSYL HYDROLASE 9A1); cellulase/ hydrolase, hydrolyzing O-glycosyl compounds | chr5:20197765-20200168 REVERSEnearly identical (1080) GUN10_ORYSA Endoglucanase 10 (EC 3.2.1.4) (Endo-1,4-beta glucanase 10) (OsGLU2) - Oryza sativa (Rice)nearly identical (1080) loc_os03g52630 12003.m35…	IPR001701:Glyco_hydro_9,IPR008928:6-hairpin_glycosidase-like,IPR012341:6hp_glycosidase,IPR018221:Glyco_hydro_9_AS
GRMZM2G423959	10.563	7.89095	6.45113	4.97199	0.483783	0.466256	1.24406	0.568499	0.346212	0.861252	0.409676	0.54808	12.9262	6.08446	21.5909	8.15659	no annotation	zma:101027108||path:no annotation	no original description	IPR008801:RALF
GRMZM2G014695	16.5223	19.4709	9.57762	5.23473	4.37713	6.00443	3.29185	2.43154	6.38267	6.75162	2.58814	2.84832	19.1115	14.2998	4.09706	5.15454	no annotation	zma:100192493||path:no annotation,zma:100281264||path:no annotation,zma:100286192||path:no annotation	no original description	no annotation
GRMZM2G062716	1.27958	18.582	2.24027	7.95107	15.2242	5.78692	11.0583	3.80058	7.55407	8.59762	2.46	1.05148	1.38252	5.59265	0.998847	3.21292	no annotation	zma:100284196||path:no annotation	moderately similar to ( 225) AT4G30550 | Symbols: | glutamine amidotransferase class-I domain-containing protein | chr4:14925618-14926713 FORWARDmoderately similar to ( 307) loc_os02g08270 12002.m06173 protein defense-related protein, putative, expressedGATase1_1 GuaA PRK05665 PRK09065 no original description	IPR017926:GATASE_1,IPR029062:Class_I_gatase-like
GRMZM2G063220	10.6946	5.97258	9.89807	5.74747	30.2095	16.6221	19.8284	15.7562	18.3204	17.7646	18.9732	13.8377	15.8173	4.60787	10.5314	7.13096	GO:0005509:calcium ion binding	zma:100856953||path:no annotation	weakly similar to ( 150) AT1G70680 | Symbols: | caleosin-related family protein | chr1:26647341-26648541 FORWARDmoderately similar to ( 201) loc_os02g50174 12002.m10050 protein caleosin related protein, expressedCaleosin no original description	IPR002048:EF_hand_Ca-bd,IPR007736:Caleosin
GRMZM2G395508	2.70963	12.2103	7.00357	8.01352	13.528	1.45524	18.1335	2.51691	7.27479	4.55302	6.09459	1.69954	7.36519	6.14456	5.95612	4.63309	GO:0008152:metabolic process,GO:0016758:transferase activity, transferring hexosyl groups	zma:100282080||path:no annotation	moderately similar to ( 221) AT3G21800 | Symbols: UGT71B8 | UGT71B8 (UDP-GLUCOSYL TRANSFERASE 71B8); UDP-glycosyltransferase/ quercetin 3-O-glucosyltransferase/ quercetin 4-O-glucosyltransferase/ transferase, transferring glycosyl groups | chr3:7680243-7681685 REVERSEweakly similar to ( 116) ZOX_PHAVU Zeatin O-xylosyltransferase (EC 2.4.2.40) (Zeatin O-beta-D-xylosyltransferase) - Phaseolus vulga…	IPR002213:UDP_glucos_trans
GRMZM2G020150	97.6235	53.0975	69.4543	95.2369	12.5902	21.1447	28.1096	29.7842	16.1193	20.7432	30.0572	53.9969	52.5596	61.142	81.4874	86.5764	GO:0003677:DNA binding,GO:0003700:sequence-specific DNA binding transcription factor activity,GO:0005634:nucleus,GO:0006351:transcription, DNA-templated,GO:0006355:regulation of transcription, DNA-templated	zma:100280582||path:no annotation	very weakly similar to (86.3) AT1G28370 | Symbols: ERF11, ATERF11 | ERF11 (ERF DOMAIN PROTEIN 11); DNA binding / transcription factor/ transcription repressor | chr1:9956351-9956851 REVERSEvery weakly similar to (85.1) ERF4_NICSY Ethylene-responsive transcription factor 4 (Ethylene-responsive element-binding factor 4 homolog) (EREBP-3) (NsERF3) - Nicotiana sylvestris (Wood tobacco)weakly similar …	IPR001471:AP2/ERF_dom,IPR016177:DNA-bd_integrase-typ
GRMZM2G037284	10.5743	1.69128	19.9313	27.7194	0.802161	5.17403	44.2482	99.0354	14.0495	9.20299	54.1315	261.262	15.3693	4.88392	41.9543	65.1351	no annotation	zma:100280184||path:no annotation	moderately similar to ( 256) AT4G38260 | Symbols: | unknown protein | chr4:17937077-17938210 REVERSEmoderately similar to ( 479) loc_os09g15480 12009.m04809 protein Ser/Thr-rich protein T10 in DGCR region, putative, expressedDUF833 COG3332 no original description	IPR008551:DUF833
GRMZM2G325139	15.7575	100.829	64.9588	112.447	79.4833	19.3364	147.493	58.1073	61.7388	70.2867	97.8635	40.4915	40.4477	53.4592	61.1575	73.8163	no annotation	no annotation	no original description	no annotation
GRMZM2G169654	50.8629	163.166	68.1935	90.6266	140.875	68.8012	142.156	160.482	120.626	131.817	131.284	232.853	44.8358	96.5828	86.6715	76.0698	GO:0003677:DNA binding,GO:0003700:sequence-specific DNA binding transcription factor activity,GO:0005634:nucleus,GO:0006351:transcription, DNA-templated,GO:0006355:regulation of transcription, DNA-templated	zma:100284738||path:no annotation	moderately similar to ( 284) AT1G68840 | Symbols: RAV2, RAP2.8, TEM2 | RAV2 (REGULATOR OF THE ATPASE OF THE VACUOLAR MEMBRANE); DNA binding / transcription factor/ transcription repressor | chr1:25880442-25881500 FORWARDmoderately similar to ( 379) loc_os01g49830 12001.m11168 protein DNA-binding protein RAV1, putative, expressedB3 no original description	IPR001471:AP2/ERF_dom,IPR003340:B3_DNA-bd,IPR015300:DNA-bd_pseudobarrel,IPR016177:DNA-bd_integrase-typ
GRMZM2G340578	0.512269	0.180464	0.248353	0.32003	3.10792	1.0812	1.20878	1.5869	1.59428	0.616298	0.763325	2.1105	0.644003	0.174433	0.305573	0.171673	GO:0016021:integral component of membrane,GO:0055085:transmembrane transport	zma:100281807||path:no annotation	moderately similar to ( 241) AT5G17860 | Symbols: CAX7 | CAX7 (calcium exchanger 7); calcium:sodium antiporter/ cation:cation antiporter | chr5:5902638-5904350 REVERSEmoderately similar to ( 371) loc_os03g45370 12003.m09566 protein K-exchanger-like protein, putative, expressed no original description	IPR004837:NaCa_Exmemb
GRMZM2G044576	1.04035	1.62317	1.19702	3.05811	5.01262	5.33457	7.02775	7.16531	4.30884	6.45756	5.49637	4.30551	2.22343	3.30649	2.66132	2.41217	GO:0003700:sequence-specific DNA binding transcription factor activity,GO:0006355:regulation of transcription, DNA-templated,GO:0008270:zinc ion binding,GO:0043565:sequence-specific DNA binding	zma:100304362||path:no annotation	weakly similar to ( 149) AT5G25830 | Symbols: | zinc finger (GATA type) family protein | chr5:9004398-9005502 REVERSEmoderately similar to ( 289) loc_os01g54210 12001.m11585 protein GATA transcription factor 13, putative, expressed no original description	IPR000679:Znf_GATA,IPR013088:Znf_NHR/GATA
GRMZM2G432926	4.36764	5.66856	2.39133	2.24134	17.3193	12.3141	10.5572	5.58301	7.61812	9.98986	8.1179	3.23554	2.44183	3.33218	2.59027	1.92837	GO:0005215:transporter activity,GO:0006810:transport,GO:0016020:membrane	zma:542644||path:no annotation	moderately similar to ( 394) AT2G37170 | Symbols: PIP2B, PIP2;2 | PIP2B (PLASMA MEMBRANE INTRINSIC PROTEIN 2); water channel | chr2:15613624-15614791 REVERSEmoderately similar to ( 398) PIP22_ORYSA Probable aquaporin PIP2.2 (Plasma membrane intrinsic protein 2.2) (OsPIP2.2) - Oryza sativa (Rice)moderately similar to ( 398) loc_os02g41860 12002.m33784 protein aquaporin PIP2.2, putative, expressedM…	IPR000425:MIP,IPR022357:MIP_CS,IPR023271:Aquaporin-like
GRMZM2G017629	4.98138	1.26686	4.35318	2.5225	64.4678	70.1509	32.8145	14.6458	33.9246	27.5397	19.5899	4.37087	5.90895	2.39887	1.40539	2.503	no annotation	zma:100284152||path:no annotation	weakly similar to ( 134) loc_os10g18870 12010.m04962 protein dirigent-like protein, putative, expressed no original description	IPR004265:Disease-R_pln
GRMZM5G880028	7.37388	20.9097	8.14504	12.4263	16.179	8.84085	24.8176	24.8177	10.7294	14.9904	26.2101	26.0675	5.67112	10.3355	12.7087	10.1875	no annotation	zma:100285050||path:no annotation	moderately similar to ( 444) AT3G13600 | Symbols: | calmodulin-binding family protein | chr3:4445102-4447383 FORWARDhighly similar to ( 574) loc_os03g25760 12003.m07923 protein calmodulin binding protein, putative, expressed no original description	no annotation
GRMZM2G123558	725.311	576.067	874.896	623.471	261.828	227.284	340.351	297.87	385.651	269.34	265.442	464.973	886.389	664.705	921.656	707.379	GO:0046658:anchored component of plasma membrane,GO:0051716:cellular response to stimulus	zma:100191938||path:no annotation	no original description	IPR008469:DREPP
GRMZM2G004106	42.3526	28.6381	81.8735	79.5392	9.59843	5.52218	16.7247	20.5126	25.1809	25.1121	14.8546	16.2727	34.8782	19.6102	35.635	21.0452	GO:0005507:copper ion binding,GO:0009055:electron carrier activity	zma:100286063||path:no annotation	weakly similar to ( 132) AT2G02850 | Symbols: ARPN | ARPN (PLANTACYANIN); copper ion binding / electron carrier | chr2:826630-827720 REVERSEweakly similar to ( 138) BABL_LILLO Chemocyanin precursor (Basic blue protein) (Plantacyanin) - Lilium longiflorum (Trumpet lily)weakly similar to ( 162) loc_os03g50160 12003.m10011 protein chemocyanin precursor, putative, expressedCu_bind_like no original de…	IPR003245:Plcyanin-like,IPR008972:Cupredoxin,IPR028871:BlueCu_1_BS
GRMZM2G332259	146.612	66.5254	94.3808	83.289	347.091	142.559	199.667	175.421	364.253	298.471	216.134	208.466	358.75	97.1065	200.706	83.9718	no annotation	zma:100285535||path:no annotation	very weakly similar to (80.5) AT4G15800 | Symbols: RALFL33 | RALFL33 (ralf-like 33); signal transducer | chr4:8984915-8985265 FORWARDweakly similar to ( 115) loc_os01g15320 12001.m08130 protein rapid alkalinization factor 1 precursor, putative, expressedRALF no original description	IPR008801:RALF
rtcs-specific differential expression genes in response to N deficiency
gene_id	WLI	WLII	WLIII	WLIV	WNI	WNII	WNIII	WNIV	RLI	RLII	RLIII	RLIV	RNI	RNII	RNIII	RNIV	GO	KEGG	Gene_name	Interproscan_domain
GRMZM2G154954	26.8324	82.982	12.9199	10.6882	269.523	116.217	70.8278	67.0763	79.3256	114.868	104.503	66.0039	32.4442	32.0917	22.7805	15.0967	no annotation	zma:101027116||path:no annotation	no original description	no annotation
GRMZM2G333875	4.3236	9.78621	17.151	14.9787	27.4693	16.7476	38.0092	24.7232	34.0095	39.2275	30.5153	35.4346	7.2684	10.1462	15.7173	11.4881	GO:0000166:nucleotide binding,GO:0004672:protein kinase activity,GO:0004674:protein serine/threonine kinase activity,GO:0005524:ATP binding,GO:0006468:protein phosphorylation,GO:0016772:transferase activity, transferring phosphorus-containing groups	zma:100279706||path:no annotation	moderately similar to ( 300) AT4G23310 | Symbols: | receptor-like protein kinase, putative | chr4:12185737-12188763 FORWARDweakly similar to ( 187) PSKR_DAUCA Phytosulfokine receptor precursor (EC 2.7.11.1) (Phytosulfokine LRR receptor kinase) - Daucus carota (Carrot)highly similar to ( 600) loc_os06g47530 12006.m09279 protein serine/threonine-protein kinase receptor precursor, putative, expresse…	IPR000719:Prot_kinase_cat_dom,IPR008271:Ser/Thr_kinase_AS,IPR011009:Kinase-like_dom,IPR013320:ConA-like_subgrp,IPR017441:Protein_kinase_ATP_BS
GRMZM2G139024	1.53862	0.923775	1.45979	1.86634	3.0293	3.68751	3.49091	5.30324	3.94972	3.53144	4.10826	4.90102	1.35326	1.38562	1.2537	1.87305	GO:0003677:DNA binding,GO:0003700:sequence-specific DNA binding transcription factor activity,GO:0005634:nucleus,GO:0005667:transcription factor complex,GO:0005737:cytoplasm,GO:0006351:transcription, DNA-templated,GO:0006355:regulation of transcription, DNA-templated,GO:0007049:cell cycle,GO:0042023:DNA endoreduplication,GO:0046982:protein heterodimerization activity	zma:100383020||path:no annotation	moderately similar to ( 330) AT5G03415 | Symbols: DPB, ATDPB | DPB; protein binding / protein heterodimerization | chr5:842842-845200 FORWARDmoderately similar to ( 400) loc_os10g30420 12010.m05904 protein transcription factor Dp-1, putative, expressedDP no original description	IPR003316:E2F_TDP,IPR011991:WHTH_trsnscrt_rep_DNA-bd_dom,IPR014889:Transc_factor_DP_C,IPR015648:Transcrpt_fac_DP
GRMZM2G364208	123.855	135.326	173.967	151.636	289.447	130.363	376.26	170.851	198.755	221.877	201.935	260.192	111.292	83.2412	112.028	119.534	no annotation	zma:100275239||path:no annotation	very weakly similar to (81.3) loc_os05g50100 12005.m09079 protein expressed protein no original description	no annotation
GRMZM2G025977	28.5591	46.7148	41.1688	42.3804	82.9271	45.4177	88.2148	83.1186	119.962	91.2347	86.3315	135.465	65.0158	43.0807	39.7279	35.4214	GO:0005575:cellular_component,GO:0016491:oxidoreductase activity,GO:0055114:oxidation-reduction process	zma:100037820||path:no annotation	moderately similar to ( 321) AT5G67290 | Symbols: | FAD-dependent oxidoreductase family protein | chr5:26848419-26849755 REVERSEmoderately similar to ( 500) loc_os07g06080 12007.m05071 protein D-amino acid oxidase, putative, expressedDadA no original description	IPR006076:FAD-dep_OxRdtase
GRMZM2G093838	0	0.0236223	0	0	1.78358	0.632864	1.6045	1.35862	1.17267	1.67727	1.50636	1.77595	0	0	0	0	GO:0003676:nucleic acid binding,GO:0005622:intracellular,GO:0008270:zinc ion binding,GO:0046872:metal ion binding	zma:100382288||path:no annotation	weakly similar to ( 144) loc_os09g25420 12009.m05694 protein zinc finger, C2H2 type family protein, expressed no original description	IPR003604:Znf_U1,IPR007087:Znf_C2H2,IPR015880:Znf_C2H2-like
GRMZM5G868647	2.70073	2.95634	3.77531	4.34675	5.04926	7.82883	7.76716	10.5565	7.33127	8.71095	10.1085	11.1282	2.30714	4.39454	3.53566	4.75577	no annotation	zma:100279927||path:no annotation	moderately similar to ( 359) loc_os12g36180 12012.m07408 protein auxilin-like protein, putative, expressed no original description	no annotation
GRMZM2G090669	0	0.060043	0	0	19.3721	13.8068	16.6839	20.0675	21.1109	20.3388	17.1476	20.7511	0	0	0	0	GO:0016020:membrane	zma:100276307||path:no annotation	very weakly similar to (99.4) loc_os03g37090 12003.m08821 protein expressed protein no original description	IPR005349:UPF0136_TM
GRMZM2G337581	0.0728817	0	0	0	22.5022	9.96641	9.63651	9.13255	8.9187	10.4689	7.85797	7.67647	0	0	0	0	no annotation	no annotation	no original description	no annotation
GRMZM2G045999	9.64614	7.95503	9.31474	7.03672	0	0	0.59379	0.160908	0	0	0	0	11.5311	6.24634	10.4519	8.14517	no annotation	zma:100281165||path:no annotation	weakly similar to ( 154) AT5G11680 | Symbols: | unknown protein | chr5:3759463-3760634 FORWARDweakly similar to ( 197) loc_os09g33800 12009.m22015 protein arabinogalactan protein, putative, expressed no original description	IPR018826:WW-domain-binding
GRMZM5G819965	19.4247	66.4988	18.8301	35.9087	70.114	24.4892	70.9764	60.5767	20.4054	36.8187	71.4844	76.9344	9.90276	18.9349	30.4899	32.2264	GO:0004571:mannosyl-oligosaccharide 1,2-alpha-mannosidase activity,GO:0005509:calcium ion binding,GO:0016020:membrane	zma:100280634||path:no annotation	weakly similar to ( 148) loc_os03g19070 12003.m07325 protein long cell-linked locus protein, putative, expressed no original description	IPR001382:Glyco_hydro_47,IPR008480:DUF761_pln
GRMZM2G031580	35.5896	74.8803	11.1493	25.703	51.2622	27.5906	40.4698	39.7234	14.1176	21.207	23.6318	72.3929	5.83981	6.46162	12.8942	17.7597	no annotation	zma:100383996||path:no annotation	very weakly similar to (99.8) loc_os05g44900 12005.m08615 protein expressed protein no original description	no annotation
GRMZM2G166944	19.5668	16.48	8.92173	15.1361	8.80842	7.68668	6.84038	3.51419	5.33971	2.89597	5.13483	6.93603	25.6374	13.4191	20.8597	18.7269	GO:0004553:hydrolase activity, hydrolyzing O-glycosyl compounds,GO:0005618:cell wall,GO:0005737:cytoplasm,GO:0005886:plasma membrane,GO:0005975:carbohydrate metabolic process,GO:0006073:cellular glucan metabolic process,GO:0007568:aging,GO:0009408:response to heat,GO:0009409:response to cold,GO:0009505:plant-type cell wall,GO:0009612:response to mechanical stimulus,GO:0009733:response to auxin,GO…	zma:100191584||path:no annotation	moderately similar to ( 229) AT5G57550 | Symbols: XTR3 | XTR3 (XYLOGLUCAN ENDOTRANSGLYCOSYLASE 3); hydrolase, acting on glycosyl bonds / xyloglucan:xyloglucosyl transferase | chr5:23305055-23306384 REVERSEmoderately similar to ( 213) BRU1_SOYBN Brassinosteroid-regulated protein BRU1 precursor - Glycine max (Soybean)moderately similar to ( 243) loc_os06g48200 12006.m09346 protein xyloglucan endotr…	IPR000757:Glyco_hydro_16,IPR008263:Glycoside_hydrolase_16_AS,IPR008985:ConA-like_lec_gl_sf,IPR010713:XET_C,IPR013320:ConA-like_subgrp,IPR016455:XET
GRMZM2G380784	8.27467	12.9002	18.0522	10.6577	7.24716	2.9924	3.90415	2.05009	7.66861	9.7008	2.89472	2.7386	22.3271	17.6247	22.5495	14.2209	GO:0043531:ADP binding	zma:100276368||path:no annotation	weakly similar to ( 192) loc_os11g17014 12011.m05784 protein NB-ARC domain containing protein, expressedDUF247 no original description	IPR002182:NB-ARC,IPR004158:DUF247_pln,IPR027417:P-loop_NTPase
GRMZM2G147724	2.38079	2.76471	6.4542	5.26725	1.14035	1.90631	1.69819	2.44075	1.78048	1.74073	1.81024	2.11085	5.67116	5.18309	6.89478	9.44956	GO:0030148:sphingolipid biosynthetic process,GO:0045140:inositol phosphoceramide synthase activity	zma:100192955||path:no annotation	moderately similar to ( 446) AT3G54020 | Symbols: | phosphatidic acid phosphatase-related / PAP2-related | chr3:20006098-20008020 FORWARDhighly similar to ( 565) loc_os05g21180 12005.m27764 protein expressed protein no original description	IPR025749:Sphingomyelin_synth-like_dom
GRMZM2G025248	6.86459	8.13946	10.4631	9.55583	11.778	12.4245	15.2981	16.1728	12.8866	14.1498	16.8058	20.2973	5.85759	5.93295	7.79009	10.7705	GO:0045454:cell redox homeostasis,no annotation	zma:606482||path:no annotation	moderately similar to ( 205) AT3G03860 | Symbols: ATAPRL5 | ATAPRL5 (APR-like 5) | chr3:992465-994315 FORWARDmoderately similar to ( 373) loc_os03g59170 12003.m34717 protein OsAPRL5 - Oryza sativa adenosine 5-phosphosulfate reductase-like, expressedPDI_a_ERp44_like no original description	IPR012336:Thioredoxin-like_fold,IPR013766:Thioredoxin_domain
GRMZM2G067520	2.98933	5.17363	5.92999	5.91408	8.26629	7.58538	15.1915	13.6013	11.4726	14.5814	19.5732	15.8225	2.98277	7.59882	5.46101	5.13701	GO:0016772:transferase activity, transferring phosphorus-containing groups,no annotation	zma:100279203||path:no annotation	highly similar to ( 658) AT1G11390 | Symbols: | ABC1 family protein | chr1:3834762-3837305 REVERSEnearly identical (1052) loc_os07g37180 12007.m29224 protein protein kinase-like, putative, expressedAarF ubiB ABC1 no original description	IPR004147:UbiB_dom,IPR011009:Kinase-like_dom,no annotation
GRMZM2G076435	7.255	11.1189	7.21538	7.54976	27.7627	18.7123	21.934	17.8678	25.8382	26.9373	17.4152	22.2221	8.63407	8.5651	8.05488	6.38818	no annotation	zma:100285697||path:no annotation	weakly similar to ( 163) AT1G32120 | Symbols: | unknown protein | chr1:11552926-11558608 FORWARDweakly similar to ( 166) loc_os11g40570 12011.m28687 protein plant viral-response family protein, expressed no original description	IPR006904:DUF716_TMEM45
GRMZM2G413006	10.156	15.5968	3.72462	8.74324	33.9136	19.4213	45.5564	48.4693	16.3462	23.6101	41.0397	65.5867	3.99146	4.57329	5.18647	10.3347	GO:0004553:hydrolase activity, hydrolyzing O-glycosyl compounds,GO:0005618:cell wall,GO:0005737:cytoplasm,GO:0005886:plasma membrane,GO:0005975:carbohydrate metabolic process,GO:0006073:cellular glucan metabolic process,GO:0007568:aging,GO:0009408:response to heat,GO:0009409:response to cold,GO:0009505:plant-type cell wall,GO:0009612:response to mechanical stimulus,GO:0009733:response to auxin,GO…	zma:100283129||path:no annotation	moderately similar to ( 383) AT5G57560 | Symbols: TCH4, XTH22 | TCH4 (Touch 4); hydrolase, acting on glycosyl bonds / xyloglucan:xyloglucosyl transferase | chr5:23307296-23308235 REVERSEmoderately similar to ( 349) BRU1_SOYBN Brassinosteroid-regulated protein BRU1 precursor - Glycine max (Soybean)moderately similar to ( 474) loc_os06g48160 12006.m09342 protein xyloglucan endotransglucosylase/hydr…	IPR000757:Glyco_hydro_16,IPR008263:Glycoside_hydrolase_16_AS,IPR008264:Beta_glucanase,IPR008985:ConA-like_lec_gl_sf,IPR010713:XET_C,IPR013320:ConA-like_subgrp,IPR016455:XET
GRMZM2G031329	7.08976	10.324	8.00025	5.61963	5.99627	2.71832	5.32245	2.4598	2.67185	3.22913	2.53007	2.01878	6.97408	8.1012	7.57472	6.52202	GO:0005509:calcium ion binding	zma:100381981||path:zma04626||Plant-pathogen interaction	weakly similar to ( 134) AT4G20780 | Symbols: | calcium-binding protein, putative | chr4:11133309-11133884 REVERSEweakly similar to ( 116) ALLB3_BETVE Calcium-binding allergen Bet v 3 (Bet v III) - Betula verrucosa (White birch) (Betula pendula)moderately similar to ( 213) loc_os08g04890 12008.m04632 protein calcium-binding protein CAST, putative, expressed no original description	IPR002048:EF_hand_Ca-bd,IPR011992:EF-hand-like_dom,IPR018247:EF_Hand_1_Ca_BS
GRMZM2G108225	10.2251	8.82902	9.63832	9.71883	15.2904	16.5418	14.0132	14.4222	15.4082	15.2703	16.2874	14.5699	6.56708	8.11862	6.84792	8.28891	GO:0004310:farnesyl-diphosphate farnesyltransferase activity,GO:0005783:endoplasmic reticulum,GO:0005886:plasma membrane,GO:0008610:lipid biosynthetic process,GO:0009058:biosynthetic process,GO:0016021:integral component of membrane,GO:0016740:transferase activity,GO:0016765:transferase activity, transferring alkyl or aryl (other than methyl) groups	zma:541614||path:zma00100||Steroid biosynthesis ,path:zma00909||Sesquiterpenoid and triterpenoid biosynthesis ,path:zma01100||Metabolic pathways ,path:zma01110||Biosynthesis of secondary metabolites	highly similar to ( 581) AT4G34640 | Symbols: SQS1, ERG9 | SQS1 (SQUALENE SYNTHASE 1); farnesyl-diphosphate farnesyltransferase | chr4:16538489-16541655 FORWARDhighly similar to ( 704) loc_os03g59040 12003.m101539 protein squalene synthetase, putative, expressedSQS_PSY Trans_IPPS_HH ERG9 Trans_IPPS Isoprenoid_Biosyn_C1 no original description	IPR002060:Squ/phyt_synthse,IPR006449:Squal_synth,IPR008949:Terpenoid_synth,IPR019845:Squalene/phytoene_synthase_CS
GRMZM2G131055	90.3785	58.5795	24.6833	105.213	79.6623	54.8407	79.0917	102.585	31.4813	28.1444	43.677	165.819	13.4971	12.7331	21.5371	65.0787	GO:0016740:transferase activity,GO:0016757:transferase activity, transferring glycosyl groups	zma:100279381||path:no annotation	moderately similar to ( 474) AT2G41640 | Symbols: | transferase, transferring glycosyl groups | chr2:17360654-17362391 FORWARDhighly similar to ( 689) loc_os01g31370 12001.m09468 protein glycosyltransferase, putative, expressedDUF563 no original description	IPR007657:Glycosyltransferase_AER61
GRMZM2G313011	2.1174	2.70193	1.6059	0.925793	0	0	0.231205	0.084432	0	0	0	0	3.15792	1.93653	0.785854	1.00671	no annotation	zma:100283201||path:no annotation	very weakly similar to (94.4) AT5G54500 | Symbols: FQR1 | FQR1 (FLAVODOXIN-LIKE QUINONE REDUCTASE 1); FMN binding / oxidoreductase, acting on NADH or NADPH, quinone or similar compound as acceptor | chr5:22124674-22126256 FORWARDweakly similar to ( 108) loc_os05g42190 12005.m08392 protein flavoprotein wrbA, putative, expressed no original description	IPR029039:Flavoprotein-like
GRMZM2G010987	116.24	355.288	186.593	276.024	118.528	49.1641	125.555	47.2206	60.2925	68.1099	60.0481	36.8499	148.601	209.474	175.244	211.495	GO:0008152:metabolic process,GO:0016740:transferase activity,GO:0016757:transferase activity, transferring glycosyl groups,GO:0016758:transferase activity, transferring hexosyl groups	zma:100283088||path:no annotation	moderately similar to ( 363) AT3G16520 | Symbols: UGT88A1 | UDP-glucoronosyl/UDP-glucosyl transferase family protein | chr3:5618847-5620833 REVERSEweakly similar to ( 162) ZOX_PHAVU Zeatin O-xylosyltransferase (EC 2.4.2.40) (Zeatin O-beta-D-xylosyltransferase) - Phaseolus vulgaris (Kidney bean) (French bean)highly similar to ( 702) loc_os01g50200 12001.m11204 protein anthocyanidin 5,3-O-glucosylt…	IPR002213:UDP_glucos_trans
GRMZM2G165757	24.8137	13.6566	15.4334	15.7265	10.6569	13.5385	7.26284	8.76783	9.25662	7.79971	5.99129	6.35978	35.5995	29.9353	17.5294	20.0189	GO:0000166:nucleotide binding,GO:0005524:ATP binding,GO:0006200:ATP catabolic process,GO:0006810:transport,GO:0016020:membrane,GO:0016021:integral component of membrane,GO:0016887:ATPase activity,GO:0017111:nucleoside-triphosphatase activity	zma:100501068||path:no annotation	highly similar to ( 561) AT1G31770 | Symbols: | ABC transporter family protein | chr1:11375252-11377644 REVERSEvery weakly similar to (97.4) PDR15_ORYSA Pleiotropic drug resistance protein 15 - Oryza sativa (Rice)highly similar to ( 720) loc_os08g07010 12008.m04839 protein ABC-2 type transporter family protein, expressedABCG_White ABCG_EPDR CcmA ABC_PDR_domain2 ABC_PDR_domain1 ABC2_membrane ABC_t…	IPR003439:ABC_transporter-like,IPR013525:ABC_2_trans,IPR017871:ABC_transporter_CS,IPR027417:P-loop_NTPase
GRMZM2G180168	3.24431	5.59359	2.80907	3.92629	5.17818	7.49848	9.71185	15.186	9.98812	16.1871	12.1997	14.0887	3.74527	6.20625	5.89584	5.63051	GO:0003677:DNA binding,GO:0005634:nucleus,GO:0006351:transcription, DNA-templated,GO:0006355:regulation of transcription, DNA-templated	zma:100502511||path:no annotation	weakly similar to ( 148) AT1G01030 | Symbols: NGA3 | NGA3 (NGATHA3); transcription factor | chr1:11864-12940 REVERSEmoderately similar to ( 208) loc_os08g06120 12008.m04751 protein RAV-like protein, putativeB3 no original description	IPR003340:B3_DNA-bd,IPR015300:DNA-bd_pseudobarrel
GRMZM2G339122	20.3896	17.7707	16.8337	9.20551	45.7596	18.0119	15.3551	5.68554	9.71696	16.8337	14.2444	6.25356	36.4736	9.42073	27.3353	11.6237	GO:0005576:extracellular region,GO:0005618:cell wall,GO:0006949:syncytium formation,GO:0009664:plant-type cell wall organization,GO:0016020:membrane	zma:541904||path:no annotation	moderately similar to ( 318) AT1G69530 | Symbols: ATEXPA1, EXP1, AT-EXP1, ATEXP1, ATHEXP ALPHA 1.2 | ATEXPA1 (ARABIDOPSIS THALIANA EXPANSIN A1) | chr1:26142034-26143200 FORWARDmoderately similar to ( 382) EXPA2_ORYSA Expansin-A2 precursor (OsEXPA2) (Alpha-expansin-2) (OsEXP2) (OsaEXPa1.23) (RiExB) (RiExC) - Oryza sativa (Rice)moderately similar to ( 382) loc_os01g60770 12001.m12205 protein alpha-…	IPR002963:Expansin,IPR007112:Expansin/allergen_DPBB_dom,IPR007117:Expansin_CBD,IPR007118:Expan_Lol_pI,IPR009009:Barwin-related_endoglucanase,IPR014733:Barwin-like_endoglucanase
GRMZM2G154735	18.0447	5.82578	13.0388	9.89244	11.2483	3.54778	9.43112	2.75998	9.54528	3.2099	4.26905	3.92666	47.7323	10.6261	17.896	8.79468	GO:0009409:response to cold,GO:0009414:response to water deprivation,GO:0009555:pollen development,GO:0009737:response to abscisic acid,GO:0009908:flower development,GO:0010507:negative regulation of autophagy,GO:0042538:hyperosmotic salinity response	zma:100281016||path:no annotation	weakly similar to ( 151) AT4G24960 | Symbols: ATHVA22D | ATHVA22D | chr4:12828401-12828982 FORWARDweakly similar to ( 163) HVA22_HORVU Protein HVA22 - Hordeum vulgare (Barley)weakly similar to ( 197) loc_os11g30500 12011.m06958 protein HVA22-like protein e, putative, expressedTB2_DP1_HVA22 YOP1 no original description	IPR004345:TB2_DP1_HVA22
GRMZM2G041774	33.1214	69.0129	23.2403	67.7248	53.3815	34.0787	98.1197	96.2845	27.3117	55.2139	79.6787	176.715	13.0521	19.8268	29.3548	42.2715	GO:0004672:protein kinase activity,GO:0004674:protein serine/threonine kinase activity,GO:0005524:ATP binding,GO:0006468:protein phosphorylation,GO:0016772:transferase activity, transferring phosphorus-containing groups	zma:100191795||path:no annotation	weakly similar to ( 193) AT2G32510 | Symbols: MAPKKK17 | MAPKKK17; ATP binding / kinase/ protein kinase/ protein serine/threonine kinase | chr2:13798821-13799939 REVERSEvery weakly similar to (92.8) M2K1_ORYSA Mitogen-activated protein kinase kinase 1 (EC 2.7.12.2) (MAP kinase kinase 1) (MAPKK1) (OsMEK1) - Oryza sativa (Rice)moderately similar to ( 432) loc_os01g50410 12001.m11223 protein mitogen…	IPR000719:Prot_kinase_cat_dom,IPR008271:Ser/Thr_kinase_AS,IPR011009:Kinase-like_dom,IPR017441:Protein_kinase_ATP_BS
GRMZM2G071272	1.54844	3.34045	0.70599	0.886923	0.996183	0.900556	0.546493	0.218211	0.387985	0.530624	0.313127	0.188849	1.31601	2.26876	1.01857	1.51394	GO:0005524:ATP binding,GO:0034551:mitochondrial respiratory chain complex III assembly	zma:100383595||path:no annotation	highly similar to ( 582) AT4G25835 | Symbols: | AAA-type ATPase family protein | chr4:13136117-13137637 FORWARDhighly similar to ( 700) loc_os09g26260 12009.m05778 protein ATP binding protein, putative, expressed no original description	IPR003593:AAA+_ATPase,IPR003959:ATPase_AAA_core,IPR025753:AAA_N_dom,IPR027243:BCS1,IPR027417:P-loop_NTPase
GRMZM2G158103	5.35243	6.0697	3.29124	3.84973	15.5127	12.0394	14.1355	17.574	12.8276	11.8504	17.8379	13.2973	5.23691	3.97077	6.009	4.085	no annotation	no annotation	no original description	no annotation
GRMZM2G425729	11.0259	100.178	61.2742	62.5271	1.89864	0.700259	10.9652	1.9224	1.37026	1.61556	3.17619	1.15997	19.4785	19.2969	50.135	43.4387	no annotation	zma:100275438||path:no annotation	no original description	no annotation
GRMZM2G082343	1.87548	31.6552	7.26054	21.2853	100.749	18.4908	84.0257	33.2876	31.6344	50.4361	32.3569	3.75771	2.66127	10.5101	3.91931	11.459	GO:0046983:protein dimerization activity	zma:100281729||path:no annotation	weakly similar to ( 166) AT4G37850 | Symbols: | basic helix-loop-helix (bHLH) family protein | chr4:17796362-17797647 REVERSEmoderately similar to ( 401) loc_os03g51580 12003.m10136 protein symbiotic ammonium transporter, putative, expressed no original description	IPR011598:bHLH_dom
GRMZM2G467907	11.5956	17.9471	14.2545	13.8148	21.043	21.1316	34.2998	46.0924	25.3999	36.9618	39.1204	58.1759	11.5456	16.3539	22.4035	17.3993	GO:0000166:nucleotide binding,GO:0003676:nucleic acid binding	zma:100278143||path:no annotation	moderately similar to ( 355) AT1G47500 | Symbols: ATRBP47C | ATRBP47C (RNA-binding protein 47C); RNA binding | chr1:17432682-17434805 FORWARDhighly similar to ( 513) loc_os09g28810 12009.m06032 protein expressed proteinCOG0724 no original description	IPR000504:RRM_dom,IPR012677:Nucleotide-bd_a/b_plait
AC185108.3_FG011	5.18795	8.03415	17.7577	21.6638	21.4831	11.518	51.2876	39.556	24.9393	16.5862	27.1581	41.7535	4.17611	3.72328	10.9278	15.0875	GO:0046872:metal ion binding	zma:100284288||path:no annotation	very weakly similar to (82.0) AT5G04340 | Symbols: C2H2, CZF2, ZAT6 | ZAT6 (ZINC FINGER OF ARABIDOPSIS THALIANA 6); nucleic acid binding / transcription factor/ zinc ion binding | chr5:1216321-1217037 REVERSEweakly similar to ( 107) loc_os03g32220 12003.m08466 protein zinc-finger protein 1, putative, expressed no original description	IPR007087:Znf_C2H2,IPR015880:Znf_C2H2-like
GRMZM2G145458	70.99	235.16	128.952	260.723	252.521	115.115	483.776	430.396	215.346	273.336	442.096	918.544	66.6992	96.398	178.734	196.215	no annotation	zma:100284979||path:zma04075||Plant hormone signal transduction	no original description	IPR010399:Tify,IPR018467:CCT_CS
GRMZM2G107745	7.82681	12.9634	8.59737	8.30995	27.8897	21.883	28.2722	28.5004	19.6684	25.7304	27.8777	28.2386	8.33127	9.91822	10.4969	8.71701	GO:0000166:nucleotide binding,GO:0003676:nucleic acid binding	zma:100382393||path:zma03040||Spliceosome	weakly similar to ( 179) AT5G12190 | Symbols: | RNA recognition motif (RRM)-containing protein | chr5:3940731-3941105 REVERSEmoderately similar to ( 203) loc_os03g59710 12003.m10867 protein pre-mRNA branch site p14-like protein, putative, expressed no original description	IPR000504:RRM_dom,IPR012677:Nucleotide-bd_a/b_plait
GRMZM2G700192	0.0278556	0	0	0	1.56594	2.86942	6.15299	8.05523	4.54089	5.59561	6.47652	22.8345	0	0	0	0	no annotation	zma:100216923||path:no annotation	no original description	no annotation
GRMZM2G445575	69.4965	44.9171	114.644	59.6061	57.4813	39.7011	39.6115	29.8819	64.0738	43.2979	39.6138	26.3841	146.185	72.5567	76.4422	76.0802	GO:0003677:DNA binding,GO:0003700:sequence-specific DNA binding transcription factor activity,GO:0006351:transcription, DNA-templated,GO:0006355:regulation of transcription, DNA-templated,GO:0009409:response to cold,GO:0009862:systemic acquired resistance, salicylic acid mediated signaling pathway,GO:0042742:defense response to bacterium,GO:0043565:sequence-specific DNA binding	zma:100192007||path:zma04075||Plant hormone signal transduction	moderately similar to ( 312) AT5G10030 | Symbols: TGA4, OBF4 | TGA4 (TGACG MOTIF-BINDING FACTOR 4); DNA binding / calmodulin binding / transcription factor | chr5:3137648-3139295 REVERSEmoderately similar to ( 284) TGA1A_TOBAC TGACG-sequence-specific DNA-binding protein TGA-1A (TGA1a) (ASF-1 protein) - Nicotiana tabacum (Common tobacco)moderately similar to ( 399) loc_os04g54474 12004.m101669 pro…	IPR004827:bZIP,IPR025422:DOG1_domain
GRMZM2G074871	5.91847	9.44142	6.00932	7.12709	4.08932	1.71496	4.45978	4.79325	3.51132	3.4225	2.40432	2.52285	7.26321	7.0923	8.34873	5.81763	GO:0005506:iron ion binding,GO:0016705:oxidoreductase activity, acting on paired donors, with incorporation or reduction of molecular oxygen,GO:0020037:heme binding,GO:0055114:oxidation-reduction process	zma:100382177||path:no annotation	moderately similar to ( 315) AT3G26210 | Symbols: CYP71B23 | CYP71B23; electron carrier/ heme binding / iron ion binding / monooxygenase/ oxygen binding | chr3:9593329-9595202 REVERSEmoderately similar to ( 378) C71D8_SOYBN Cytochrome P450 71D8 (EC 1.14.-.-) (P450 CP7) - Glycine max (Soybean)highly similar to ( 590) loc_os03g39760 12003.m09062 protein cytochrome P450 71D8, putative, expressedp450…	IPR001128:Cyt_P450,IPR002401:Cyt_P450_E_grp-I,IPR017972:Cyt_P450_CS
GRMZM2G073548	1.36448	6.26271	5.67481	6.60185	15.2567	6.16805	51.9264	39.5187	14.1472	14.1249	38.0747	123.508	2.48243	1.97097	7.79221	6.86238	no annotation	zma:100286217||path:no annotation	very weakly similar to (99.8) loc_os09g32000 12009.m06290 protein TMV response-related gene product, putative, expressed no original description	IPR025322:DUF4228
GRMZM2G461186	3.64249	6.37741	3.8697	4.02901	0	0	0.810465	0	0	0	0	0	6.02778	5.10618	7.01215	3.98583	no annotation	no annotation	no original description	no annotation
GRMZM2G044472	6.06862	1.57541	43.7075	48.0489	1.62479	0.424326	20.6413	38.3309	27.1879	11.2657	24.9144	68.0455	15.8641	5.26248	57.5945	36.8618	GO:0006629:lipid metabolic process,GO:0008374:O-acyltransferase activity,no annotation	zma:100274532||path:zma00564||Glycerophospholipid metabolism ,zma:100280003||path:no annotation	moderately similar to ( 257) AT1G27480 | Symbols: | lecithin:cholesterol acyltransferase family protein / LACT family protein | chr1:9544607-9546168 FORWARDhighly similar to ( 521) loc_os02g37800 12002.m08868 protein lecithine cholesterol acyltransferase-like protein, putative, expressedLACT no original description	IPR003386:LACT/PDAT_acylTrfase,IPR029058:AB_hydrolase,no annotation
GRMZM2G047600	22.8727	40.2227	8.19548	20.81	33.8015	15.1368	39.5104	35.9335	16.3636	15.3417	15.8108	30.6314	6.84459	6.809	7.3029	13.5742	GO:0003677:DNA binding,GO:0003682:chromatin binding	zma:100285675||path:no annotation	moderately similar to ( 209) AT1G48000 | Symbols: MYB112, AtMYB112 | MYB112 (myb domain protein 112); DNA binding / transcription factor | chr1:17704269-17706377 REVERSEweakly similar to ( 146) MYBA2_ORYSA Myb-related protein MYBAS2 - Oryza sativa (Rice)moderately similar to ( 252) loc_os01g19330 12001.m08470 protein cpm7, putative, expressed no original description	IPR001005:SANT/Myb,IPR009057:Homeodomain-like,IPR017930:Myb_dom
GRMZM6G586976	5.09303	2.2264	3.65693	1.91424	0.543092	1.94759	1.17497	0.986942	2.48859	1.77342	0.909677	0.650173	8.28852	5.69296	3.95461	2.75426	no annotation	no annotation	no annotation	no annotation
GRMZM2G136534	20.6875	46.5733	22.7414	27.5261	88.1993	51.3192	76.6008	90.1714	80.683	58.3629	58.7522	93.8555	18.9763	31.0774	23.2268	31.038	GO:0004601:peroxidase activity,GO:0006979:response to oxidative stress,GO:0016491:oxidoreductase activity,GO:0020037:heme binding,GO:0046872:metal ion binding,GO:0055114:oxidation-reduction process	zma:100192482||path:zma00360||Phenylalanine metabolism ,path:zma00940||Phenylpropanoid biosynthesis ,path:zma01100||Metabolic pathways ,path:zma01110||Biosynthesis of secondary metabolites ,zma:100856980||path:no annotation	moderately similar to ( 338) AT4G37530 | Symbols: | peroxidase, putative | chr4:17634786-17636008 FORWARDmoderately similar to ( 228) PER1_ORYSA Peroxidase 1 precursor (EC 1.11.1.7) - Oryza sativa (Rice)moderately similar to ( 446) loc_os08g42030 12008.m08181 protein peroxidase 73 precursor, putative, expressedsecretory_peroxidase plant_peroxidase peroxidase ascorbate_peroxidase no original descr…	IPR000823:Peroxidase_pln,IPR002016:Haem_peroxidase_pln/fun/bac,IPR010255:Haem_peroxidase,IPR019793:Peroxidases_heam-ligand_BS
AC198414.2_FG001	134.6	157.239	21.6508	31.2557	29.1838	19.6491	37.9029	27.0703	10.7273	28.2752	22.0468	8.52984	57.8171	82.8637	46.0457	31.6241	no annotation	zma:100037781||path:no annotation	no original description	no annotation
AC231755.1_FG010	3.48325	1.86289	2.67555	0.521873	0	0	0	0	0	0	0	0	8.00815	0.822921	1.53609	1.09833	no annotation	no annotation	no original description	no annotation
GRMZM5G814164	2.91992	3.03194	3.00926	3.67488	5.39171	7.34775	6.12804	7.74259	7.96722	6.62505	7.46256	8.02923	2.83157	2.73975	2.22057	3.78287	GO:0005779:integral component of peroxisomal membrane,GO:0007031:peroxisome organization	zma:100273992||path:zma04146||Peroxisome	very weakly similar to (85.5) AT3G18160 | Symbols: | peroxin-3 family protein | chr3:6220918-6222923 FORWARDweakly similar to ( 139) loc_os09g14510 12009.m21981 protein lysine and histidine specific transporter, putative, expressed no original description	no annotation
GRMZM2G038931	61.209	60.3295	41.4016	17.9083	44.3098	36.7625	19.7057	7.12946	38.2049	24.7099	12.2941	8.5571	83.0186	77.6754	43.0018	20.6068	no annotation	zma:100276373||path:no annotation	moderately similar to ( 207) AT4G31330 | Symbols: | unknown protein | chr4:15202354-15203151 FORWARDmoderately similar to ( 293) loc_os09g32100 12009.m06300 protein expressed proteinDUF599 no original description	IPR006747:DUF599
GRMZM2G072315	71.3964	102.411	68.3618	57.2208	262.62	157.925	177.107	156.864	138.43	166.833	204.536	177.194	72.8787	59.5179	94.037	57.9819	GO:0003735:structural constituent of ribosome,GO:0005730:nucleolus,GO:0005840:ribosome,GO:0006412:translation,GO:0009507:chloroplast,GO:0015934:large ribosomal subunit,GO:0016020:membrane,GO:0022625:cytosolic large ribosomal subunit,GO:0022626:cytosolic ribosome	zma:100283655||path:zma03010||Ribosome	moderately similar to ( 285) AT3G24830 | Symbols: | 60S ribosomal protein L13A (RPL13aB) | chr3:9064613-9065871 FORWARDmoderately similar to ( 273) RL13A_LUPLU 60S ribosomal protein L13a - Lupinus luteus (European yellow lupin)moderately similar to ( 300) loc_os03g54890 12003.m101506 protein 60S ribosomal protein L13a, putative, expressedRibosomal_L13 rpl13p Ribosomal_L13 RplM no original descrip…	IPR005755:Ribosomal_L13_euk/arc,IPR005822:Ribosomal_L13,IPR023564:Ribosomal_L13_dom
GRMZM2G133613	1.78064	3.56404	9.28227	8.30452	8.215	10.4716	25.2515	11.8272	14.3171	17.6044	22.0965	18.7056	3.88138	3.31909	8.62261	7.21833	GO:0005794:Golgi apparatus,GO:0006486:protein glycosylation,GO:0008378:galactosyltransferase activity,GO:0016020:membrane,GO:0016021:integral component of membrane,GO:0016740:transferase activity,GO:0016757:transferase activity, transferring glycosyl groups,GO:0048531:beta-1,3-galactosyltransferase activity	zma:100274035||path:no annotation	moderately similar to ( 227) AT1G77810 | Symbols: | galactosyltransferase family protein | chr1:29260899-29263001 REVERSEmoderately similar to ( 314) loc_os09g27950 12009.m05946 protein avr9 elicitor response protein, putative, expressedGalactosyl_T no original description	IPR002659:Glyco_trans_31,IPR025298:DUF4094
GRMZM2G318346	39.1624	42.1163	39.8701	38.7325	104.041	79.0134	80.3026	65.915	52.3549	63.4646	74.65	84.3702	28.4926	20.4596	36.7728	34.504	GO:0005739:mitochondrion,GO:0005743:mitochondrial inner membrane,GO:0005750:mitochondrial respiratory chain complex III,GO:0005886:plasma membrane,GO:0006122:mitochondrial electron transport, ubiquinol to cytochrome c,GO:0009536:plastid,GO:0016020:membrane,GO:0022900:electron transport chain,GO:0045153:electron transporter, transferring electrons within CoQH2-cytochrome c reductase complex activi…	zma:100383274||path:zma00190||Oxidative phosphorylation ,path:zma01100||Metabolic pathways ,zma:100384355||path:zma00190||Oxidative phosphorylation ,path:zma01100||Metabolic pathways	no original description	IPR003197:QCR7,no annotation
GRMZM2G080992	19.2536	52.2144	27.1144	46.224	33.0854	33.3855	71.339	69.9522	41.2786	70.0238	76.3928	65.3144	21.5815	39.6257	35.1842	39.03	GO:0006855:drug transmembrane transport,GO:0015238:drug transmembrane transporter activity,GO:0015297:antiporter activity,GO:0016020:membrane,GO:0055085:transmembrane transport	zma:100384534||path:no annotation	moderately similar to ( 441) AT4G23030 | Symbols: | MATE efflux protein-related | chr4:12072857-12074365 FORWARDhighly similar to ( 733) loc_os04g48290 12004.m09766 protein antiporter/ drug transporter/ transporter, putative, expressedNorM PRK01766 MatE PRK00187 no original description	IPR002528:MATE
GRMZM2G113860	59.6272	53.9653	48.0129	166.353	73.7159	59.8449	145.696	179.786	39.8483	53.9532	73.7	246.672	10.4684	16.1761	29.1818	95.577	GO:0005622:intracellular,GO:0008270:zinc ion binding,GO:0046872:metal ion binding	zma:100284288||path:no annotation	very weakly similar to (99.0) AT3G19580 | Symbols: AZF2 | AZF2 (ARABIDOPSIS ZINC-FINGER PROTEIN 2); DNA binding / nucleic acid binding / transcription factor/ transcription repressor/ zinc ion binding | chr3:6803293-6804114 REVERSEvery weakly similar to (93.2) ZFP1_WHEAT Zinc-finger protein 1 (WZF1) - Triticum aestivum (Wheat)weakly similar to ( 185) loc_os03g32230 12003.m08467 protein zinc-finge…	IPR007087:Znf_C2H2,IPR015880:Znf_C2H2-like
AC234203.1_FG010	1.01409	1.4088	0.667172	1.07345	3.07205	2.86034	2.5623	3.04012	2.55088	2.69868	3.6397	3.01993	1.06544	0.976668	0.709515	1.01496	no annotation	zma:100192884||path:no annotation	moderately similar to ( 423) AT5G12900 | Symbols: | unknown protein | chr5:4072151-4074445 REVERSEhighly similar to ( 766) loc_os08g39740 12008.m07954 protein expressed protein no original description	no annotation
GRMZM2G305167	7.83347	9.50985	9.56213	10.1067	4.21101	4.14065	4.43637	4.31811	4.049	3.41355	4.07074	4.03783	8.90721	9.49442	10.1298	9.73647	no annotation	zma:100276366||path:no annotation	no original description	no annotation
AC233865.1_FG004	1.64954	1.59231	1.03473	1.72922	3.27304	2.44855	5.256	6.51654	4.25273	4.07256	3.61907	7.5774	1.85553	1.71378	1.34533	1.98766	GO:0004842:ubiquitin-protein transferase activity,GO:0005488:binding,GO:0005515:protein binding,GO:0016567:protein ubiquitination	zma:100502487||path:no annotation	highly similar to ( 563) AT1G20780 | Symbols: PUB44, ATPUB44, SAUL1 | SAUL1 (SENESCENCE-ASSOCIATED E3 UBIQUITIN LIGASE 1); ubiquitin-protein ligase | chr1:7217812-7220609 FORWARDnearly identical (1101) loc_os12g17880 12012.m05744 protein ubiquitin-protein ligase, putative, expressed no original description	IPR000225:Armadillo,IPR003613:Ubox_domain,IPR011989:ARM-like,IPR013083:Znf_RING/FYVE/PHD,IPR016024:ARM-type_fold
GRMZM2G437481	11.6745	5.86007	49.9233	85.4511	8.49155	8.09858	65.4026	122.309	42.4382	26.571	78.526	156.316	17.418	5.3767	44.5851	79.4333	GO:0003677:DNA binding,GO:0046983:protein dimerization activity	zma:100284495||path:no annotation	weakly similar to ( 131) AT1G05805 | Symbols: | basic helix-loop-helix (bHLH) family protein | chr1:1744843-1747427 FORWARDmoderately similar to ( 219) loc_os04g41229 12004.m78964 protein DNA binding protein, putative, expressed no original description	IPR011598:bHLH_dom
GRMZM2G424509	11.9401	6.34468	6.38919	9.09167	0.595201	0.448539	0.889718	0.051105	0.550231	0.366032	0.433993	0.489059	16.4767	9.25549	11.182	8.48517	no annotation	zma:100283017||path:no annotation	very weakly similar to (98.2) loc_os01g10470 12001.m07668 protein RALF precursor, putative, expressed no original description	IPR008801:RALF
GRMZM2G003715	6.30579	10.4385	14.4954	16.2312	16.5419	11.7202	30.7542	32.3227	27.5999	31.6651	33.272	36.2454	9.21449	17.4129	12.411	12.6835	GO:0003677:DNA binding,GO:0006355:regulation of transcription, DNA-templated,no annotation	zma:100383037||path:no annotation	moderately similar to ( 215) AT1G33060 | Symbols: ANAC014 | no apical meristem (NAM) family protein | chr1:11975518-11978493 REVERSEweakly similar to ( 171) NAC74_ORYSA NAC domain-containing protein 74 (ONAC074) - Oryza sativa (Rice)highly similar to ( 551) loc_os08g06140 12008.m26586 protein ANAC014, putative, expressedNAM no original description	IPR003441:NAM,no annotation
GRMZM2G009103	1.61465	9.27046	5.23651	4.28594	2.86287	2.65756	5.10849	0.988133	0.799173	2.70792	2.70533	1.03328	3.18063	8.7301	5.64234	2.89202	GO:0016020:membrane	zma:100285182||path:no annotation	moderately similar to ( 248) AT5G64700 | Symbols: | nodulin MtN21 family protein | chr5:25865190-25866845 REVERSEmoderately similar to ( 466) loc_os07g34070 12007.m07665 protein nodulin-like protein, putative, expressed no original description	IPR000620:DMT
GRMZM2G104342	4.33665	9.27783	6.55363	4.37641	21.0426	8.82896	16.7591	10.8295	24.5715	22.2942	10.7819	7.56511	8.12894	8.92199	4.84101	4.24909	no annotation	zma:100384069||path:no annotation	moderately similar to ( 375) AT5G66770 | Symbols: | scarecrow transcription factor family protein | chr5:26660723-26662477 FORWARDweakly similar to ( 186) CIGR2_ORYSA Chitin-inducible gibberellin-responsive protein 2 - Oryza sativa (Rice)highly similar to ( 551) loc_os03g51330 12003.m10114 protein DELLA protein SLR1, putative, expressedGRAS no original description	IPR005202:TF_GRAS
GRMZM2G131961	11.3124	10.4726	31.1837	11.3915	9.17254	10.6799	4.88999	2.58941	9.18419	7.83448	3.78056	4.10273	25.1247	18.0871	18.0113	14.5558	GO:0003677:DNA binding,GO:0003700:sequence-specific DNA binding transcription factor activity,GO:0005634:nucleus,GO:0006351:transcription, DNA-templated,GO:0006355:regulation of transcription, DNA-templated,GO:0009409:response to cold,GO:0009862:systemic acquired resistance, salicylic acid mediated signaling pathway,GO:0042742:defense response to bacterium,GO:0043565:sequence-specific DNA binding	zma:100502433||path:zma04075||Plant hormone signal transduction	moderately similar to ( 318) AT5G10030 | Symbols: TGA4, OBF4 | TGA4 (TGACG MOTIF-BINDING FACTOR 4); DNA binding / calmodulin binding / transcription factor | chr5:3137648-3139295 REVERSEmoderately similar to ( 294) TGA1A_TOBAC TGACG-sequence-specific DNA-binding protein TGA-1A (TGA1a) (ASF-1 protein) - Nicotiana tabacum (Common tobacco)moderately similar to ( 388) loc_os04g54474 12004.m101669 pro…	IPR004827:bZIP,IPR025422:DOG1_domain
GRMZM2G140674	3.45119	13.623	21.123	29.6107	32.0095	17.911	91.2429	74.8723	66.3685	49.2931	81.5493	125.075	14.2748	10.923	24.4333	22.5187	no annotation	zma:100277970||path:no annotation	very weakly similar to (98.6) AT5G67620 | Symbols: | unknown protein | chr5:26964891-26965720 REVERSEweakly similar to ( 196) loc_os03g10320 12003.m06485 protein expressed protein no original description	IPR025322:DUF4228
AC205274.3_FG001	5.72953	6.80309	41.2906	39.0978	32.7719	49.8306	42.7217	13.7915	33.7557	35.2135	20.9099	6.88321	10.3272	13.5966	44.2338	25.0004	GO:0005576:extracellular region,GO:0006952:defense response,GO:0009607:response to biotic stimulus	zma:100272820||path:no annotation	weakly similar to ( 153) AT4G25790 | Symbols: | allergen V5/Tpx-1-related family protein | chr4:13122248-13123290 REVERSEmoderately similar to ( 288) PRMS_MAIZE Pathogenesis-related protein PRMS precursor - Zea mays (Maize)moderately similar to ( 236) loc_os01g28500 12001.m43020 protein pathogenesis-related protein PRMS precursor, putative, expressedSCP SCP SCP no original description	IPR001283:Allrgn_V5/Tpx1,IPR002413:V5_allergen,IPR014044:CAP_domain,IPR018244:Allrgn_V5/Tpx1_CS
GRMZM2G423643	9.69337	18.1663	24.4928	36.7249	13.4179	14.9424	41.626	51.746	17.1025	22.6217	37.7367	65.3293	6.7686	12.07	16.1077	36.8038	GO:0005515:protein binding,GO:0005737:cytoplasm	zma:100278683||path:no annotation	moderately similar to ( 296) AT2G33490 | Symbols: | hydroxyproline-rich glycoprotein family protein | chr2:14183552-14187666 FORWARDhighly similar to ( 548) loc_os02g31080 12002.m08251 protein expressed protein no original description	IPR004148:BAR_dom,IPR027267:AH/BAR-dom
GRMZM2G141252	0	0.472504	0.698775	0.402565	0	0	0	0	0	0	0	0	5.79587	5.7816	4.29988	1.33345	GO:0005506:iron ion binding,GO:0016226:iron-sulfur cluster assembly,GO:0051536:iron-sulfur cluster binding	zma:100193078||path:no annotation	very weakly similar to (92.8) AT4G22220 | Symbols: ISU1, ATISU1 | ISU1; structural molecule | chr4:11759444-11760881 REVERSEvery weakly similar to (98.2) loc_os01g47340 12001.m42683 protein nifU-like N-terminal domain-containing protein, mitochondrial precursor, putative, expressedPRK11325 no original description	IPR002871:NIF_FeS_clus_asmbl_NifU_N
GRMZM2G104299	6.87238	10.0698	14.1447	17.0824	4.08273	2.44778	6.15595	2.93655	4.57186	3.87774	2.85412	4.48744	11.7088	9.60707	12.4854	13.7995	GO:0003677:DNA binding	zma:100283408||path:no annotation	weakly similar to ( 152) AT2G33620 | Symbols: | DNA-binding family protein / AT-hook protein 1 (AHP1) | chr2:14234749-14236563 FORWARDweakly similar to ( 185) loc_os09g31470 12009.m21939 protein DNA binding protein, putative, expressedDUF296 no original description	IPR005175:DUF296,IPR017956:AT_hook_DNA-bd_motif
GRMZM2G149236	0	0	0	0	1.71176	1.74633	0.645643	1.18627	1.55626	1.10898	1.13196	1.08431	0	0	0	0	no annotation	no annotation	no original description	no annotation
GRMZM2G064042	9.91212	13.9445	8.83097	8.13913	32.4631	25.3647	34.2834	31.0935	27.2246	21.6827	32.8869	30.1405	11.2444	6.71692	13.2204	9.7607	GO:0005747:mitochondrial respiratory chain complex I	no annotation	no original description	no annotation
GRMZM2G087824	16.9898	10.8764	39.5502	13.8653	8.22194	8.1598	8.78322	3.23896	10.9571	7.80504	3.61393	3.9341	31.77	17.4642	29.8536	20.3468	no annotation	zma:100276960||path:no annotation	weakly similar to ( 120) loc_os04g37760 12004.m08765 protein expressed protein no original description	no annotation
GRMZM2G300965	30.9069	12.758	22.2174	24.3214	19.6212	65.4488	58.5652	127.29	95.4988	89.7532	111.99	257.888	22.0263	17.2336	41.0585	39.5359	GO:0004601:peroxidase activity,GO:0005509:calcium ion binding,GO:0009408:response to heat,GO:0009845:seed germination,GO:0016020:membrane,GO:0016021:integral component of membrane,GO:0016174:NAD(P)H oxidase activity,GO:0016491:oxidoreductase activity,GO:0050664:oxidoreductase activity, acting on NAD(P)H, oxygen as acceptor,GO:0055114:oxidation-reduction process	zma:100101532||path:zma04626||Plant-pathogen interaction	highly similar to ( 982) AT1G09090 | Symbols: ATRBOHB | ATRBOHB (respiratory burst oxidase homolog B); FAD binding / calcium ion binding / electron carrier/ iron ion binding / oxidoreductase/ oxidoreductase, acting on NADH or NADPH, with oxygen as acceptor / peroxidase | chr1:2932743-2935590 FORWARDnearly identical (1331) loc_os12g35610 12012.m26926 protein respiratory burst oxidase, putative, ex…	IPR000778:Cyt_b245_heavy_chain,IPR002048:EF_hand_Ca-bd,IPR011992:EF-hand-like_dom,IPR013112:FAD-bd_8,IPR013121:Fe_red_NAD-bd_6,IPR013130:Fe3_Rdtase_TM_dom,IPR013623:NADPH_Ox,IPR017927:Fd_Rdtase_FAD-bd,IPR017938:Riboflavin_synthase-like_b-brl,IPR018247:EF_Hand_1_Ca_BS,IPR029654:RBOHB
GRMZM2G040517	67.7574	76.7621	18.8909	11.0885	52.0455	26.619	13.8785	6.7825	10.028	15.8704	13.0547	4.60997	81.9303	59.8051	34.727	14.5884	no annotation	zma:100193845||path:no annotation	weakly similar to ( 172) loc_os05g45460 12005.m08671 protein pistil-specific extensin-like protein precursor, putative, expressed no original description	IPR006041:Pollen_Ole_e1_allergen
GRMZM5G849600	16.4713	35.9808	15.7636	16.439	56.8019	34.3376	46.7294	36.1064	40.8797	50.2531	29.2563	31.3277	13.4825	7.69776	7.42224	16.5653	GO:0003677:DNA binding,GO:0046983:protein dimerization activity	zma:100279537||path:no annotation	very weakly similar to (90.9) AT5G56960 | Symbols: | basic helix-loop-helix (bHLH) family protein | chr5:23038703-23041174 REVERSEmoderately similar to ( 202) loc_os01g39330 12001.m10210 protein helix-loop-helix DNA-binding domain containing protein, expressed no original description	IPR011598:bHLH_dom
[truncated: 326 more rows]
