# Supplementary material for: Comparative RNA-Seq Analysis Reveals That Regulatory Network of Maize Root Development Controls the Expression of Genes in Response to N Stress
Source: PLoS One. 2016 Mar 18;11(3):e0151697. doi: 10.1371/journal.pone.0151697 (PMC4798287; doi:10.1371/journal.pone.0151697)
Supplement: S11 Table — (XLSX) [file pone.0151697.s017.xlsx]

## Sheet: Sheet1
S11 Table. KEGG analysis of differential expression genes in maize roots responsive to N deficiency
KEGG analysis of co-modulated DEGs in response to N deficiency
#Term	Database	ID	Input number	Background number	P-Value	Corrected P-Value	Input	Hyperlink
Glycerolipid metabolism	KEGG PATHWAY	zma00561	6	83	0.000854829	0.0302608	GRMZM2G024615|GRMZM2G035421|GRMZM2G020320|GRMZM2G165681|GRMZM2G372502|GRMZM2G146463	http://www.genome.jp/kegg-bin/show_pathway?zma00561/zma:100856962%09red/zma:100191764%09red/zma:103636624%09red/zma:100285850%09red/zma:100382209%09red/zma:100281051%09red
Galactose metabolism	KEGG PATHWAY	zma00052	6	85	0.000960662	0.0302608	GRMZM5G872256|GRMZM2G116586|GRMZM2G372502|GRMZM2G119941|GRMZM2G125233|GRMZM2G146463	http://www.genome.jp/kegg-bin/show_pathway?zma00052/zma:100856962%09red/zma:100191764%09red/zma:606405%09red/zma:541679%09red/zma:100382378%09red/zma:100191144%09red
Glycosphingolipid biosynthesis - globo series	KEGG PATHWAY	zma00603	2	14	0.0165461	0.326902	GRMZM2G372502|GRMZM2G146463	http://www.genome.jp/kegg-bin/show_pathway?zma00603/zma:100856962%09red/zma:100191764%09red
Linoleic acid metabolism	KEGG PATHWAY	zma00591	2	16	0.0207557	0.326902	GRMZM2G035421|GRMZM5G822593	http://www.genome.jp/kegg-bin/show_pathway?zma00591/zma:103642039%09red/zma:103636624%09red
Phenylpropanoid biosynthesis	KEGG PATHWAY	zma00940	7	232	0.0303967	0.382999	GRMZM2G099420|AC205413.4_FG001|AC205413.4_FG002|GRMZM2G326222|GRMZM2G174699|GRMZM2G022740|GRMZM2G050829	http://www.genome.jp/kegg-bin/show_pathway?zma00940/zma:103654125%09red/zma:103642599%09red/zma:103641353%09red/zma:103641409%09red/zma:100273104%09red
Glycerophospholipid metabolism	KEGG PATHWAY	zma00564	4	125	0.0779384	0.708465	GRMZM2G020320|GRMZM2G024615|GRMZM2G165681|GRMZM2G035421	http://www.genome.jp/kegg-bin/show_pathway?zma00564/zma:100285850%09red/zma:100382209%09red/zma:100281051%09red/zma:103636624%09red
Phenylalanine metabolism	KEGG PATHWAY	zma00360	5	182	0.0849871	0.708465	GRMZM2G326222|AC205413.4_FG001|GRMZM2G022740|GRMZM2G050829|AC205413.4_FG002	http://www.genome.jp/kegg-bin/show_pathway?zma00360/zma:103642599%09red/zma:103641353%09red/zma:100273104%09red
Alanine, aspartate and glutamate metabolism	KEGG PATHWAY	zma00250	3	82	0.0899638	0.708465	GRMZM2G017110|GRMZM2G088018|GRMZM2G053669	http://www.genome.jp/kegg-bin/show_pathway?zma00250/zma:100216685%09red/zma:100501579%09red/zma:100192350%09red
Nitrogen metabolism	KEGG PATHWAY	zma00910	2	54	0.154349	0.755562	GRMZM2G145101|GRMZM2G163866	http://www.genome.jp/kegg-bin/show_pathway?zma00910/zma:100283312%09red/zma:103626520%09red
Sphingolipid metabolism	KEGG PATHWAY	zma00600	2	54	0.154349	0.755562	GRMZM2G372502|GRMZM2G146463	http://www.genome.jp/kegg-bin/show_pathway?zma00600/zma:100856962%09red/zma:100191764%09red
Plant-pathogen interaction	KEGG PATHWAY	zma04626	5	223	0.156497	0.755562	GRMZM2G153945|GRMZM2G347226|GRMZM2G104125|GRMZM5G856738|GRMZM2G091672	http://www.genome.jp/kegg-bin/show_pathway?zma04626/zma:103626399%09red/zma:100193393%09red/zma:103640839%09red/zma:100383602%09red/zma:100281687%09red
alpha-Linolenic acid metabolism	KEGG PATHWAY	zma00592	2	55	0.158719	0.755562	GRMZM2G035421|GRMZM5G822593	http://www.genome.jp/kegg-bin/show_pathway?zma00592/zma:103642039%09red/zma:103636624%09red
Ascorbate and aldarate metabolism	KEGG PATHWAY	zma00053	2	57	0.167529	0.755562	GRMZM5G862540|GRMZM2G116586	http://www.genome.jp/kegg-bin/show_pathway?zma00053/zma:100282847%09red/zma:100382378%09red
Sulfur relay system	KEGG PATHWAY	zma04122	1	15	0.18199	0.755562	GRMZM2G179689	http://www.genome.jp/kegg-bin/show_pathway?zma04122/zma:100275675%09red
Riboflavin metabolism	KEGG PATHWAY	zma00740	1	16	0.192202	0.755562	GRMZM2G097820	http://www.genome.jp/kegg-bin/show_pathway?zma00740/zma:100284485%09red
Plant hormone signal transduction	KEGG PATHWAY	zma04075	7	371	0.193818	0.755562	GRMZM2G094352|GRMZM2G478417|GRMZM2G003558|GRMZM2G066867|GRMZM2G163848|GRMZM2G077356|GRMZM2G173596	http://www.genome.jp/kegg-bin/show_pathway?zma04075/zma:103643147%09red/zma:103647946%09red/zma:100286212%09red/zma:100191972%09red/zma:100384262%09red/zma:100193994%09red/zma:100192658%09red
Pentose and glucuronate interconversions	KEGG PATHWAY	zma00040	2	68	0.217202	0.755562	GRMZM5G862540|GRMZM2G116586	http://www.genome.jp/kegg-bin/show_pathway?zma00040/zma:100282847%09red/zma:100382378%09red
Arachidonic acid metabolism	KEGG PATHWAY	zma00590	1	19	0.222083	0.755562	GRMZM2G035421	http://www.genome.jp/kegg-bin/show_pathway?zma00590/zma:103636624%09red
Taurine and hypotaurine metabolism	KEGG PATHWAY	zma00430	1	20	0.231797	0.755562	GRMZM2G017110	http://www.genome.jp/kegg-bin/show_pathway?zma00430/zma:100501579%09red
Terpenoid backbone biosynthesis	KEGG PATHWAY	zma00900	2	76	0.254082	0.755562	GRMZM2G054803|GRMZM2G058404	http://www.genome.jp/kegg-bin/show_pathway?zma00900/zma:100502524%09red/zma:100283522%09red
KEGG analysis of wild-type-specific DEGs in response to N deficiency
#Term	Database	ID	Input number	Background number	P-Value	Corrected P-Value	Input	Hyperlink
Tyrosine metabolism	KEGG PATHWAY	zma00350	2	41	0.017634	0.459852	GRMZM2G098346|GRMZM2G006480	http://www.genome.jp/kegg-bin/show_pathway?zma00350/zma:542364%09red/zma:100191816%09red
Starch and sucrose metabolism	KEGG PATHWAY	zma00500	4	226	0.0235822	0.459852	GRMZM2G128682|GRMZM2G473711|GRMZM2G110735|GRMZM2G005103	http://www.genome.jp/kegg-bin/show_pathway?zma00500/zma:100285405%09red/zma:103635516%09red/zma:100192027%09red/zma:542684%09red
Monoterpenoid biosynthesis	KEGG PATHWAY	zma00902	1	14	0.0688022	0.580501	GRMZM2G053977	http://www.genome.jp/kegg-bin/show_pathway?zma00902/zma:100217183%09red
Plant-pathogen interaction	KEGG PATHWAY	zma04626	3	223	0.0919249	0.580501	GRMZM2G005791|GRMZM2G096228|GRMZM2G474755	http://www.genome.jp/kegg-bin/show_pathway?zma04626/zma:100280482%09red/zma:100283515%09red/zma:100286178%09red
Isoquinoline alkaloid biosynthesis	KEGG PATHWAY	zma00950	1	22	0.103567	0.580501	GRMZM2G006480	http://www.genome.jp/kegg-bin/show_pathway?zma00950/zma:100191816%09red
Tropane, piperidine and pyridine alkaloid biosynthesis	KEGG PATHWAY	zma00960	1	23	0.107822	0.580501	GRMZM2G006480	http://www.genome.jp/kegg-bin/show_pathway?zma00960/zma:100191816%09red
Cutin, suberine and wax biosynthesis	KEGG PATHWAY	zma00073	1	25	0.116271	0.580501	GRMZM2G013082	http://www.genome.jp/kegg-bin/show_pathway?zma00073/zma:100384710%09red
Diterpenoid biosynthesis	KEGG PATHWAY	zma00904	1	27	0.124642	0.580501	GRMZM2G044481	http://www.genome.jp/kegg-bin/show_pathway?zma00904/zma:542165%09red
Phagosome	KEGG PATHWAY	zma04145	2	147	0.15713	0.580501	GRMZM2G132373|GRMZM2G079777	http://www.genome.jp/kegg-bin/show_pathway?zma04145/zma:100193069%09red/zma:103653328%09red
Carotenoid biosynthesis	KEGG PATHWAY	zma00906	1	45	0.196547	0.580501	GRMZM2G382534	http://www.genome.jp/kegg-bin/show_pathway?zma00906/zma:100281693%09red
Ubiquinone and other terpenoid-quinone biosynthesis	KEGG PATHWAY	zma00130	1	52	0.22291	0.580501	GRMZM2G006480	http://www.genome.jp/kegg-bin/show_pathway?zma00130/zma:100191816%09red
Glycolysis / Gluconeogenesis	KEGG PATHWAY	zma00010	2	186	0.223806	0.580501	AC197705.4_FG001|GRMZM2G098346	http://www.genome.jp/kegg-bin/show_pathway?zma00010/zma:542364%09red/zma:542376%09red
alpha-Linolenic acid metabolism	KEGG PATHWAY	zma00592	1	55	0.233946	0.580501	GRMZM2G098346	http://www.genome.jp/kegg-bin/show_pathway?zma00592/zma:542364%09red
Ascorbate and aldarate metabolism	KEGG PATHWAY	zma00053	1	57	0.241217	0.580501	GRMZM5G828229	http://www.genome.jp/kegg-bin/show_pathway?zma00053/zma:100272772%09red
Cyanoamino acid metabolism	KEGG PATHWAY	zma00460	1	58	0.244827	0.580501	GRMZM2G473711	http://www.genome.jp/kegg-bin/show_pathway?zma00460/zma:542684%09red
Fatty acid degradation	KEGG PATHWAY	zma00071	1	60	0.251996	0.580501	GRMZM2G098346	http://www.genome.jp/kegg-bin/show_pathway?zma00071/zma:542364%09red
Pentose and glucuronate interconversions	KEGG PATHWAY	zma00040	1	68	0.280009	0.580501	GRMZM2G128682	http://www.genome.jp/kegg-bin/show_pathway?zma00040/zma:103635516%09red
Phenylalanine, tyrosine and tryptophan biosynthesis	KEGG PATHWAY	zma00400	1	75	0.30367	0.580501	GRMZM2G006480	http://www.genome.jp/kegg-bin/show_pathway?zma00400/zma:100191816%09red
Phenylpropanoid biosynthesis	KEGG PATHWAY	zma00940	2	232	0.304608	0.580501	GRMZM2G473711|GRMZM2G167613	http://www.genome.jp/kegg-bin/show_pathway?zma00940/zma:100216819%09red/zma:542684%09red
Purine metabolism	KEGG PATHWAY	zma00230	2	234	0.308113	0.580501	GRMZM2G349839|GRMZM2G093347	http://www.genome.jp/kegg-bin/show_pathway?zma00230/zma:103647994%09red/zma:100282568%09red
KEGG analysis of rtcs-specific DEGs in response to N deficiency
#Term	Database	ID	Input number	Background number	P-Value	Corrected P-Value	Input	Hyperlink
Phenylpropanoid biosynthesis	KEGG PATHWAY	zma00940	9	232	0.000603441	0.0277583	GRMZM2G313184|GRMZM2G150893|GRMZM2G136158|GRMZM2G136534|AC234163.1_FG002|GRMZM2G334660|GRMZM2G131836|GRMZM2G051005|GRMZM2G176085	http://www.genome.jp/kegg-bin/show_pathway?zma00940/zma:100216995%09red/zma:100285899%09red/zma:103627433%09red/zma:100272868%09red/zma:100192482%09red/zma:103628960%09red/zma:100382972%09red/zma:100281032%09red/zma:542735%09red
Tyrosine metabolism	KEGG PATHWAY	zma00350	3	41	0.00902954	0.15944	GRMZM2G009400|GRMZM2G021277|GRMZM2G019090	http://www.genome.jp/kegg-bin/show_pathway?zma00350/zma:100281591%09red/zma:100383025%09red/zma:541833%09red
Phenylalanine metabolism	KEGG PATHWAY	zma00360	6	182	0.0103983	0.15944	GRMZM2G313184|GRMZM2G150893|GRMZM2G136534|GRMZM2G334660|GRMZM2G136158|GRMZM2G176085	http://www.genome.jp/kegg-bin/show_pathway?zma00360/zma:100216995%09red/zma:100285899%09red/zma:103627433%09red/zma:100192482%09red/zma:103628960%09red/zma:100281032%09red
Sphingolipid metabolism	KEGG PATHWAY	zma00600	3	54	0.018202	0.194032	GRMZM2G124276|GRMZM2G062377|GRMZM2G003526	http://www.genome.jp/kegg-bin/show_pathway?zma00600/zma:103651403%09red/zma:100282881%09red/zma:100279941%09red
Isoquinoline alkaloid biosynthesis	KEGG PATHWAY	zma00950	2	22	0.0227352	0.194032	GRMZM2G009400|GRMZM2G021277	http://www.genome.jp/kegg-bin/show_pathway?zma00950/zma:100281591%09red/zma:100383025%09red
Biosynthesis of secondary metabolites	KEGG PATHWAY	zma01110	21	1349	0.0253086	0.194032	GRMZM2G131836|GRMZM2G150893|GRMZM2G313184|GRMZM2G009400|GRMZM2G125193|GRMZM2G332423|GRMZM2G108285|GRMZM2G151227|AC234163.1_FG002|GRMZM2G136534|GRMZM2G073351|GRMZM2G051005|GRMZM2G140614|GRMZM5G894619|GRMZM2G334660|GRMZM2G136158|GRMZM2G103773|GRMZM2G021277|GRMZM2G419806|GRMZM2G176085|GRMZM2G108225	http://www.genome.jp/kegg-bin/show_pathway?zma01110/zma:100281591%09red/zma:732841%09red/zma:100281592%09red/zma:100216995%09red/zma:100383025%09red/zma:100193331%09red/zma:100279981%09red/zma:103627433%09red/zma:103641390%09red/zma:100281032%09red/zma:100272868%09red/zma:100192482%09red/zma:542735%09red/zma:103628960%09red/zma:100382972%09red/zma:541901%09red/zma:541614%09red/zma:100282642%09red…
Plant hormone signal transduction	KEGG PATHWAY	zma04075	8	371	0.0326585	0.214613	GRMZM2G145412|GRMZM2G145458|GRMZM2G365162|GRMZM2G036351|GRMZM2G036288|GRMZM2G445575|GRMZM2G131961|AC197764.4_FG003	http://www.genome.jp/kegg-bin/show_pathway?zma04075/zma:103645805%09red/zma:100502433%09red/zma:100284433%09red/zma:100192007%09red/zma:103626249%09red/zma:100284979%09red/zma:100284541%09red/zma:100284894%09red
Circadian rhythm - plant	KEGG PATHWAY	zma04712	3	77	0.0435221	0.250252	GRMZM2G049549|GRMZM2G151227|GRMZM2G166147	http://www.genome.jp/kegg-bin/show_pathway?zma04712/zma:100282642%09red/zma:100384475%09red/zma:103626626%09red
Flavonoid biosynthesis	KEGG PATHWAY	zma00941	2	38	0.0580939	0.296924	GRMZM2G051005|GRMZM2G151227	http://www.genome.jp/kegg-bin/show_pathway?zma00941/zma:100282642%09red/zma:100382972%09red
Sesquiterpenoid and triterpenoid biosynthesis	KEGG PATHWAY	zma00909	1	10	0.102415	0.421562	GRMZM2G108225	http://www.genome.jp/kegg-bin/show_pathway?zma00909/zma:541614%09red
Benzoxazinoid biosynthesis	KEGG PATHWAY	zma00402	1	10	0.102415	0.421562	GRMZM6G617209	http://www.genome.jp/kegg-bin/show_pathway?zma00402/zma:541977%09red
Metabolic pathways	KEGG PATHWAY	zma01100	31	2519	0.109973	0.421562	GRMZM2G009196|GRMZM2G150893|GRMZM2G108285|AC234163.1_FG002|GRMZM2G066345|GRMZM2G051005|GRMZM2G019090|GRMZM2G176085|GRMZM2G313184|GRMZM2G154041|GRMZM2G140614|GRMZM2G016677|GRMZM2G151227|GRMZM2G124276|GRMZM2G021277|GRMZM5G894619|GRMZM2G136534|GRMZM2G318346|GRMZM2G334660|GRMZM2G003526|GRMZM2G136158|GRMZM2G103773|GRMZM2G009400|GRMZM2G108225|GRMZM2G332423|GRMZM2G073351|GRMZM2G174396|GRMZM2G131836|GRMZ…	http://www.genome.jp/kegg-bin/show_pathway?zma01100/zma:100279981%09red/zma:103641390%09red/zma:541901%09red/zma:103651403%09red/zma:541614%09red/zma:542735%09red/zma:100384174%09red/zma:100281591%09red/zma:732841%09red/zma:103629220%09red/zma:100273117%09red/zma:100284089%09red/zma:100275460%09red/zma:100282881%09red/zma:103649700%09red/zma:100282642%09red/zma:100282978%09red/zma:100193331%09red…
Porphyrin and chlorophyll metabolism	KEGG PATHWAY	zma00860	2	61	0.12614	0.427508	GRMZM2G073351|GRMZM2G419806	http://www.genome.jp/kegg-bin/show_pathway?zma00860/zma:732841%09red/zma:100381341%09red
Glycerophospholipid metabolism	KEGG PATHWAY	zma00564	3	125	0.130111	0.427508	GRMZM2G154041|GRMZM2G042677|GRMZM2G044472	http://www.genome.jp/kegg-bin/show_pathway?zma00564/zma:103647285%09red/zma:103629220%09red
Riboflavin metabolism	KEGG PATHWAY	zma00740	1	16	0.153815	0.432872	GRMZM2G009196	http://www.genome.jp/kegg-bin/show_pathway?zma00740/zma:100282978%09red
Stilbenoid, diarylheptanoid and gingerol biosynthesis	KEGG PATHWAY	zma00945	1	17	0.162093	0.432872	GRMZM2G051005	http://www.genome.jp/kegg-bin/show_pathway?zma00945/zma:100382972%09red
Brassinosteroid biosynthesis	KEGG PATHWAY	zma00905	1	17	0.162093	0.432872	GRMZM2G103773	http://www.genome.jp/kegg-bin/show_pathway?zma00905/zma:100193331%09red
Protein export	KEGG PATHWAY	zma03060	2	74	0.170042	0.432872	GRMZM2G066469|GRMZM2G024865	http://www.genome.jp/kegg-bin/show_pathway?zma03060/zma:100280858%09red/zma:100283156%09red
Glutathione metabolism	KEGG PATHWAY	zma00480	3	146	0.178795	0.432872	GRMZM2G014397|GRMZM2G042639|GRMZM2G146913	http://www.genome.jp/kegg-bin/show_pathway?zma00480/zma:100193740%09red/zma:100280815%09red/zma:542388%09red
Protein processing in endoplasmic reticulum	KEGG PATHWAY	zma04141	5	333	0.235732	0.542185	GRMZM2G437100|GRMZM2G521844|GRMZM2G166897|GRMZM2G307262|GRMZM2G024668	http://www.genome.jp/kegg-bin/show_pathway?zma04141/zma:103641662%09red/zma:100191694%09red/zma:100280576%09red/zma:100282141%09red/zma:100384473%09red
