# Supplementary material for: Comparative RNA-Seq Analysis Reveals That Regulatory Network of Maize Root Development Controls the Expression of Genes in Response to N Stress
Source: PLoS One. 2016 Mar 18;11(3):e0151697. doi: 10.1371/journal.pone.0151697 (PMC4798287; doi:10.1371/journal.pone.0151697)
Supplement: S12 Table — (XLSX) [file pone.0151697.s018.xlsx]

## Sheet: Sheet1
S12 Table. DEGs associated with root development participate in response to N stress
gene_id	WLI	WLII	WLIII	WLIV	WNI	WNII	WNIII	WNIV	RLI	RLII	RLIII	RLIV	RNI	RNII	RNIII	RNIV	GO	KEGG	Gene_name	Interproscan_domain
GRMZM2G544539	16.3837	12.8942	48.6701	47.5414	4.83245	1.18657	25.7812	14.8453	17.5292	8.07827	16.637	41.6268	50.36	18.8798	76.4671	42.2219	GO:0003677:DNA binding,GO:0003700:sequence-specific DNA binding transcription factor activity,GO:0005634:nucleus,GO:0006351:transcription, DNA-templated,GO:0006355:regulation of transcription, DNA-templated	zma:100280929||path:no annotation	AP2 AP2 no original description	IPR001471:AP2/ERF_dom,IPR016177:DNA-bd_integrase-typ
GRMZM2G118515	8.43896	13.6687	14.5144	16.8622	4.00906	3.82958	6.33401	5.92255	7.01349	6.47236	8.01516	9.75515	10.1844	10.5984	11.695	15.9745	GO:0006810:transport,GO:0016020:membrane,GO:0016021:integral component of membrane,GO:0055085:transmembrane transport	zma:100194395||path:no annotation	highly similar to ( 502) AT5G48970 | Symbols: | mitochondrial substrate carrier family protein | chr5:19857028-19859374 REVERSEweakly similar to ( 125) BT1_MAIZE Protein brittle-1, chloroplast precursor - Zea mays (Maize)highly similar to ( 622) loc_os01g70800 12001.m43371 protein mitochondrial deoxynucleotide carrier, putative, expressedMito_carr no original description	IPR002067:Mit_carrier,IPR018108:Mitochondrial_sb/sol_carrier,IPR023395:Mt_carrier_dom
GRMZM2G006377	19.1535	12.9295	22.1234	17.8177	8.53912	6.25031	6.51982	6.29789	14.001	7.05114	6.73031	9.20571	19.7518	12.6373	21.9854	18.3299	GO:0005773:vacuole,GO:0005783:endoplasmic reticulum,GO:0006508:proteolysis,GO:0008233:peptidase activity,GO:0008234:cysteine-type peptidase activity,GO:0016787:hydrolase activity	zma:100273952||path:no annotation	highly similar to ( 504) AT1G09850 | Symbols: XBCP3 | XBCP3 (xylem bark cysteine peptidase 3); cysteine-type endopeptidase/ cysteine-type peptidase | chr1:3201848-3203875 FORWARDmoderately similar to ( 358) ORYA_ORYSA Oryzain alpha chain precursor (EC 3.4.22.-) - Oryza sativa (Rice)highly similar to ( 608) loc_os05g43230 12005.m08451 protein cysteine proteinase RD21a precursor, putative, expresse…	IPR000118:Granulin,IPR000169:Pept_cys_AS,IPR000668:Peptidase_C1A_C,IPR013128:Peptidase_C1A,IPR013201:Prot_inhib_I29,IPR025660:Pept_his_AS,IPR025661:Pept_asp_AS
GRMZM2G064159	15.2721	12.6287	12.2782	9.19473	37.8348	33.4239	28.6547	21.2724	25.5559	27.0256	23.4398	24.0743	20.3668	12.7057	15.3711	9.06486	GO:0004668:protein-arginine deiminase activity,GO:0006596:polyamine biosynthetic process,GO:0009446:putrescine biosynthetic process,GO:0016787:hydrolase activity,GO:0033388:putrescine biosynthetic process from arginine,GO:0047632:agmatine deiminase activity	zma:100283528||path:zma00330||Arginine and proline metabolism ,path:zma01100||Metabolic pathways	highly similar to ( 509) AT5G08170 | Symbols: EMB1873, ATAIH | EMB1873 (EMBRYO DEFECTIVE 1873); agmatine deiminase | chr5:2628663-2631047 REVERSEhighly similar to ( 654) loc_os04g39210 12004.m08910 protein agmatine deiminase, putative, expressedPAD_porph COG2957 no original description	IPR007466:Peptidyl-Arg-deiminase_porph,IPR017754:Agmatine_deiminase
GRMZM2G113815	1.30736	1.58458	0.693593	0.648069	5.59236	6.24017	1.89966	2.14931	1.70873	2.45027	1.9221	1.57511	0.86117	1.20851	0.70097	0.788071	GO:0004650:polygalacturonase activity,GO:0005576:extracellular region,GO:0005773:vacuole,GO:0005975:carbohydrate metabolic process,GO:0008152:metabolic process,GO:0009505:plant-type cell wall,GO:0016787:hydrolase activity,GO:0016798:hydrolase activity, acting on glycosyl bonds	zma:100282607||path:no annotation	highly similar to ( 513) AT3G16850 | Symbols: | glycoside hydrolase family 28 protein / polygalacturonase (pectinase) family protein | chr3:5748692-5750981 FORWARDhighly similar to ( 660) loc_os12g36810 12012.m07466 protein polygalacturonase, putative, expressedPGU1 Glyco_hydro_28 no original description	IPR000743:Glyco_hydro_28,IPR006626:PbH1,IPR011050:Pectin_lyase_fold/virulence,IPR012334:Pectin_lyas_fold
GRMZM2G419806	5.33959	6.86723	10.3533	13.0661	2.463	1.96249	5.59473	2.85351	1.48361	2.72013	2.97464	3.22821	10.6652	8.06594	13.0196	11.0465	GO:0000166:nucleotide binding,GO:0005524:ATP binding,GO:0005618:cell wall,GO:0006200:ATP catabolic process,GO:0006779:porphyrin-containing compound biosynthetic process,GO:0009507:chloroplast,GO:0009570:chloroplast stroma,GO:0015979:photosynthesis,GO:0015995:chlorophyll biosynthetic process,GO:0016851:magnesium chelatase activity,GO:0016887:ATPase activity,GO:0017111:nucleoside-triphosphatase act…	zma:732841||path:zma00860||Porphyrin and chlorophyll metabolism ,path:zma01100||Metabolic pathways ,path:zma01110||Biosynthesis of secondary metabolites	highly similar to ( 530) AT5G45930 | Symbols: CHLI2, CHL I2, CHLI-2 | CHLI2 (MAGNESIUM CHELATASE I2); ATPase/ magnesium chelatase | chr5:18628095-18629565 FORWARDhighly similar to ( 551) CHLI_SOYBN Magnesium-chelatase subunit chlI, chloroplast precursor (EC 6.6.1.1) (Mg-protoporphyrin IX chelatase) - Glycine max (Soybean)highly similar to ( 589) loc_os03g36540 12003.m08774 protein magnesium-chela…	IPR000523:Mg_chelatse_chII,IPR003593:AAA+_ATPase,IPR011775:Mg_chelatase_ATPase-isu,IPR027417:P-loop_NTPase
GRMZM2G147752	3.86006	10.2467	3.57486	4.93579	24.0353	18.8387	12.4328	7.11508	16.7294	16.3032	8.29524	9.18326	2.82722	2.31472	1.72066	2.43729	GO:0004497:monooxygenase activity,GO:0005506:iron ion binding,GO:0005783:endoplasmic reticulum,GO:0009055:electron carrier activity,GO:0016491:oxidoreductase activity,GO:0016705:oxidoreductase activity, acting on paired donors, with incorporation or reduction of molecular oxygen,GO:0020037:heme binding,GO:0046872:metal ion binding,GO:0055114:oxidation-reduction process,no annotation	zma:100217161||path:no annotation,zma:100501753||path:no annotation	highly similar to ( 531) AT3G14680 | Symbols: CYP72A14 | CYP72A14; electron carrier/ heme binding / iron ion binding / monooxygenase/ oxygen binding | chr3:4934478-4936462 FORWARDmoderately similar to ( 491) C72A1_CATRO Cytochrome P450 72A1 (EC 1.3.3.9) (CYPLXXII) (Secologanin synthase) (SLS) - Catharanthus roseus (Rosy periwinkle) (Madagascar periwinkle)highly similar to ( 672) loc_os01g43851 12…	IPR001128:Cyt_P450,IPR002401:Cyt_P450_E_grp-I,IPR017972:Cyt_P450_CS,no annotation
GRMZM5G892700	1.65375	6.4424	4.97893	6.53041	1.13665	1.12768	1.47043	0.832932	0.674328	0.947164	0.967066	0.734224	3.85931	3.18721	3.96671	9.14233	no annotation	no annotation	highly similar to ( 531) AT5G25260 | Symbols: | FUNCTIONS IN: molecular_function unknown; INVOLVED IN: biological_process unknown; LOCATED IN: plasma membrane; EXPRESSED IN: cultured cell; CONTAINS InterPro DOMAIN/s: Band 7 protein (InterPro:IPR001107); BEST Arabidopsis thaliana protein match is: unknown protein (TAIR:AT5G25250.1); Has 4214 Blast hits to 3442 proteins in 652 species: Archae - 14;…	IPR001107:Band_7,IPR027705:Flotillin_fam
GRMZM2G132704	5.28498	1.9549	1.96729	2.00778	12.8877	15.4338	5.17084	5.82848	5.51792	5.66796	6.01129	4.54978	4.50537	2.9192	1.48205	2.46265	GO:0005515:protein binding	zma:100382159||path:no annotation	highly similar to ( 532) AT2G42320 | Symbols: | nucleolar protein gar2-related | chr2:17628102-17630657 FORWARDhighly similar to ( 952) loc_os08g39490 12008.m080206 protein expressed protein no original description	IPR002710:Dilute
GRMZM2G307262	2.22397	4.20134	1.34848	1.2433	12.8447	7.13095	3.88114	4.98733	6.92496	8.65569	6.04434	2.7396	1.6626	3.73443	1.18017	1.25519	GO:0005783:endoplasmic reticulum,GO:0006662:glycerol ether metabolic process,GO:0009055:electron carrier activity,GO:0015035:protein disulfide oxidoreductase activity,GO:0016853:isomerase activity,GO:0045454:cell redox homeostasis	zma:100857026||path:zma04141||Protein processing in endoplasmic reticulum	highly similar to ( 540) AT1G77510 | Symbols: ATPDIL1-2, PDI6, ATPDI6 | ATPDIL1-2 (PDI-LIKE 1-2); protein disulfide isomerase | chr1:29126742-29129433 FORWARDhighly similar to ( 577) PDI_MEDSA Protein disulfide-isomerase precursor (EC 5.3.4.1) (PDI) - Medicago sativa (Alfalfa)highly similar to ( 792) loc_os04g35600 12004.m08649 protein OsPDIL1-2 - Oryza sativa protein disulfide isomerase, express…	IPR005788:Disulphide_isomerase,IPR005792:Prot_disulphide_isomerase,IPR012336:Thioredoxin-like_fold,IPR013766:Thioredoxin_domain,IPR017937:Thioredoxin_CS
GRMZM2G035996	12.1065	18.2464	21.8374	25.6239	5.56987	5.78355	12.058	12.0524	9.12065	9.35414	12.1878	13.471	14.3285	20.7487	25.0007	25.2506	GO:0016301:kinase activity,GO:0016310:phosphorylation,GO:0016772:transferase activity, transferring phosphorus-containing groups	zma:100282499||path:no annotation	highly similar to ( 544) AT1G67370 | Symbols: ASY1, ATASY1 | ASY1 (ASYNAPTIC 1); DNA binding | chr1:25239347-25243713 REVERSEweakly similar to ( 152) MSK3_MEDSA Glycogen synthase kinase-3 homolog MsK-3 (EC 2.7.11.1) - Medicago sativa (Alfalfa)highly similar to ( 900) loc_os09g32930 12009.m22009 protein retrotransposon protein, putative, SINE subclass, expressedHORMA no original description	IPR003511:HORMA_DNA-bd,IPR011009:Kinase-like_dom
GRMZM2G337048	4.7542	5.20547	4.08286	3.74015	21.07	13.1852	9.27229	10.1275	15.9161	15.3935	6.66446	7.55796	8.56592	3.71482	4.18506	5.46788	GO:0008152:metabolic process,GO:0016758:transferase activity, transferring hexosyl groups	zma:100383459||path:no annotation	highly similar to ( 546) AT2G36970 | Symbols: | UDP-glucoronosyl/UDP-glucosyl transferase family protein | chr2:15529050-15530712 FORWARDweakly similar to ( 200) IAAG_MAIZE Indole-3-acetate beta-glucosyltransferase (EC 2.4.1.121) (IAA-Glu synthetase) ((Uridine 5-diphosphate-glucose:indol-3-ylacetyl)-beta-D-glucosyl transferase) - Zea mays (Maize)highly similar to ( 759) loc_os10g30560 12010.m0591…	IPR002213:UDP_glucos_trans
GRMZM2G128682	63.7552	69.7058	64.1329	62.2075	30.9569	27.9085	27.9638	23.3595	41.3199	48.7507	26.7651	18.942	53.3207	71.3568	73.1761	45.2107	GO:0004857:enzyme inhibitor activity,GO:0005618:cell wall,GO:0016787:hydrolase activity,GO:0030599:pectinesterase activity,GO:0042545:cell wall modification,GO:0043086:negative regulation of catalytic activity,GO:0045330:aspartyl esterase activity	zma:100281178||path:zma00040||Pentose and glucuronate interconversions ,path:zma00500||Starch and sucrose metabolism ,path:zma01100||Metabolic pathways	highly similar to ( 555) AT4G02330 | Symbols: ATPMEPCRB | ATPMEPCRB; pectinesterase | chr4:1032479-1034928 FORWARDmoderately similar to ( 345) PME2_CITSI Pectinesterase-2 precursor (EC 3.1.1.11) (Pectin methylesterase) (PE) - Citrus sinensis (Sweet orange)highly similar to ( 706) loc_os01g20980 12001.m08582 protein pectinesterase-1 precursor, putative, expressedPectinesterase PemB no original des…	IPR000070:Pectinesterase_cat,IPR006501:Pectinesterase_inhib,IPR011050:Pectin_lyase_fold/virulence,IPR012334:Pectin_lyas_fold,IPR018040:Pectinesterase_AS
GRMZM2G037015	54.9041	100.987	30.6531	78.9741	105.085	70.1845	100.719	119.056	79.1547	87.4878	69.4498	129.244	19.7484	30.1893	28.2046	54.1463	GO:0005886:plasma membrane,GO:0009507:chloroplast,GO:0016020:membrane	zma:100191551||path:no annotation	highly similar to ( 558) AT5G12010 | Symbols: | unknown protein | chr5:3877975-3879483 REVERSEhighly similar to ( 659) loc_os01g40070 12001.m10279 protein expressed protein no original description	IPR027806:HARBI1_dom
GRMZM2G165757	24.8137	13.6566	15.4334	15.7265	10.6569	13.5385	7.26284	8.76783	9.25662	7.79971	5.99129	6.35978	35.5995	29.9353	17.5294	20.0189	GO:0000166:nucleotide binding,GO:0005524:ATP binding,GO:0006200:ATP catabolic process,GO:0006810:transport,GO:0016020:membrane,GO:0016021:integral component of membrane,GO:0016887:ATPase activity,GO:0017111:nucleoside-triphosphatase activity	zma:100501068||path:no annotation	highly similar to ( 561) AT1G31770 | Symbols: | ABC transporter family protein | chr1:11375252-11377644 REVERSEvery weakly similar to (97.4) PDR15_ORYSA Pleiotropic drug resistance protein 15 - Oryza sativa (Rice)highly similar to ( 720) loc_os08g07010 12008.m04839 protein ABC-2 type transporter family protein, expressedABCG_White ABCG_EPDR CcmA ABC_PDR_domain2 ABC_PDR_domain1 ABC2_membrane ABC_t…	IPR003439:ABC_transporter-like,IPR013525:ABC_2_trans,IPR017871:ABC_transporter_CS,IPR027417:P-loop_NTPase
GRMZM2G129860	6.95073	2.46365	3.7478	5.27149	11.1688	10.2676	9.19233	8.29069	18.738	7.69409	17.2326	19.1846	1.92229	0.997776	1.87554	2.92901	GO:0004497:monooxygenase activity,GO:0005506:iron ion binding,GO:0005783:endoplasmic reticulum,GO:0009055:electron carrier activity,GO:0016491:oxidoreductase activity,GO:0016705:oxidoreductase activity, acting on paired donors, with incorporation or reduction of molecular oxygen,GO:0020037:heme binding,GO:0046872:metal ion binding,GO:0055114:oxidation-reduction process	zma:100272761||path:no annotation	highly similar to ( 573) AT3G14690 | Symbols: CYP72A15 | CYP72A15; electron carrier/ heme binding / iron ion binding / monooxygenase/ oxygen binding | chr3:4937410-4939310 FORWARDhighly similar to ( 507) C72A1_CATRO Cytochrome P450 72A1 (EC 1.3.3.9) (CYPLXXII) (Secologanin synthase) (SLS) - Catharanthus roseus (Rosy periwinkle) (Madagascar periwinkle)highly similar to ( 817) loc_os01g43710 12001.…	IPR001128:Cyt_P450,IPR002401:Cyt_P450_E_grp-I,IPR017972:Cyt_P450_CS
GRMZM2G108225	10.2251	8.82902	9.63832	9.71883	15.2904	16.5418	14.0132	14.4222	15.4082	15.2703	16.2874	14.5699	6.56708	8.11862	6.84792	8.28891	GO:0004310:farnesyl-diphosphate farnesyltransferase activity,GO:0005783:endoplasmic reticulum,GO:0005886:plasma membrane,GO:0008610:lipid biosynthetic process,GO:0009058:biosynthetic process,GO:0016021:integral component of membrane,GO:0016740:transferase activity,GO:0016765:transferase activity, transferring alkyl or aryl (other than methyl) groups	zma:541614||path:zma00100||Steroid biosynthesis ,path:zma00909||Sesquiterpenoid and triterpenoid biosynthesis ,path:zma01100||Metabolic pathways ,path:zma01110||Biosynthesis of secondary metabolites	highly similar to ( 581) AT4G34640 | Symbols: SQS1, ERG9 | SQS1 (SQUALENE SYNTHASE 1); farnesyl-diphosphate farnesyltransferase | chr4:16538489-16541655 FORWARDhighly similar to ( 704) loc_os03g59040 12003.m101539 protein squalene synthetase, putative, expressedSQS_PSY Trans_IPPS_HH ERG9 Trans_IPPS Isoprenoid_Biosyn_C1 no original description	IPR002060:Squ/phyt_synthse,IPR006449:Squal_synth,IPR008949:Terpenoid_synth,IPR019845:Squalene/phytoene_synthase_CS
GRMZM2G080565	1.78947	1.86611	1.25414	1.74544	5.93562	5.65121	4.78538	4.23266	4.46474	4.15585	3.86766	4.14117	2.53938	1.98232	1.52164	1.70372	GO:0008150:biological_process,GO:0016740:transferase activity,GO:0016757:transferase activity, transferring glycosyl groups,no annotation	zma:100279791||path:no annotation	highly similar to ( 582) AT1G52630 | Symbols: | unknown protein | chr1:19606470-19607848 REVERSEhighly similar to ( 718) loc_os08g42550 12008.m080223 protein AP2 domain containing protein, expressedDUF246 no original description	IPR019378:GDP-Fuc_O-FucTrfase,IPR024709:FucosylTrfase_pln
GRMZM2G160151	10.3002	9.96356	10.8055	12.9684	14.586	16.874	17.0051	20.3328	20.2584	18.6869	19.9326	20.9369	4.39447	5.77384	5.94651	10.9349	GO:0004518:nuclease activity,GO:0005515:protein binding,GO:0005634:nucleus,GO:0006397:mRNA processing,GO:0010197:polar nucleus fusion,GO:0016787:hydrolase activity,GO:0090305:nucleic acid phosphodiester bond hydrolysis,no annotation	zma:100279987||path:zma03015||mRNA surveillance pathway	highly similar to ( 617) AT2G01730 | Symbols: ATCPSF73-II, EDA26 | ATCPSF73-II (cleavage and polyadenylation specificity factor 73 kDa subunit-II); catalytic/ protein binding | chr2:320597-323845 FORWARDweakly similar to ( 129) CPSF2_ORYSA Cleavage and polyadenylation specificity factor 100 kDa subunit (CPSF 100 kDa subunit) - Oryza sativa (Rice)highly similar to ( 735) loc_os09g23380 12009.m0549…	IPR001279:Beta-lactamas-like,IPR011108:RMMBL,IPR022712:Beta_Casp
GRMZM2G161168	3.37332	3.15552	2.88042	2.64125	0.816456	1.34321	0.994439	1.06726	0.490061	1.01523	1.32311	0.461585	2.33987	4.29589	2.46876	2.5909	no annotation	zma:100383679||path:no annotation	highly similar to ( 620) AT3G19340 | Symbols: | LOCATED IN: plasma membrane; EXPRESSED IN: 26 plant structures; EXPRESSED DURING: 15 growth stages; BEST Arabidopsis thaliana protein match is: aminopeptidase (TAIR:AT5G13940.1); Has 143 Blast hits to 138 proteins in 46 species: Archae - 0; Bacteria - 59; Metazoa - 12; Fungi - 0; Plants - 51; Viruses - 0; Other Eukaryotes - 21 (source: NCBI BLink). …	IPR022227:DUF3754
GRMZM2G062394	36.7814	31.0015	36.6827	37.9766	19.3772	16.2346	19.426	18.6364	19.1801	17.745	18.099	21.4564	33.0324	32.8248	44.0252	33.5404	GO:0004721:phosphoprotein phosphatase activity,GO:0005634:nucleus,GO:0005730:nucleolus,GO:0005737:cytoplasm,GO:0005886:plasma membrane,GO:0016787:hydrolase activity	zma:100381284||path:zma03015||mRNA surveillance pathway	highly similar to ( 629) AT3G58500 | Symbols: PP2A-3, EP7 | PP2A-3 (PROTEIN PHOSPHATASE 2A-3); protein serine/threonine phosphatase | chr3:21635503-21638911 REVERSEhighly similar to ( 659) PP2A2_ORYSA Serine/threonine-protein phosphatase PP2A-2 catalytic subunit (EC 3.1.3.16) - Oryza sativa (Rice)highly similar to ( 659) loc_os03g59060 12003.m35470 protein OsPP2Ac-2 - Phosphatase 2A isoform 2 bel…	IPR004843:Metallo_PEstase_dom,IPR006186:Ser/Thr-sp_prot-phosphatase,IPR029052:Metallo-depent_PP-like
GRMZM2G157168	11.482	17.822	34.5191	32.9434	7.50321	7.77552	13.1027	5.07917	5.64492	8.94307	4.56277	2.20661	14.0219	21.221	22.717	23.6553	GO:0016020:membrane,GO:0016021:integral component of membrane	zma:100272489||path:no annotation	highly similar to ( 631) AT1G77380 | Symbols: AAP3, ATAAP3 | AAP3; amino acid transmembrane transporter | chr1:29075201-29077252 REVERSEhighly similar to ( 759) loc_os12g08130 12012.m04800 protein amino acid transporter, putative, expressedAa_trans no original description	IPR013057:AA_transpt_TM
GRMZM2G521844	1.06305	1.29158	1.80485	1.90463	3.85464	3.83077	3.32389	4.19193	4.21432	3.57967	3.315	4.19674	1.6235	1.04661	1.46288	1.9711	GO:0003756:protein disulfide isomerase activity,GO:0005783:endoplasmic reticulum,GO:0005789:endoplasmic reticulum membrane,GO:0006457:protein folding,GO:0016671:oxidoreductase activity, acting on a sulfur group of donors, disulfide as acceptor,GO:0050660:flavin adenine dinucleotide binding,GO:0055114:oxidation-reduction process	zma:100282141||path:zma04141||Protein processing in endoplasmic reticulum	highly similar to ( 633) AT1G72280 | Symbols: AERO1 | AERO1 (Arabidopsis endoplasmic reticulum oxidoreductins 1); FAD binding / electron carrier/ oxidoreductase, acting on sulfur group of donors, disulfide as acceptor / protein binding | chr1:27212039-27214506 REVERSEhighly similar to ( 754) loc_os03g52340 12003.m35402 protein endoplasmic oxidoreductin-1 precursor, putative, expressedERO1 ERO1 no…	IPR007266:ER_oxidoreductin-1
GRMZM5G828229	33.8644	48.8834	21.8359	25.1933	83.1755	106.272	45.4168	53.0639	25.8065	50.6009	43.5184	48.3914	30.3162	42.1174	23.2285	26.4796	GO:0005524:ATP binding,GO:0005739:mitochondrion,GO:0009409:response to cold,GO:0009507:chloroplast,GO:0009536:plastid,GO:0009570:chloroplast stroma,GO:0010319:stromule,GO:0016491:oxidoreductase activity,GO:0016656:monodehydroascorbate reductase (NADH) activity,GO:0042744:hydrogen peroxide catabolic process,GO:0046686:response to cadmium ion,GO:0050660:flavin adenine dinucleotide binding,GO:005511…	zma:100272772||path:zma00053||Ascorbate and aldarate metabolism ,path:zma01100||Metabolic pathways	highly similar to ( 653) AT1G63940 | Symbols: MDAR6 | monodehydroascorbate reductase, putative | chr1:23730095-23733534 FORWARDmoderately similar to ( 355) MDAR_PEA Monodehydroascorbate reductase (EC 1.6.5.4) (MDAR) (Ascorbate free radical reductase) (AFR reductase) - Pisum sativum (Garden pea)highly similar to ( 801) loc_os08g05570 12008.m26579 protein monodehydroascorbate reductase, chloroplast…	IPR001327:Pyr_OxRdtase_NAD-bd_dom,IPR013027:FAD_pyr_nucl-diS_OxRdtase,IPR023753:Pyr_nucl-diS_OxRdtase_FAD/NAD
GRMZM2G044481	10.4341	2.0002	9.72476	10.4662	32.1948	43.8483	32.2837	18.7035	33.0564	36.6928	18.8104	13.6166	15.7794	2.82935	7.70323	9.90198	GO:0000287:magnesium ion binding,GO:0008152:metabolic process,GO:0009507:chloroplast,GO:0009686:gibberellin biosynthetic process,GO:0009905:ent-copalyl diphosphate synthase activity,GO:0010333:terpene synthase activity,GO:0016829:lyase activity,GO:0046872:metal ion binding,GO:0051504:diterpene phytoalexin precursor biosynthetic process pathway	zma:542165||path:zma00904||Diterpenoid biosynthesis ,path:zma01100||Metabolic pathways ,path:zma01110||Biosynthesis of secondary metabolites	highly similar to ( 657) AT4G02780 | Symbols: GA1, ABC33, ATCPS1 | GA1 (GA REQUIRING 1); ent-copalyl diphosphate synthase/ magnesium ion binding | chr4:1237881-1244766 REVERSEhighly similar to ( 654) KSA_PEA Ent-kaurene synthase A, chloroplast precursor (EC 5.5.1.13) (Ent-copalyl diphosphate synthase) (KSA) - Pisum sativum (Garden pea)highly similar to ( 954) loc_os02g17780 12002.m07022 protein e…	IPR001906:Terpene_synth_N,IPR005630:Terpene_synthase_metal-bd,IPR008930:Terpenoid_cyclase/PrenylTrfase,IPR008949:Terpenoid_synth
GRMZM2G134156	3.1945	2.97203	3.61605	2.98943	1.03411	1.23917	1.19142	1.14925	1.48413	1.10471	0.973881	1.56716	2.86466	2.67344	2.67684	3.16363	GO:0005794:Golgi apparatus	zma:100383057||path:no annotation	highly similar to ( 691) AT3G26370 | Symbols: | unknown protein | chr3:9656886-9659741 FORWARDhighly similar to ( 748) loc_os06g47290 12006.m09255 protein growth regulator like protein, putative, expressedDUF246 no original description	IPR019378:GDP-Fuc_O-FucTrfase,IPR024709:FucosylTrfase_pln
GRMZM2G422576	31.3311	22.3227	16.569	16.4099	10.3783	14.1791	8.83013	5.71882	9.16829	9.83599	7.48032	7.19901	25.0105	24.3806	15.778	16.742	GO:0004672:protein kinase activity,GO:0004674:protein serine/threonine kinase activity,GO:0004683:calmodulin-dependent protein kinase activity,GO:0005509:calcium ion binding,GO:0005524:ATP binding,GO:0005886:plasma membrane,GO:0006468:protein phosphorylation,GO:0016020:membrane,GO:0016772:transferase activity, transferring phosphorus-containing groups	zma:100381527||path:no annotation,zma:100383313||path:no annotation	highly similar to ( 697) AT2G41140 | Symbols: CRK1, ATCRK1, ATCBK3 | CRK1 (CDPK-RELATED KINASE 1); calcium ion binding / calcium-dependent protein serine/threonine phosphatase/ calmodulin-dependent protein kinase/ kinase | chr2:17150492-17153378 FORWARDhighly similar to ( 661) CRK_DAUCA CDPK-related protein kinase (EC 2.7.11.1) (PK421) - Daucus carota (Carrot)highly similar to ( 799) loc_os07g447…	IPR000719:Prot_kinase_cat_dom,IPR002048:EF_hand_Ca-bd,IPR002290:Ser/Thr_dual-sp_kinase_dom,IPR008271:Ser/Thr_kinase_AS,IPR011009:Kinase-like_dom,IPR011992:EF-hand-like_dom,IPR017441:Protein_kinase_ATP_BS
GRMZM2G146192	5.87888	2.7864	1.19202	2.17464	13.1236	9.18477	8.42045	8.0467	11.9228	5.29782	4.06553	4.60245	5.81049	2.19249	3.25701	2.33053	GO:0004553:hydrolase activity, hydrolyzing O-glycosyl compounds,GO:0005975:carbohydrate metabolic process,GO:0008152:metabolic process,GO:0009505:plant-type cell wall,GO:0010214:seed coat development,GO:0016787:hydrolase activity,GO:0016798:hydrolase activity, acting on glycosyl bonds,GO:0046556:alpha-L-arabinofuranosidase activity,GO:0048046:apoplast	zma:100279508||path:no annotation	highly similar to ( 708) AT1G02640 | Symbols: BXL2, ATBXL2 | BXL2 (BETA-XYLOSIDASE 2); hydrolase, hydrolyzing O-glycosyl compounds | chr1:564293-567580 FORWARDmoderately similar to ( 468) XYNB_PRUPE Putative beta-D-xylosidase (EC 3.2.1.-) (PpAz152) (Fragment) - Prunus persica (Peach)highly similar to ( 902) loc_os11g44950 12011.m08328 protein auxin-induced beta-glucosidase, putative, expressedGly…	IPR001764:Glyco_hydro_3_N,IPR002772:Glyco_hydro_3_C,IPR017853:Glycoside_hydrolase_SF,IPR026891:Fn3-like,IPR026892:Glyco_hydro_3
GRMZM2G473711	2.61159	1.66269	1.79734	0.989234	0.136003	0.153685	0.159567	0.130282	0.253738	0.0703657	0.0883783	0.0434931	2.59625	2.05347	1.73	1.07167	GO:0004553:hydrolase activity, hydrolyzing O-glycosyl compounds,GO:0005975:carbohydrate metabolic process,GO:0008152:metabolic process,GO:0009044:xylan 1,4-beta-xylosidase activity,GO:0009827:plant-type cell wall modification,GO:0016787:hydrolase activity,GO:0016798:hydrolase activity, acting on glycosyl bonds	zma:542684||path:zma00460||Cyanoamino acid metabolism ,path:zma00500||Starch and sucrose metabolism ,path:zma00940||Phenylpropanoid biosynthesis ,path:zma01100||Metabolic pathways ,path:zma01110||Biosynthesis of secondary metabolites	highly similar to ( 715) AT5G20950 | Symbols: | glycosyl hydrolase family 3 protein | chr5:7107609-7110775 REVERSEhighly similar to ( 892) loc_os03g53790 12003.m10348 protein periplasmic beta-glucosidase precursor, putative, expressedBglX Glyco_hydro_3 Glyco_hydro_3_C no original description	IPR001764:Glyco_hydro_3_N,IPR002772:Glyco_hydro_3_C,IPR017853:Glycoside_hydrolase_SF,IPR026892:Glyco_hydro_3
GRMZM2G076225	2.63844	2.4927	1.08041	1.13837	6.49782	5.1387	3.46174	3.29956	2.44375	3.39635	3.46679	2.71056	1.56241	1.48995	1.19355	1.19667	GO:0005507:copper ion binding,GO:0009505:plant-type cell wall,GO:0016020:membrane,GO:0016491:oxidoreductase activity,GO:0055114:oxidation-reduction process	zma:100285637||path:no annotation	highly similar to ( 718) AT1G76160 | Symbols: sks5 | sks5 (SKU5 Similar 5); copper ion binding / oxidoreductase | chr1:28578211-28581020 REVERSEhighly similar to ( 521) NTP3_TOBAC Pollen-specific protein NTP303 precursor - Nicotiana tabacum (Common tobacco)highly similar to ( 853) loc_os07g32660 12007.m07529 protein L-ascorbate oxidase homolog precursor, putative, expressedCu-oxidase_3 Cu-oxidase…	IPR001117:Cu-oxidase,IPR008972:Cupredoxin,IPR011706:Cu-oxidase_2,IPR011707:Cu-oxidase_3
GRMZM2G005791	9.39202	9.78585	11.0062	11.7799	3.96077	4.6921	5.14043	5.01319	5.97316	5.39217	4.69813	3.77108	8.89958	11.6039	11.794	11.3523	GO:0005216:ion channel activity,GO:0005249:voltage-gated potassium channel activity,GO:0006811:ion transport,GO:0006813:potassium ion transport,GO:0016020:membrane,GO:0055085:transmembrane transport,no annotation	zma:100286178||path:zma04626||Plant-pathogen interaction ,zma:100384835||path:no annotation	highly similar to ( 824) AT4G30360 | Symbols: ATCNGC17, CNGC17 | ATCNGC17; calmodulin binding / cyclic nucleotide binding / ion channel | chr4:14855060-14857779 REVERSEnearly identical (1004) loc_os06g08850 12006.m05604 protein cyclic nucleotide-gated ion channel 14, putative, expressed no original description	IPR000595:cNMP-bd_dom,IPR003938:K_chnl_volt-dep_EAG/ELK/ERG,IPR005821:Ion_trans_dom,IPR014710:RmlC-like_jellyroll,IPR018490:cNMP-bd-like
GRMZM2G377539	4.22433	3.99456	4.49948	3.86869	5.69631	8.91014	9.02248	13.0977	11.3311	11.2356	10.3946	12.6511	0.809829	0.933423	0.544487	3.58567	no annotation	zma:100272605||path:no annotation,zma:100281496||path:no annotation	moderately similar to ( 201) AT5G64940 | Symbols: ATATH13, ATH13 | ATATH13; transporter | chr5:25949116-25953326 FORWARDmoderately similar to ( 233) loc_os02g36570 12002.m08744 protein ATATH13, putative, expressed no original description	no annotation
GRMZM2G041015	11.0559	8.86674	7.35707	5.88428	12.8547	15.4013	11.9745	11.4924	14.3974	14.2546	12.14	14.2366	3.87652	4.16601	2.71696	5.84155	no annotation	zma:100282934||path:no annotation	moderately similar to ( 202) AT2G46225 | Symbols: ABIL1 | ABIL1 (Abi-1-like 1) | chr2:18982113-18984074 FORWARDmoderately similar to ( 308) ABIL1_ORYSA Probable protein ABIL1 (Abl interactor-like protein 1) - Oryza sativa (Rice)moderately similar to ( 308) loc_os01g43420 12001.m10605 protein protein ABIL1, putative, expressed no original description	IPR028457:ABI
GRMZM2G088140	5.25978	4.15101	5.83403	5.76921	8.87315	12.0802	8.84476	11.6182	10.0092	11.452	12.1466	11.9282	4.11921	6.48478	4.36613	5.20219	GO:0003677:DNA binding,GO:0003700:sequence-specific DNA binding transcription factor activity,GO:0005634:nucleus,GO:0006351:transcription, DNA-templated,GO:0006355:regulation of transcription, DNA-templated,GO:0043565:sequence-specific DNA binding	zma:100193697||path:no annotation	moderately similar to ( 207) AT1G32150 | Symbols: | bZIP transcription factor family protein | chr1:11566022-11568317 FORWARDweakly similar to ( 162) HBP1A_WHEAT Transcription factor HBP-1a (Histone-specific transcription factor HBP1) - Triticum aestivum (Wheat)moderately similar to ( 386) loc_os12g13170 12012.m26746 protein transcription factor HBP-1a, putative, expressedMFMR BRLZ bZIP_1 no orig…	IPR004827:bZIP,IPR012900:MFMR
GRMZM2G038931	61.209	60.3295	41.4016	17.9083	44.3098	36.7625	19.7057	7.12946	38.2049	24.7099	12.2941	8.5571	83.0186	77.6754	43.0018	20.6068	no annotation	zma:100276373||path:no annotation	moderately similar to ( 207) AT4G31330 | Symbols: | unknown protein | chr4:15202354-15203151 FORWARDmoderately similar to ( 293) loc_os09g32100 12009.m06300 protein expressed proteinDUF599 no original description	IPR006747:DUF599
GRMZM2G067238	41.6701	24.6102	6.56616	4.40314	71.7892	44.3108	19.2615	8.5506	37.124	32.2874	11.94	10.8192	16.5449	13.6553	3.13652	3.7822	no annotation	zma:100275230||path:no annotation	moderately similar to ( 208) AT4G31330 | Symbols: | unknown protein | chr4:15202354-15203151 FORWARDmoderately similar to ( 266) loc_os08g40940 12008.m08073 protein expressed proteinDUF599 no original description	IPR006747:DUF599
GRMZM2G169914	0.489837	0.67696	0.77262	0.337886	2.69479	2.38794	2.89387	3.66519	1.62294	2.5604	3.11138	2.43767	0.80206	0.444802	0.672338	0.493274	GO:0000095:S-adenosyl-L-methionine transmembrane transporter activity,GO:0005739:mitochondrion,GO:0006810:transport,GO:0009507:chloroplast,GO:0009536:plastid,GO:0009658:chloroplast organization,GO:0009941:chloroplast envelope,GO:0015805:S-adenosyl-L-methionine transport,GO:0016020:membrane,GO:0016021:integral component of membrane,GO:0055085:transmembrane transport,GO:1901962:S-adenosyl-L-methion…	zma:100381476||path:no annotation	moderately similar to ( 209) AT1G34065 | Symbols: SAMC2 | SAMC2 (S-adenosylmethionine carrier 2); binding | chr1:12398717-12401036 REVERSEmoderately similar to ( 238) loc_os07g19460 12007.m06381 protein mitochondrial carrier protein PET8, putative, expressedMito_carr no original description	IPR002067:Mit_carrier,IPR018108:Mitochondrial_sb/sol_carrier,IPR023395:Mt_carrier_dom
GRMZM2G047600	22.8727	40.2227	8.19548	20.81	33.8015	15.1368	39.5104	35.9335	16.3636	15.3417	15.8108	30.6314	6.84459	6.809	7.3029	13.5742	GO:0003677:DNA binding,GO:0003682:chromatin binding	zma:100285675||path:no annotation	moderately similar to ( 209) AT1G48000 | Symbols: MYB112, AtMYB112 | MYB112 (myb domain protein 112); DNA binding / transcription factor | chr1:17704269-17706377 REVERSEweakly similar to ( 146) MYBA2_ORYSA Myb-related protein MYBAS2 - Oryza sativa (Rice)moderately similar to ( 252) loc_os01g19330 12001.m08470 protein cpm7, putative, expressed no original description	IPR001005:SANT/Myb,IPR009057:Homeodomain-like,IPR017930:Myb_dom
GRMZM2G022090	3.42071	5.43876	6.06559	6.93709	5.41162	8.38983	12.1802	14.3355	12.6134	11.3607	19.2722	19.0827	1.89203	2.27973	4.4906	6.83148	no annotation	zma:100274051||path:no annotation,zma:100282381||path:no annotation	moderately similar to ( 209) AT2G43945 | Symbols: | unknown protein | chr2:18197995-18199988 REVERSEmoderately similar to ( 218) loc_os01g23680 12001.m43000 protein cysteine sulfinate desulfinase/cysteine desulfurase and related enzymes, putative, expressed no original description	no annotation
GRMZM2G113272	0.242076	1.84369	0.782475	1.1395	3.39901	6.55625	4.58942	3.33656	0.952785	4.86118	3.10236	2.34612	0.170031	1.16677	0.680538	0.830111	no annotation	zma:100273988||path:no annotation	moderately similar to ( 209) loc_os06g47930 12006.m09319 protein expressed protein no original description	no annotation
GRMZM2G009196	2.2602	4.56555	1.709	2.43675	9.21407	7.44399	6.91157	8.46339	5.1188	6.62835	7.32867	7.38866	1.73581	2.0129	2.56282	1.67817	GO:0004746:riboflavin synthase activity,GO:0009231:riboflavin biosynthetic process,GO:0009507:chloroplast,GO:0016491:oxidoreductase activity,GO:0055114:oxidation-reduction process	zma:100282978||path:zma00740||Riboflavin metabolism ,path:zma01100||Metabolic pathways	moderately similar to ( 215) AT2G20690 | Symbols: | lumazine-binding family protein | chr2:8923342-8924621 FORWARDmoderately similar to ( 347) loc_os12g35580 12012.m073853 protein riboflavin synthase alpha chain, putative, expressedRibC PRK09289 PRK13020 Lum_binding no original description	IPR001783:Lumazine-bd,IPR017938:Riboflavin_synthase-like_b-brl,IPR023366:ATPase_F1/A1-cplx_a_su_N,IPR026017:Lumazine-bd_dom
GRMZM2G013461	121.51	125.996	116.525	94.6625	68.3578	48.3909	71.489	51.4355	60.5897	52.6737	53.4995	57.0326	149.171	104.374	129.641	102.332	GO:0004869:cysteine-type endopeptidase inhibitor activity,GO:0009628:response to abiotic stimulus,GO:0010466:negative regulation of peptidase activity,GO:0030414:peptidase inhibitor activity,GO:0050897:cobalt ion binding	zma:542213||path:no annotation	moderately similar to ( 216) AT3G12490 | Symbols: ATCYSB | cysteine protease inhibitor, putative / cystatin, putative | chr3:3960523-3961777 REVERSEweakly similar to ( 121) CYTI_VIGUN Cysteine proteinase inhibitor (Cystatin) - Vigna unguiculata (Cowpea)moderately similar to ( 268) loc_os01g16430 12001.m08239 protein multidomain cystatin, putative, expressed no original description	IPR000010:Prot_inh_cystat,IPR018073:Prot_inh_cystat_CS,IPR020381:Prot_inh_cystat_cons-reg,IPR027214:Cystatin
AC210013.4_FG018	12.5758	3.2094	3.95894	5.21352	28.0863	6.09056	10.6059	8.31658	38.0762	8.58409	11.1626	18.3136	15.0249	2.43621	4.91237	3.76348	no annotation	zma:100277775||path:no annotation	moderately similar to ( 216) AT5G19855 | Symbols: | unknown protein | chr5:6712166-6713445 REVERSEmoderately similar to ( 246) loc_os03g59320 12003.m10830 protein expressed protein no original description	IPR003435:Chaperonin_RcbX
GRMZM2G016802	8.71529	15.177	9.92728	16.3892	5.90644	5.96026	6.70723	7.52187	4.13226	6.71711	3.78572	6.93881	13.3341	19.0092	14.0087	15.2536	GO:0006952:defense response,GO:0043531:ADP binding	zma:100382486||path:no annotation	moderately similar to ( 219) AT3G46530 | Symbols: RPP13 | RPP13 (RECOGNITION OF PERONOSPORA PARASITICA 13); ATP binding | chr3:17130739-17133246 REVERSEnearly identical (1163) loc_os01g70080 12001.m13056 protein NB-ARC domain containing protein, expressedNB-ARC no original description	IPR002182:NB-ARC,IPR027417:P-loop_NTPase
GRMZM2G073114	0.119956	0.268633	0.148223	0.158543	40.1016	42.2751	25.3456	16.7496	19.0942	21.9748	11.7884	5.98499	0.66437	0.362397	0.466334	0.591279	no annotation	no annotation	moderately similar to ( 221) RIP3_ORYSA Ripening-related protein 3 precursor - Oryza sativa (Rice)moderately similar to ( 221) loc_os10g34840 12010.m06308 protein ripening-related protein 3 precursor, putative, expressed no original description	IPR009009:Barwin-related_endoglucanase,IPR014733:Barwin-like_endoglucanase
GRMZM2G024395	9.14636	9.09616	14.6273	14.1718	16.979	11.7911	26.6164	28.9041	20.5241	18.4154	26.2539	32.9609	6.13935	4.70082	10.277	13.7686	no annotation	zma:100216982||path:no annotation	moderately similar to ( 222) loc_os03g59250 12003.m10824 protein expressed protein no original description	IPR012438:DUF1639
GRMZM2G055052	9.44723	22.16	9.72805	17.399	26.8546	18.5438	28.3939	21.9127	15.6137	16.0208	14.485	22.2277	6.19724	7.07108	6.81888	11.1039	GO:0000151:ubiquitin ligase complex,GO:0004842:ubiquitin-protein transferase activity,GO:0005488:binding,GO:0016567:protein ubiquitination	zma:100286029||path:no annotation	moderately similar to ( 224) AT1G66160 | Symbols: ATCMPG1, CMPG1 | U-box domain-containing protein | chr1:24637218-24638513 FORWARDvery weakly similar to (96.7) SPL11_ORYSA Spotted leaf protein 11 (Spotted leaf11) (Cell death-related protein SPL11) - Oryza sativa (Rice)highly similar to ( 511) loc_os03g13740 12003.m06818 protein immediate-early fungal elicitor protein CMPG1, putative, expressedUb…	IPR003613:Ubox_domain,IPR011989:ARM-like,IPR013083:Znf_RING/FYVE/PHD,IPR016024:ARM-type_fold
GRMZM2G166944	19.5668	16.48	8.92173	15.1361	8.80842	7.68668	6.84038	3.51419	5.33971	2.89597	5.13483	6.93603	25.6374	13.4191	20.8597	18.7269	GO:0004553:hydrolase activity, hydrolyzing O-glycosyl compounds,GO:0005618:cell wall,GO:0005737:cytoplasm,GO:0005886:plasma membrane,GO:0005975:carbohydrate metabolic process,GO:0006073:cellular glucan metabolic process,GO:0007568:aging,GO:0009408:response to heat,GO:0009409:response to cold,GO:0009505:plant-type cell wall,GO:0009612:response to mechanical stimulus,GO:0009733:response to auxin,GO…	zma:100191584||path:no annotation	moderately similar to ( 229) AT5G57550 | Symbols: XTR3 | XTR3 (XYLOGLUCAN ENDOTRANSGLYCOSYLASE 3); hydrolase, acting on glycosyl bonds / xyloglucan:xyloglucosyl transferase | chr5:23305055-23306384 REVERSEmoderately similar to ( 213) BRU1_SOYBN Brassinosteroid-regulated protein BRU1 precursor - Glycine max (Soybean)moderately similar to ( 243) loc_os06g48200 12006.m09346 protein xyloglucan endotr…	IPR000757:Glyco_hydro_16,IPR008263:Glycoside_hydrolase_16_AS,IPR008985:ConA-like_lec_gl_sf,IPR010713:XET_C,IPR013320:ConA-like_subgrp,IPR016455:XET
GRMZM2G042639	17.0298	13.3431	23.0035	17.0546	42.9	27.1883	48.7005	25.2957	73.2103	34.9607	48.6822	82.7678	11.2318	12.1558	24.2183	12.2876	GO:0005515:protein binding	zma:542388||path:zma00480||Glutathione metabolism	moderately similar to ( 230) AT3G55040 | Symbols: GSTL2 | GSTL2 | chr3:20398718-20400305 REVERSEmoderately similar to ( 447) IN21_MAIZE IN2-1 protein - Zea mays (Maize)moderately similar to ( 370) loc_os03g17480 12003.m07175 protein IN2-1 protein, putative, expressedGST_C_Lambda no original description	IPR004045:Glutathione_S-Trfase_N,IPR010987:Glutathione-S-Trfase_C-like,IPR012336:Thioredoxin-like_fold
GRMZM2G146913	22.6726	20.8365	41.5946	24.1658	19.4793	4.89884	19.2138	11.8452	28.7517	16.0655	14.8998	15.6349	52.5542	30.1103	56.5245	27.1629	GO:0005515:protein binding,GO:0006749:glutathione metabolic process,GO:0016740:transferase activity,GO:0046686:response to cadmium ion	zma:100280815||path:zma00480||Glutathione metabolism	moderately similar to ( 232) AT1G10360 | Symbols: ATGSTU18, GST29 | ATGSTU18 (GLUTATHIONE S-TRANSFERASE TAU 18); glutathione transferase | chr1:3395738-3396806 REVERSEmoderately similar to ( 236) GSTU6_ORYSA Probable glutathione S-transferase GSTU6 (EC 2.5.1.18) (28 kDa cold-induced protein) - Oryza sativa (Rice)moderately similar to ( 342) loc_os01g49720 12001.m11159 protein glutathione S-transf…	IPR004045:Glutathione_S-Trfase_N,IPR004046:GST_C,IPR010987:Glutathione-S-Trfase_C-like,IPR012336:Thioredoxin-like_fold
GRMZM2G425427	0.439511	2.275	0.727978	0.857708	9.00731	2.19423	15.6122	17.4383	6.47345	7.25565	5.92171	16.2587	0.238062	0.763715	0.602553	0.860478	GO:0003677:DNA binding,GO:0003682:chromatin binding	zma:100501299||path:no annotation	moderately similar to ( 233) AT1G48000 | Symbols: MYB112, AtMYB112 | MYB112 (myb domain protein 112); DNA binding / transcription factor | chr1:17704269-17706377 REVERSEweakly similar to ( 153) GAM1_ORYSA Transcription factor GAMYB (OsGAMyb) - Oryza sativa (Rice)moderately similar to ( 251) loc_os05g04210 12005.m04954 protein cpm5, putative, expressed no original description	IPR001005:SANT/Myb,IPR009057:Homeodomain-like,IPR017930:Myb_dom
GRMZM2G468657	20.3072	52.2376	28.4014	54.1775	98.3714	43.1863	152.761	99.9759	46.0804	59.3448	83.0153	104.233	9.57527	14.0607	18.2016	32.9633	GO:0004190:aspartic-type endopeptidase activity,GO:0006508:proteolysis,GO:0008233:peptidase activity,GO:0016787:hydrolase activity	zma:100284311||path:no annotation	moderately similar to ( 233) AT2G03200 | Symbols: | aspartyl protease family protein | chr2:966506-967891 REVERSEmoderately similar to ( 436) loc_os07g34940 12007.m07750 protein aspartic proteinase nepenthesin-1 precursor, putative, expressedAsp no original description	IPR001461:Peptidase_A1,IPR001969:Peptidase_aspartic_AS,IPR021109:Peptidase_aspartic
GRMZM2G010460	65.6704	46.3336	64.4905	69.0365	15.9863	23.5827	32.163	30.225	44.0352	32.2856	27.0081	29.246	69.328	46.5292	58.7483	66.8475	GO:0016881:acid-amino acid ligase activity,no annotation	zma:100194284||path:zma04120||Ubiquitin mediated proteolysis	moderately similar to ( 233) AT3G15355 | Symbols: UBC25, PFU1 | UBC25 (UBIQUITIN-CONJUGATING ENZYME 25); small conjugating protein ligase | chr3:5183858-5186669 FORWARDmoderately similar to ( 369) loc_os01g13280 12001.m07938 protein baculoviral IAP repeat-containing protein 6, putative, expressedUBCc UQ_con UBCc COG5078 no original description	IPR000608:UBQ-conjugat_E2,IPR016135:UBQ-conjugating_enzyme/RWD,no annotation
GRMZM2G158045	10.5601	14.578	12.6082	12.9036	34.4188	16.8408	38.9254	30.5707	30.8809	26.5478	27.2173	41.3129	14.1926	9.71307	12.1753	11.2092	GO:0000166:nucleotide binding,GO:0004672:protein kinase activity,GO:0004674:protein serine/threonine kinase activity,GO:0005524:ATP binding,GO:0005886:plasma membrane,GO:0006468:protein phosphorylation,GO:0016772:transferase activity, transferring phosphorus-containing groups	zma:100193511||path:no annotation	moderately similar to ( 235) AT4G17660 | Symbols: | protein kinase, putative | chr4:9831401-9833006 FORWARDweakly similar to ( 129) NORK_MEDTR Nodulation receptor kinase precursor (EC 2.7.11.1) (Does not make infections protein 2) (Symbiosis receptor-like kinase) (MtSYMRK) - Medicago truncatula (Barrel medic)moderately similar to ( 367) loc_os06g50100 12006.m09534 protein protein kinase APK1B, ch…	IPR000719:Prot_kinase_cat_dom,IPR008271:Ser/Thr_kinase_AS,IPR011009:Kinase-like_dom,IPR013320:ConA-like_subgrp,IPR017441:Protein_kinase_ATP_BS
GRMZM2G164640	0.923879	0.678415	1.68932	1.16044	3.63869	2.72388	5.80813	4.40097	3.35254	3.54985	3.69016	3.51322	1.2194	1.01159	1.82158	1.60759	no annotation	zma:100273535||path:no annotation	moderately similar to ( 236) loc_os01g49614 12001.m43492 protein Ser/Thr protein kinase, putative, expressed no original description	no annotation
GRMZM5G826321	1.08807	1.87647	0.837891	0.449955	6.18598	8.93294	3.01085	2.07976	2.9932	4.38255	2.02143	1.61196	1.77055	1.76693	0.841283	0.566771	GO:0008152:metabolic process,GO:0016787:hydrolase activity	zma:100272258||path:no annotation	moderately similar to ( 239) AT1G47480 | Symbols: | hydrolase | chr1:17417623-17419296 FORWARDweakly similar to ( 133) GID1_ORYSA Gibberellin receptor GID1 (EC 3.-.-.-) (Gibberellin-insensitive dwarf protein 1) (Protein GIBBERELLIN INSENSITIVE DWARF1) - Oryza sativa (Rice)moderately similar to ( 354) loc_os09g28720 12009.m06023 protein gibberellin receptor GID1L2, putative, expressedAbhydrolase_3…	IPR013094:AB_hydrolase_3,IPR029058:AB_hydrolase
GRMZM2G175927	3.54104	2.78427	3.38015	5.06594	18.5608	9.03556	12.9576	6.12246	9.78008	13.4111	6.90568	6.18293	1.39352	1.40445	2.00433	2.92687	GO:0004190:aspartic-type endopeptidase activity,GO:0006508:proteolysis,GO:0008233:peptidase activity,GO:0016787:hydrolase activity	zma:100273195||path:no annotation	moderately similar to ( 239) AT2G03200 | Symbols: | aspartyl protease family protein | chr2:966506-967891 REVERSEmoderately similar to ( 418) loc_os07g34940 12007.m07750 protein aspartic proteinase nepenthesin-1 precursor, putative, expressedAsp no original description	IPR001461:Peptidase_A1,IPR001969:Peptidase_aspartic_AS,IPR021109:Peptidase_aspartic
GRMZM2G340578	0.512269	0.180464	0.248353	0.32003	3.10792	1.0812	1.20878	1.5869	1.59428	0.616298	0.763325	2.1105	0.644003	0.174433	0.305573	0.171673	GO:0016021:integral component of membrane,GO:0055085:transmembrane transport	zma:100281807||path:no annotation	moderately similar to ( 241) AT5G17860 | Symbols: CAX7 | CAX7 (calcium exchanger 7); calcium:sodium antiporter/ cation:cation antiporter | chr5:5902638-5904350 REVERSEmoderately similar to ( 371) loc_os03g45370 12003.m09566 protein K-exchanger-like protein, putative, expressed no original description	IPR004837:NaCa_Exmemb
GRMZM2G093622	6.61036	2.85569	5.14973	3.83127	26.0353	29.1258	16.317	10.6137	23.1617	18.2005	7.99834	10.777	7.0626	4.41263	4.2413	4.96636	GO:0005576:extracellular region,GO:0030145:manganese ion binding,GO:0045735:nutrient reservoir activity,GO:0046872:metal ion binding,GO:0048046:apoplast	zma:100286113||path:no annotation	moderately similar to ( 245) AT5G39110 | Symbols: | germin-like protein, putative | chr5:15657802-15658584 REVERSEmoderately similar to ( 221) GLP1_MESCR Germin-like protein precursor - Mesembryanthemum crystallinum (Common ice plant)moderately similar to ( 360) loc_os12g05860 12012.m04577 protein germin-like protein subfamily 1 member 8 precursor, putative, expressedCupin_1 no original descripti…	IPR001929:Germin,IPR006045:Cupin_1,IPR011051:RmlC_Cupin,IPR014710:RmlC-like_jellyroll,IPR019780:Germin_Mn-BS
GRMZM2G135277	65.6309	30.6919	35.6515	20.5094	34.3472	18.2402	16.8023	13.8102	30.4066	16.6912	15.3796	14.5207	100.998	32.5626	39.2912	25.5788	GO:0000166:nucleotide binding,GO:0008152:metabolic process,GO:0016491:oxidoreductase activity,GO:0055114:oxidation-reduction process	zma:100383092||path:no annotation	moderately similar to ( 247) AT3G59710 | Symbols: | short-chain dehydrogenase/reductase (SDR) family protein | chr3:22055220-22057156 REVERSEmoderately similar to ( 370) loc_os02g39490 12002.m09037 protein carbonyl reductase 3, putative, expressedfabG fabG FabG PRK12939 DltE fabG PRK12826 PRK06179 PRK07201 PRK08213 PRK08643 COG4221 PRK07774 PRK07454 PRK12829 PRK12429 fabG PRK06181 PRK07890 PRK073…	IPR002198:DH_sc/Rdtase_SDR,IPR002347:Glc/ribitol_DH,IPR016040:NAD(P)-bd_dom
GRMZM2G476685	1.64787	2.35178	0.535165	0.454982	6.12669	5.24036	2.62601	1.58413	2.47996	2.28694	1.80959	1.43983	1.6388	1.13812	0.373148	0.596756	GO:0000278:mitotic cell cycle,GO:0005515:protein binding,GO:0005634:nucleus,GO:0007049:cell cycle,GO:0010440:stomatal lineage progression,GO:0042023:DNA endoreduplication,GO:0045736:negative regulation of cyclin-dependent protein serine/threonine kinase activity,GO:0051301:cell division,no annotation	zma:100283450||path:no annotation	moderately similar to ( 251) AT1G70210 | Symbols: CYCD1;1 | CYCD1;1 (CYCLIN D1;1); cyclin-dependent protein kinase regulator | chr1:26440015-26441980 FORWARDmoderately similar to ( 293) loc_os08g32540 12008.m07248 protein cyclin delta-2, putative, expressedCyclin_N no original description	IPR004367:Cyclin_C-dom,IPR006671:Cyclin_N,IPR013763:Cyclin-like,no annotation
GRMZM2G167865	0.678916	1.68685	0.681502	0.209043	8.88765	4.05235	2.68539	3.16622	5.20983	4.76382	3.45453	3.26448	1.08139	1.41186	0.447801	0.63202	no annotation	zma:541623||path:no annotation	moderately similar to ( 252) AT3G19430 | Symbols: | late embryogenesis abundant protein-related / LEA protein-related | chr3:6736382-6738330 REVERSEmoderately similar to ( 419) loc_os01g73700 12001.m13397 protein transposon protein, putative, unclassified, expressedRoot_cap no original description	IPR009646:Root_cap
GRMZM2G462118	1.51833	5.42664	2.29646	3.51743	12.8233	6.23706	24.7321	16.5768	10.5377	14.0803	16.5527	14.1055	1.82383	2.65334	2.46145	3.01281	GO:0000079:regulation of cyclin-dependent protein serine/threonine kinase activity,GO:0006355:regulation of transcription, DNA-templated,GO:0019901:protein kinase binding	zma:100280496||path:no annotation	moderately similar to ( 252) AT4G19600 | Symbols: CYCT1;4 | CYCT1;4; cyclin-dependent protein kinase | chr4:10673619-10676532 FORWARDmoderately similar to ( 399) loc_os02g04010 12002.m05750 protein cyclin-K, putative, expressedCCL1 no original description	IPR006671:Cyclin_N,IPR013763:Cyclin-like,IPR015429:Cyclin_C/H/T/L
GRMZM2G461793	13.9576	15.4585	17.3346	17.1093	6.06788	8.19135	6.18381	7.9946	5.53328	7.35919	8.28803	7.20281	11.0246	17.1914	12.9011	18.2691	GO:0001510:RNA methylation,GO:0008150:biological_process,GO:0009220:pyrimidine ribonucleotide biosynthetic process	zma:100283525||path:no annotation	moderately similar to ( 253) AT1G23280 | Symbols: | MAK16 protein-related | chr1:8260865-8262650 REVERSEmoderately similar to ( 336) loc_os07g16950 12007.m079650 protein MAK16-like protein RBM13, putative, expressedMak16 MAK16 no original description	IPR006958:Mak16,IPR029004:L28e/Mak16
GRMZM2G055698	83.3512	229.99	107.469	141.32	388.033	134.523	348.2	303.423	207.917	196.811	284.874	338.979	65.9728	61.7047	121.918	136.627	GO:0004252:serine-type endopeptidase activity,GO:0005794:Golgi apparatus,GO:0006508:proteolysis,GO:0016021:integral component of membrane	zma:100283507||path:no annotation,zma:100383023||path:no annotation	moderately similar to ( 256) AT1G63120 | Symbols: ATRBL2 | ATRBL2 (Arabidopsis thaliana Rhomboid-like 2); serine-type endopeptidase | chr1:23409054-23410725 REVERSEmoderately similar to ( 371) loc_os03g02530 12003.m05794 protein membrane protein, putative, expressedRhomboid no original description	IPR002610:Peptidase_S54_rhomboid,IPR022764:Peptidase_S54_rhomboid_dom
GRMZM2G018695	2.77553	1.80152	1.30888	1.2279	9.32501	8.45507	7.1746	5.04849	6.73245	9.0082	4.84018	4.94719	3.9766	2.32157	2.74409	1.77254	no annotation	zma:100275178||path:no annotation	moderately similar to ( 256) AT3G60680 | Symbols: | unknown protein | chr3:22430246-22431745 FORWARDmoderately similar to ( 469) loc_os10g36400 12010.m06450 protein expressed proteinDUF641 no original description	IPR006943:DUF641_pln
GRMZM2G003526	1.52732	0.529079	4.93466	8.50107	6.04769	3.08723	12.7823	6.13798	4.42818	3.84046	7.29501	17.4353	0.575249	0.270256	1.39425	2.28544	GO:0005506:iron ion binding,GO:0006633:fatty acid biosynthetic process,GO:0016491:oxidoreductase activity,GO:0055114:oxidation-reduction process	zma:100282881||path:zma00600||Sphingolipid metabolism ,path:zma01100||Metabolic pathways	moderately similar to ( 259) AT1G14290 | Symbols: SBH2 | SBH2 (SPHINGOID BASE HYDROXYLASE 2); catalytic/ sphingosine hydroxylase | chr1:4880307-4881784 REVERSEmoderately similar to ( 336) loc_os01g46940 12001.m10891 protein protein SUR2, putative, expressedERG3 no original description	IPR006694:Fatty_acid_hydroxylase
GRMZM2G005103	2.68584	1.95326	2.03008	2.35958	0.392589	0.739676	0.480636	0.502254	0.471436	0.443047	0.66887	0.241511	1.23903	2.28082	1.52736	2.41939	GO:0016757:transferase activity, transferring glycosyl groups	zma:100192027||path:zma00500||Starch and sucrose metabolism ,path:zma00520||Amino sugar and nucleotide sugar metabolism ,path:zma01110||Biosynthesis of secondary metabolites	moderately similar to ( 259) AT2G38650 | Symbols: GAUT7, LGT7 | GAUT7 (GALACTURONOSYLTRANSFERASE 7); polygalacturonate 4-alpha-galacturonosyltransferase/ transferase, transferring glycosyl groups | chr2:16161856-16165523 REVERSEmoderately similar to ( 434) loc_os07g48370 12007.m09050 protein transferase, transferring glycosyl groups, putative, expressedGlyco_transf_8 no original description	IPR002495:Glyco_trans_8,IPR029044:Nucleotide-diphossugar_trans
GRMZM2G386163	4.35487	3.13395	7.80151	4.64756	2.50192	2.77804	3.13616	2.3746	2.99117	3.2965	2.37217	2.47019	10.5939	6.5591	8.85548	4.94209	GO:0003677:DNA binding,GO:0006355:regulation of transcription, DNA-templated	zma:100281380||path:no annotation	moderately similar to ( 260) AT2G24430 | Symbols: ANAC039 | ANAC038 (ARABIDOPSIS NAC DOMAIN CONTAINING PROTEIN 38); transcription factor | chr2:10383517-10386386 REVERSEmoderately similar to ( 221) NAC77_ORYSA NAC domain-containing protein 77 (ONAC077) (ONAC300) - Oryza sativa (Rice)moderately similar to ( 412) loc_os09g32260 12009.m060025 protein ANAC079/ANAC080, putative, expressedNAM no origin…	IPR003441:NAM,IPR025312:DUF4216
GRMZM2G169356	3.28863	13.9252	3.9283	4.81272	55.4255	27.1487	32.3272	13.1852	16.0267	33.175	12.0831	6.1334	5.57792	10.1064	0.931589	5.32211	GO:0003677:DNA binding,GO:0003682:chromatin binding	zma:100283401||path:no annotation	moderately similar to ( 263) AT1G66230 | Symbols: MYB20, AtMYB20 | MYB20 (myb domain protein 20); DNA binding / transcription factor | chr1:24677322-24678246 FORWARDmoderately similar to ( 251) ODO1_PETHY ODORANT1 protein (MYB-like protein ODO1) - Petunia hybrida (Petunia)moderately similar to ( 288) loc_os09g23620 12009.m05519 protein odorant 1 protein, putative, expressed no original description	IPR001005:SANT/Myb,IPR009057:Homeodomain-like,IPR017930:Myb_dom
GRMZM5G839014	1.56883	1.06359	0.542685	0.635099	5.11677	2.47888	2.93709	2.74261	6.75648	2.29972	2.31605	3.28538	1.39159	0.791551	0.622293	0.738546	GO:0006508:proteolysis,GO:0008233:peptidase activity,no annotation	zma:100284472||path:no annotation	moderately similar to ( 265) AT3G57810 | Symbols: | OTU-like cysteine protease family protein | chr3:21416336-21417809 FORWARDmoderately similar to ( 353) loc_os08g39560 12008.m07937 protein OTU-like cysteine protease family protein, expressedOTU no original description	IPR003323:OTU,no annotation
GRMZM2G022506	2.25511	1.2792	1.31238	1.10917	5.47138	4.64938	4.17867	2.88864	4.38258	3.74771	3.15579	2.78273	1.63777	1.51672	0.895394	0.780161	GO:0008150:biological_process,no annotation	zma:100191215||path:no annotation	moderately similar to ( 271) AT1G74530 | Symbols: | unknown protein | chr1:28009723-28012044 REVERSEmoderately similar to ( 429) loc_os08g07430 12008.m04881 protein expressed protein no original description	no annotation
GRMZM2G318942	1.95869	0.733275	2.83503	4.17704	0	0	0	0	0	0	0	0	2.4326	3.98344	0.990305	2.33893	GO:0005093:Rab GDP-dissociation inhibitor activity,GO:0015031:protein transport	zma:100501867||path:no annotation	moderately similar to ( 273) AT2G44100 | Symbols: ATGDI1, AT-GDI1 | ATGDI1 (ARABIDOPSIS THALIANA GUANOSINE NUCLEOTIDE DIPHOSPHATE DISSOCIATION INHIBITOR 1); RAB GDP-dissociation inhibitor | chr2:18241804-18244731 FORWARDmoderately similar to ( 302) loc_os05g34540 12005.m07685 protein rab GDP dissociation inhibitor alpha, putative, expressedGDI MRS6 no original description	IPR000806:RabGDI,IPR018203:GDP_dissociation_inhibitor
GRMZM2G150726	7.83903	12.3741	8.00745	8.12401	3.84321	2.58015	4.66292	2.50167	3.71085	4.21625	2.52421	3.76118	11.8698	11.1698	12.6627	8.63386	no annotation	zma:100191241||path:no annotation	moderately similar to ( 275) AT5G10750 | Symbols: | unknown protein | chr5:3399072-3399980 FORWARDmoderately similar to ( 410) loc_os06g48320 12006.m09358 protein lipid binding protein, putative, expressedDUF1336 no original description	IPR009769:DUF1336
GRMZM2G410782	3.91404	1.89104	5.80663	12.1887	0.587936	0.888574	1.13411	1.46555	1.45606	0.582128	1.37616	2.13972	3.46639	9.27379	3.76574	7.24394	GO:0005622:intracellular,GO:0006886:intracellular protein transport	zma:100285221||path:no annotation	moderately similar to ( 279) AT5G01760 | Symbols: | VHS domain-containing protein / GAT domain-containing protein | chr5:291753-294127 FORWARDhighly similar to ( 787) loc_os05g39760 12005.m08154 protein protein transporter, putative, expressedVHS VHS VHS_Hrs_Vps27p VHS_Tom1 VHS VHS_STAM VHS_ENTH_ANTH GAT no original description	IPR002014:VHS,IPR004152:GAT,IPR008942:ENTH_VHS,IPR018205:VHS_subgr
GRMZM2G016677	1.22876	0.926458	1.87736	1.35472	0.38486	0.364829	0.574863	0.460627	0.860802	0.29531	0.619261	0.534952	5.0746	1.89901	3.82969	1.73658	GO:0005509:calcium ion binding,GO:0009523:photosystem II,GO:0009654:photosystem II oxygen evolving complex,GO:0015979:photosynthesis,GO:0019898:extrinsic component of membrane	no annotation	moderately similar to ( 280) AT2G30790 | Symbols: PSBP-2 | PSBP-2 (photosystem II subunit P-2); calcium ion binding | chr2:13119047-13120090 REVERSEmoderately similar to ( 313) PSBP_WHEAT Oxygen-evolving enhancer protein 2, chloroplast precursor (OEE2) (23 kDa subunit of oxygen evolving system of photosystem II) (OEC 23 kDa subunit) (23 kDa thylakoid membrane protein) - Triticum aestivum (Wheat)m…	IPR002683:PSII_PsbP,IPR016123:Mog1/PsbP_a/b/a-sand
GRMZM2G078178	1.66741	1.60598	0.852066	1.52836	4.27457	3.49821	4.7084	5.74197	3.1031	2.71449	4.38804	4.86274	2.00187	1.28723	2.02406	1.66142	GO:0009733:response to auxin,GO:0009734:auxin-activated signaling pathway,GO:0010087:phloem or xylem histogenesis,GO:0010305:leaf vascular tissue pattern formation	zma:100383305||path:no annotation	moderately similar to ( 281) AT4G14740 | Symbols: | phosphoinositide binding | chr4:8450567-8452679 REVERSEmoderately similar to ( 370) loc_os03g43510 12003.m09397 protein expressed proteinPH_2 DUF828 no original description	IPR008546:DUF828,IPR013666:PH_pln
GRMZM2G072315	71.3964	102.411	68.3618	57.2208	262.62	157.925	177.107	156.864	138.43	166.833	204.536	177.194	72.8787	59.5179	94.037	57.9819	GO:0003735:structural constituent of ribosome,GO:0005730:nucleolus,GO:0005840:ribosome,GO:0006412:translation,GO:0009507:chloroplast,GO:0015934:large ribosomal subunit,GO:0016020:membrane,GO:0022625:cytosolic large ribosomal subunit,GO:0022626:cytosolic ribosome	zma:100283655||path:zma03010||Ribosome	moderately similar to ( 285) AT3G24830 | Symbols: | 60S ribosomal protein L13A (RPL13aB) | chr3:9064613-9065871 FORWARDmoderately similar to ( 273) RL13A_LUPLU 60S ribosomal protein L13a - Lupinus luteus (European yellow lupin)moderately similar to ( 300) loc_os03g54890 12003.m101506 protein 60S ribosomal protein L13a, putative, expressedRibosomal_L13 rpl13p Ribosomal_L13 RplM no original descrip…	IPR005755:Ribosomal_L13_euk/arc,IPR005822:Ribosomal_L13,IPR023564:Ribosomal_L13_dom
GRMZM2G066219	7.10998	6.54597	1.51727	1.06672	24.8608	20.5868	10.5056	4.84495	7.22516	9.47334	7.12519	4.17893	8.38926	2.40869	2.01242	1.77588	GO:0016021:integral component of membrane	zma:100281813||path:no annotation	moderately similar to ( 285) AT3G25290 | Symbols: | auxin-responsive family protein | chr3:9208955-9210353 FORWARDmoderately similar to ( 429) loc_os09g32470 12009.m06333 protein membrane protein, putative, expressedB561 DUF568 no original description	IPR004877:Cyt_b561_euk,IPR005018:DOMON_domain,IPR006593:Cyt_b561/ferric_Rdtase_TM,IPR017214:UCP037471
GRMZM5G822563	11.0468	13.5502	9.7599	11.7132	18.548	17.4686	13.9661	13.4095	17.0882	16.8026	15.4321	17.809	6.73899	8.66971	4.76811	6.43698	GO:0000814:ESCRT II complex,GO:0005515:protein binding,GO:0005768:endosome,GO:0006810:transport,GO:0015031:protein transport,no annotation	zma:100856904||path:zma04144||Endocytosis	moderately similar to ( 285) AT4G19003 | Symbols: VPS25 | VPS25 | chr4:10407571-10408582 REVERSEmoderately similar to ( 332) loc_os01g46932 12001.m150676 protein vacuolar protein sorting protein 25, putative, expressedESCRT-II no original description	IPR008570:ESCRT-II_cplx_vps25-sub,IPR011991:WHTH_trsnscrt_rep_DNA-bd_dom,IPR014041:ESCRT-II_cplx_Vps25-sub_N
GRMZM2G006480	18.0299	12.3337	17.5196	12.6222	2.67408	1.04902	4.324	4.50183	14.3416	2.46747	2.26571	4.03737	18.0377	11.1448	14.7912	11.22	GO:0003824:catalytic activity,GO:0006520:cellular amino acid metabolic process,GO:0008483:transaminase activity,GO:0009058:biosynthetic process,GO:0030170:pyridoxal phosphate binding	zma:100191816||path:zma00130||Ubiquinone and other terpenoid-quinone biosynthesis ,path:zma00270||Cysteine and methionine metabolism ,path:zma00350||Tyrosine metabolism ,path:zma00360||Phenylalanine metabolism ,path:zma00400||Phenylalanine, tyrosine and tryptophan biosynthesis ,path:zma00950||Isoquinoline alkaloid biosynthesis ,path:zma00960||Tropane, piperidine and pyridine alkaloid biosynthesis…	moderately similar to ( 285) AT5G53970 | Symbols: | aminotransferase, putative | chr5:21910676-21912594 FORWARDhighly similar to ( 592) loc_os11g42510 12011.m28857 protein tyrosine aminotransferase, putative, expressedCOG0436 PRK08363 PRK09265 PRK05794 Aminotran_1_2 PRK05764 PRK08443 PRK08069 PRK06056 PRK07212 PRK08362 PRK07367 PRK06575 PRK07777 PRK06348 PRK06855 PRK07543 PRK07310 PRK06375 ARO8 P…	IPR004839:Aminotransferase_I/II,IPR005958:TyrNic_aminoTrfase,IPR015421:PyrdxlP-dep_Trfase_major_sub1,IPR015422:PyrdxlP-dep_Trfase_major_sub2,IPR015424:PyrdxlP-dep_Trfase,IPR021178:Tyrosine_transaminase
GRMZM2G033198	7.05159	4.86492	4.99797	4.33667	13.7163	9.93337	11.0942	8.84272	14.8613	11.4623	8.7371	8.93305	7.18008	4.99875	5.97197	4.28609	GO:0006662:glycerol ether metabolic process,GO:0009055:electron carrier activity,GO:0009507:chloroplast,GO:0009534:chloroplast thylakoid,GO:0009535:chloroplast thylakoid membrane,GO:0010190:cytochrome b6f complex assembly,GO:0015035:protein disulfide oxidoreductase activity,GO:0016671:oxidoreductase activity, acting on a sulfur group of donors, disulfide as acceptor,GO:0045454:cell redox homeosta…	zma:100285864||path:no annotation	moderately similar to ( 286) AT4G37200 | Symbols: HCF164 | HCF164; oxidoreductase, acting on sulfur group of donors, disulfide as acceptor | chr4:17509836-17511230 REVERSEmoderately similar to ( 363) loc_os03g55820 12003.m10493 protein thiol disulfide interchange protein txlA, putative, expressedTxlA no original description	IPR005746:Thioredoxin,IPR012336:Thioredoxin-like_fold,IPR013766:Thioredoxin_domain
GRMZM2G168439	43.8896	24.6417	9.40922	4.86327	16.0922	14.5581	1.68721	0.803689	6.01044	4.56543	1.05274	0.77035	57.941	26.3009	10.4114	6.31584	GO:0005215:transporter activity,GO:0005773:vacuole,GO:0005774:vacuolar membrane,GO:0006810:transport,GO:0006833:water transport,GO:0006950:response to stress,GO:0015204:urea transmembrane transporter activity,GO:0015250:water channel activity,GO:0015840:urea transport,GO:0016020:membrane,GO:0016021:integral component of membrane,GO:0071918:urea transmembrane transport	zma:541893||path:no annotation	moderately similar to ( 296) AT4G01470 | Symbols: GAMMA-TIP3, TIP1;3 | TIP1;3 (TONOPLAST INTRINSIC PROTEIN 1;3); urea transmembrane transporter/ water channel | chr4:625092-625850 REVERSEmoderately similar to ( 347) TIP12_ORYSA Probable aquaporin TIP1.2 (Tonoplast intrinsic protein 1.2) (OsTIP1.2) - Oryza sativa (Rice)moderately similar to ( 347) loc_os01g74450 12001.m13470 protein aquaporin TIP1…	IPR000425:MIP,IPR022357:MIP_CS,IPR023271:Aquaporin-like
GRMZM2G382534	13.0951	7.45378	19.9093	13.8497	7.24218	2.59769	7.61234	3.80566	8.88448	6.2698	5.58703	10.7011	28.111	10.3933	20.6907	9.85125	GO:0005506:iron ion binding,GO:0006633:fatty acid biosynthetic process,GO:0016020:membrane,GO:0016021:integral component of membrane,GO:0016119:carotene metabolic process,GO:0016123:xanthophyll biosynthetic process,GO:0016491:oxidoreductase activity,GO:0055114:oxidation-reduction process	zma:100281693||path:zma00906||Carotenoid biosynthesis ,path:zma01100||Metabolic pathways ,path:zma01110||Biosynthesis of secondary metabolites	moderately similar to ( 301) AT4G25700 | Symbols: BETA-OHASE 1, B1, chy1 | BETA-OHASE 1 (BETA-HYDROXYLASE 1); carotene beta-ring hydroxylase | chr4:13094965-13095866 REVERSEmoderately similar to ( 336) loc_os03g03370 12003.m34991 protein beta-carotene hydroxylase, putative, expressed no original description	IPR006694:Fatty_acid_hydroxylase
GRMZM2G445575	69.4965	44.9171	114.644	59.6061	57.4813	39.7011	39.6115	29.8819	64.0738	43.2979	39.6138	26.3841	146.185	72.5567	76.4422	76.0802	GO:0003677:DNA binding,GO:0003700:sequence-specific DNA binding transcription factor activity,GO:0006351:transcription, DNA-templated,GO:0006355:regulation of transcription, DNA-templated,GO:0009409:response to cold,GO:0009862:systemic acquired resistance, salicylic acid mediated signaling pathway,GO:0042742:defense response to bacterium,GO:0043565:sequence-specific DNA binding	zma:100192007||path:zma04075||Plant hormone signal transduction	moderately similar to ( 312) AT5G10030 | Symbols: TGA4, OBF4 | TGA4 (TGACG MOTIF-BINDING FACTOR 4); DNA binding / calmodulin binding / transcription factor | chr5:3137648-3139295 REVERSEmoderately similar to ( 284) TGA1A_TOBAC TGACG-sequence-specific DNA-binding protein TGA-1A (TGA1a) (ASF-1 protein) - Nicotiana tabacum (Common tobacco)moderately similar to ( 399) loc_os04g54474 12004.m101669 pro…	IPR004827:bZIP,IPR025422:DOG1_domain
GRMZM2G061723	94.3273	150.107	65.6209	174.734	101.605	87.7022	225.243	259.817	71.9618	103.597	153.451	284.795	33.9267	38.9857	67.0181	134.08	GO:0005515:protein binding,no annotation	zma:100279877||path:no annotation	moderately similar to ( 313) AT2G26190 | Symbols: | calmodulin-binding family protein | chr2:11147901-11150082 REVERSEmoderately similar to ( 410) loc_os01g38980 12001.m10178 protein calmodulin binding protein, putative, expressed no original description	IPR000048:IQ_motif_EF-hand-BS,no annotation
GRMZM2G150893	3.72575	4.93142	12.6227	7.92964	3.87398	3.12605	3.79453	2.24468	1.51923	1.50309	3.93729	2.75611	7.61809	6.30743	14.9753	10.2544	GO:0004601:peroxidase activity,GO:0005618:cell wall,GO:0005773:vacuole,GO:0005886:plasma membrane,GO:0006979:response to oxidative stress,GO:0009416:response to light stimulus,GO:0009505:plant-type cell wall,GO:0009651:response to salt stress,GO:0009826:unidimensional cell growth,GO:0010043:response to zinc ion,GO:0016020:membrane,GO:0016491:oxidoreductase activity,GO:0020037:heme binding,GO:0042…	zma:100216995||path:zma00360||Phenylalanine metabolism ,path:zma00940||Phenylpropanoid biosynthesis ,path:zma01100||Metabolic pathways ,path:zma01110||Biosynthesis of secondary metabolites	moderately similar to ( 313) AT5G06730 | Symbols: | peroxidase, putative | chr5:2080207-2081621 REVERSEmoderately similar to ( 268) PER2_CUCSA Peroxidase 2 (EC 1.11.1.7) (CUP2) (Fragment) - Cucumis sativus (Cucumber)moderately similar to ( 453) loc_os10g02040 12010.m03627 protein peroxidase 54 precursor, putative, expressedsecretory_peroxidase plant_peroxidase peroxidase ascorbate_peroxidase no o…	IPR000823:Peroxidase_pln,IPR002016:Haem_peroxidase_pln/fun/bac,IPR010255:Haem_peroxidase,IPR019793:Peroxidases_heam-ligand_BS
GRMZM2G127404	11.661	13.1372	10.3035	14.3996	25.8726	17.4166	39.0046	61.3692	30.6909	30.1378	58.684	67.3246	11.0183	8.86953	15.8097	18.6019	no annotation	zma:100277603||path:no annotation	moderately similar to ( 314) AT1G64980 | Symbols: | unknown protein | chr1:24137840-24138619 REVERSEmoderately similar to ( 384) loc_os10g37230 12010.m06519 protein expressed protein no original description	IPR029044:Nucleotide-diphossugar_trans
GRMZM2G479110	14.3468	6.90927	16.0152	10.3666	4.17561	6.17974	3.73104	3.01839	5.2484	3.93449	3.6076	3.11129	15.0951	10.678	15.2494	10.8874	GO:0000160:phosphorelay signal transduction system,GO:0003677:DNA binding,GO:0003682:chromatin binding	zma:100274010||path:no annotation	moderately similar to ( 326) AT2G25180 | Symbols: ARR12 | ARR12 (ARABIDOPSIS RESPONSE REGULATOR 12); transcription factor/ two-component response regulator | chr2:10724490-10726961 REVERSEvery weakly similar to (90.1) PRR95_ORYSA Two-component response regulator-like PRR95 (Pseudo-response regulator 95) (OsPRR95) - Oryza sativa (Rice)highly similar to ( 812) loc_os02g55320 12002.m10558 protein tw…	IPR001005:SANT/Myb,IPR001789:Sig_transdc_resp-reg_receiver,IPR006447:Myb_dom_plants,IPR009057:Homeodomain-like,IPR011006:CheY-like_superfamily,IPR017053:Response_reg_B-typ_pln,IPR017930:Myb_dom
GRMZM2G139024	1.53862	0.923775	1.45979	1.86634	3.0293	3.68751	3.49091	5.30324	3.94972	3.53144	4.10826	4.90102	1.35326	1.38562	1.2537	1.87305	GO:0003677:DNA binding,GO:0003700:sequence-specific DNA binding transcription factor activity,GO:0005634:nucleus,GO:0005667:transcription factor complex,GO:0005737:cytoplasm,GO:0006351:transcription, DNA-templated,GO:0006355:regulation of transcription, DNA-templated,GO:0007049:cell cycle,GO:0042023:DNA endoreduplication,GO:0046982:protein heterodimerization activity	zma:100383020||path:no annotation	moderately similar to ( 330) AT5G03415 | Symbols: DPB, ATDPB | DPB; protein binding / protein heterodimerization | chr5:842842-845200 FORWARDmoderately similar to ( 400) loc_os10g30420 12010.m05904 protein transcription factor Dp-1, putative, expressedDP no original description	IPR003316:E2F_TDP,IPR011991:WHTH_trsnscrt_rep_DNA-bd_dom,IPR014889:Transc_factor_DP_C,IPR015648:Transcrpt_fac_DP
GRMZM2G075132	10.6663	6.1522	7.26511	6.51644	2.3443	3.26545	2.61978	2.587	1.59502	1.88124	2.34484	2.84549	8.14034	6.95814	9.40117	7.68644	no annotation	zma:100381659||path:no annotation	moderately similar to ( 333) AT1G50660 | Symbols: | unknown protein | chr1:18771386-18774385 FORWARDhighly similar to ( 662) loc_os05g41910 12005.m08365 protein expressed protein no original description	no annotation
GRMZM2G057208	37.8812	32.0368	4.07518	2.20485	3.82017	5.90584	0.848446	0.342266	1.70544	5.66428	1.1224	0.821141	9.39083	21.5809	2.53383	1.99066	GO:0005506:iron ion binding,GO:0016705:oxidoreductase activity, acting on paired donors, with incorporation or reduction of molecular oxygen,GO:0020037:heme binding,GO:0055114:oxidation-reduction process	zma:100279427||path:no annotation	moderately similar to ( 334) AT4G37320 | Symbols: CYP81D5 | CYP81D5; electron carrier/ heme binding / iron ion binding / monooxygenase/ oxygen binding | chr4:17559742-17561690 REVERSEmoderately similar to ( 254) C93A1_SOYBN Cytochrome P450 93A1 (EC 1.14.-.-) - Glycine max (Soybean)highly similar to ( 608) loc_os02g30100 12002.m08153 protein cytochrome P450 81E1, putative, expressedp450 CypX no or…	IPR001128:Cyt_P450,IPR002401:Cyt_P450_E_grp-I,IPR017972:Cyt_P450_CS
GRMZM2G050450	21.0116	11.7272	16.5217	10.657	73.7035	26.5045	33.696	29.0238	65.6231	40.1203	20.8029	31.9476	31.5535	15.4023	15.7175	9.17245	GO:0016747:transferase activity, transferring acyl groups other than amino-acyl groups	zma:100286158||path:no annotation	moderately similar to ( 348) AT5G17540 | Symbols: | transferase family protein | chr5:5782061-5783682 REVERSEweakly similar to ( 144) HCBT1_DIACA Anthranilate N-benzoyltransferase protein 1 (EC 2.3.1.144) (Anthranilate N-hydroxycinnamoyl/benzoyltransferase 1) - Dianthus caryophyllus (Carnation) (Clove pink)highly similar to ( 728) loc_os06g49660 12006.m09490 protein taxadien-5-alpha-ol O-acetyltr…	IPR003480:Transferase,IPR023213:CAT-like_dom
GRMZM2G361391	2.35901	1.41931	2.4187	2.05001	4.57381	4.77228	5.47909	7.94857	4.84823	5.35153	6.15367	6.07608	1.69522	2.26369	1.63783	2.6149	no annotation	zma:100502164||path:no annotation	moderately similar to ( 352) AT2G02150 | Symbols: | pentatricopeptide (PPR) repeat-containing protein | chr2:547389-552229 REVERSE no original description	IPR026319:ZC2HC1
GRMZM2G066996	15.5442	18.2938	11.3771	12.556	30.6754	30.9957	28.9031	22.8771	27.6516	29.2756	24.942	29.8812	16.5997	16.2891	14.8361	12.1547	GO:0004867:serine-type endopeptidase inhibitor activity,GO:0005615:extracellular space	zma:100381285||path:no annotation	moderately similar to ( 357) AT1G47710 | Symbols: | serpin, putative / serine protease inhibitor, putative | chr1:17558271-17560061 FORWARDmoderately similar to ( 435) PRTZ_HORVU Protein Z (Z4) (Major endosperm albumin) - Hordeum vulgare (Barley)moderately similar to ( 468) loc_os03g41438 12003.m09209 protein protein Z, putative, expressedplant_SERPIN SERPIN Serpin SERPIN PAI-2 bacterial_SERPIN C…	IPR000215:Serpin_fam,IPR023795:Protease_inhib_I4_serpin_CS,IPR023796:Serpin_dom
GRMZM2G435393	4.68794	6.9575	7.75453	5.97607	3.88137	2.5971	5.53478	2.47722	2.95422	2.73405	2.26456	2.23259	8.37442	6.53451	11.6631	6.52634	GO:0003824:catalytic activity,GO:0008152:metabolic process,GO:0009058:biosynthetic process,GO:0016746:transferase activity, transferring acyl groups,GO:0016747:transferase activity, transferring acyl groups other than amino-acyl groups	zma:100272924||path:zma00945||Stilbenoid, diarylheptanoid and gingerol biosynthesis ,path:zma01110||Biosynthesis of secondary metabolites	moderately similar to ( 362) AT5G13930 | Symbols: CHS, TT4, ATCHS | TT4 (TRANSPARENT TESTA 4); naringenin-chalcone synthase | chr5:4488762-4490035 FORWARDmoderately similar to ( 380) CHSJ_PETHY Chalcone synthase J (EC 2.3.1.74) (Naringenin-chalcone synthase J) - Petunia hybrida (Petunia)moderately similar to ( 398) loc_os07g17010 12007.m06142 protein chalcone synthase 8, putative, expressedCHS_li…	IPR001099:Chalcone/stilbene_synthase_N,IPR011141:Polyketide_synthase_type-III,IPR012328:Chalcone/stilbene_synth_C,IPR016038:Thiolase-like_subgr,IPR016039:Thiolase-like
GRMZM2G122503	5.39602	5.97287	8.09862	2.61105	3.80107	2.67123	2.26444	0.601553	5.29432	2.62138	1.61308	1.28808	14.3133	7.1117	5.27663	3.4537	GO:0016747:transferase activity, transferring acyl groups other than amino-acyl groups	zma:100286158||path:no annotation	moderately similar to ( 369) AT5G17540 | Symbols: | transferase family protein | chr5:5782061-5783682 REVERSEweakly similar to ( 127) HCBT2_DIACA Anthranilate N-benzoyltransferase protein 2 (EC 2.3.1.144) (Anthranilate N-hydroxycinnamoyl/benzoyltransferase 2) - Dianthus caryophyllus (Carnation) (Clove pink)moderately similar to ( 484) loc_os10g35950 12010.m06411 protein 10-deacetylbaccatin III 10…	IPR003480:Transferase,IPR023213:CAT-like_dom
GRMZM2G431039	32.1895	28.3522	17.2099	14.1563	9.15028	12.0811	6.87669	5.37736	7.5378	17.0793	6.14907	5.4542	30.229	20.7352	15.0648	10.1633	GO:0004553:hydrolase activity, hydrolyzing O-glycosyl compounds,GO:0005975:carbohydrate metabolic process	zma:100285105||path:no annotation	moderately similar to ( 376) AT5G55180 | Symbols: | glycosyl hydrolase family 17 protein | chr5:22388834-22390561 FORWARDmoderately similar to ( 209) E13B_NICPL Glucan endo-1,3-beta-glucosidase, basic vacuolar isoform precursor (EC 3.2.1.39) ((1->3)-beta-glucan endohydrolase) ((1->3)-beta-glucanase) (Beta-1,3-endoglucanase, basic) - Nicotiana plumbaginifolia (Leadwort-leaved tobacco)moderately si…	IPR000490:Glyco_hydro_17,IPR012946:X8,IPR013781:Glyco_hydro_catalytic_dom,IPR017853:Glycoside_hydrolase_SF
GRMZM2G128651	7.21196	10.1566	19.639	15.1899	4.78984	5.69619	5.915	6.80237	3.17259	5.73657	6.88504	6.28451	9.42601	13.7417	18.6948	14.7815	no annotation	zma:100502385||path:no annotation	moderately similar to ( 376) AT5G64460 | Symbols: | FUNCTIONS IN: molecular_function unknown; INVOLVED IN: biological_process unknown; LOCATED IN: cellular_component unknown; EXPRESSED IN: 22 plant structures; EXPRESSED DURING: 13 growth stages; CONTAINS InterPro DOMAIN/s: Phosphoglycerate mutase (InterPro:IPR013078); BEST Arabidopsis thaliana protein match is: unknown protein (TAIR:AT1G58280.3);…	IPR013078:His_Pase_superF_clade-1,IPR029033:His_PPase_superfam
GRMZM2G110965	2.16562	3.23124	1.22019	0.948629	13.0344	22.2295	7.38872	7.54923	2.73384	16.4965	5.92112	2.17849	2.12012	2.4159	3.8639	0.710226	GO:0000166:nucleotide binding,GO:0008270:zinc ion binding,GO:0016491:oxidoreductase activity,GO:0055114:oxidation-reduction process	zma:100383885||path:no annotation	moderately similar to ( 381) AT3G03080 | Symbols: | NADP-dependent oxidoreductase, putative | chr3:698530-700278 REVERSEmoderately similar to ( 448) loc_os11g14910 12011.m05627 protein NADP-dependent oxidoreductase P1, putative, expressedCOG2130 Qor no original description	IPR002085:ADH_SF_Zn-type,IPR011032:GroES-like,IPR013149:ADH_C,IPR016040:NAD(P)-bd_dom
GRMZM2G413006	10.156	15.5968	3.72462	8.74324	33.9136	19.4213	45.5564	48.4693	16.3462	23.6101	41.0397	65.5867	3.99146	4.57329	5.18647	10.3347	GO:0004553:hydrolase activity, hydrolyzing O-glycosyl compounds,GO:0005618:cell wall,GO:0005737:cytoplasm,GO:0005886:plasma membrane,GO:0005975:carbohydrate metabolic process,GO:0006073:cellular glucan metabolic process,GO:0007568:aging,GO:0009408:response to heat,GO:0009409:response to cold,GO:0009505:plant-type cell wall,GO:0009612:response to mechanical stimulus,GO:0009733:response to auxin,GO…	zma:100283129||path:no annotation	moderately similar to ( 383) AT5G57560 | Symbols: TCH4, XTH22 | TCH4 (Touch 4); hydrolase, acting on glycosyl bonds / xyloglucan:xyloglucosyl transferase | chr5:23307296-23308235 REVERSEmoderately similar to ( 349) BRU1_SOYBN Brassinosteroid-regulated protein BRU1 precursor - Glycine max (Soybean)moderately similar to ( 474) loc_os06g48160 12006.m09342 protein xyloglucan endotransglucosylase/hydr…	IPR000757:Glyco_hydro_16,IPR008263:Glycoside_hydrolase_16_AS,IPR008264:Beta_glucanase,IPR008985:ConA-like_lec_gl_sf,IPR010713:XET_C,IPR013320:ConA-like_subgrp,IPR016455:XET
GRMZM2G159142	11.2891	4.74526	3.75746	3.01677	19.9397	10.7186	8.68062	7.90548	19.8919	8.95059	7.96404	9.26442	10.1003	3.77525	3.01132	3.87909	GO:0016021:integral component of membrane	zma:100277615||path:no annotation	moderately similar to ( 392) AT1G33230 | Symbols: | FUNCTIONS IN: molecular_function unknown; INVOLVED IN: biological_process unknown; LOCATED IN: integral to membrane; EXPRESSED IN: 22 plant structures; EXPRESSED DURING: 13 growth stages; CONTAINS InterPro DOMAIN/s: TMPIT-like (InterPro:IPR012926); BEST Arabidopsis thaliana protein match is: unknown protein (TAIR:AT4G10430.3); Has 198 Blast hits…	IPR012926:TMPIT
GRMZM2G432926	4.36764	5.66856	2.39133	2.24134	17.3193	12.3141	10.5572	5.58301	7.61812	9.98986	8.1179	3.23554	2.44183	3.33218	2.59027	1.92837	GO:0005215:transporter activity,GO:0006810:transport,GO:0016020:membrane	zma:542644||path:no annotation	moderately similar to ( 394) AT2G37170 | Symbols: PIP2B, PIP2;2 | PIP2B (PLASMA MEMBRANE INTRINSIC PROTEIN 2); water channel | chr2:15613624-15614791 REVERSEmoderately similar to ( 398) PIP22_ORYSA Probable aquaporin PIP2.2 (Plasma membrane intrinsic protein 2.2) (OsPIP2.2) - Oryza sativa (Rice)moderately similar to ( 398) loc_os02g41860 12002.m33784 protein aquaporin PIP2.2, putative, expressedM…	IPR000425:MIP,IPR022357:MIP_CS,IPR023271:Aquaporin-like
GRMZM2G099483	23.0753	15.8286	7.27967	6.69644	10.0971	9.91648	6.46041	4.24817	12.5966	7.87194	5.5139	3.90225	28.3767	17.2388	12.4573	8.731	no annotation	zma:100285963||path:no annotation	moderately similar to ( 399) AT3G14920 | Symbols: | unknown protein | chr3:5018275-5020104 FORWARDhighly similar to ( 750) loc_os01g10950 12001.m07715 protein peptide-N4-asparagine amidase A, putative, expressed no original description	IPR021102:PNGase_A
GRMZM2G349839	8.55166	9.1904	7.67415	3.98634	2.97432	3.59666	1.58444	0.827452	3.73117	3.46589	2.49948	1.44587	14.9967	8.4201	9.70132	3.18643	GO:0016787:hydrolase activity	zma:100381419||path:zma00230||Purine metabolism ,path:zma00240||Pyrimidine metabolism	moderately similar to ( 405) AT3G04080 | Symbols: ATAPY1 | ATAPY1 (APYRASE 1); ATPase/ calmodulin binding / nucleotide diphosphatase | chr3:1068068-1070917 REVERSEmoderately similar to ( 425) APY_SOLTU Apyrase precursor (EC 3.6.1.5) (ATP-diphosphatase) (Adenosine diphosphatase) (ADPase) (ATP-diphosphohydrolase) - Solanum tuberosum (Potato)highly similar to ( 552) loc_os11g03290 12011.m04525 prote…	IPR000407:GDA1_CD39_NTPase
GRMZM2G457287	15.9209	17.8969	49.1416	49.8807	8.22598	6.75335	12.7067	6.41695	6.87507	14.687	12.2432	6.2426	24.8133	18.783	43.0217	76.2111	no annotation	zma:100285736||path:no annotation	moderately similar to ( 409) AT3G13510 | Symbols: | unknown protein | chr3:4403776-4405741 FORWARDmoderately similar to ( 439) loc_os07g38590 12007.m08105 protein carboxyl-terminal peptidase, putative, expressedDUF239 no original description	IPR004314:DUF239,IPR025521:DUF4409
GRMZM2G060183	30.6234	16.0861	19.0009	25.2444	58.6774	54.5481	58.9693	77.252	103.443	56.6395	46.228	128.913	31.5492	17.37	25.798	30.2645	GO:0005215:transporter activity,GO:0006810:transport,GO:0016020:membrane,GO:0016021:integral component of membrane,GO:0022857:transmembrane transporter activity,GO:0022891:substrate-specific transmembrane transporter activity,GO:0055085:transmembrane transport	zma:100279532||path:no annotation	moderately similar to ( 409) AT3G18830 | Symbols: ATPLT5 | ATPLT5 (POLYOL TRANSPORTER 5); D-ribose transmembrane transporter/ D-xylose transmembrane transporter/ carbohydrate transmembrane transporter/ galactose transmembrane transporter/ glucose transmembrane transporter/ glycerol transmembrane transporter/ mann | chr3:6489000-6491209 REVERSEweakly similar to ( 123) STC_RICCO Sugar carrier prote…	IPR003663:Sugar/inositol_transpt,IPR005828:Sub_transporter,IPR005829:Sugar_transporter_CS,IPR016196:MFS_dom_general_subst_transpt,IPR020846:MFS_dom
GRMZM2G009400	0.342546	1.75401	0.902915	0.825871	19.0831	2.95429	14.3488	10.6632	18.7296	17.829	14.2745	10.0301	2.41902	1.2322	1.13236	0.605357	GO:0003824:catalytic activity,GO:0006520:cellular amino acid metabolic process,GO:0016829:lyase activity,GO:0016831:carboxy-lyase activity,GO:0019752:carboxylic acid metabolic process,GO:0030170:pyridoxal phosphate binding	zma:100281591||path:zma00350||Tyrosine metabolism ,path:zma00950||Isoquinoline alkaloid biosynthesis ,path:zma01100||Metabolic pathways ,path:zma01110||Biosynthesis of secondary metabolites	moderately similar to ( 414) AT2G20340 | Symbols: | tyrosine decarboxylase, putative | chr2:8779804-8782490 FORWARDmoderately similar to ( 455) TYDC2_PETCR Tyrosine decarboxylase 2 (EC 4.1.1.25) - Petroselinum crispum (Parsley) (Petroselinum hortense)highly similar to ( 670) loc_os05g43510 12005.m08478 protein tyrosine/DOPA decarboxylase 1, putative, expressedPyridoxal_deC GadB no original descri…	IPR002129:PyrdxlP-dep_de-COase,IPR010977:Aromatic_deC,IPR015421:PyrdxlP-dep_Trfase_major_sub1,IPR015422:PyrdxlP-dep_Trfase_major_sub2,IPR015424:PyrdxlP-dep_Trfase,IPR021115:Pyridoxal-P_BS
GRMZM2G090300	68.6927	75.1946	113.239	81.7164	40.3326	28.3065	38.1088	22.3382	24.508	41.705	24.8801	15.0667	89.5994	82.2742	87.6132	78.2037	GO:0016020:membrane,GO:0016021:integral component of membrane,no annotation	zma:100273433||path:no annotation	moderately similar to ( 421) AT2G25520 | Symbols: | phosphate translocator-related | chr2:10860950-10861993 FORWARDhighly similar to ( 512) loc_os05g41480 12005.m27616 protein plastidic phosphate translocator-like protein1, putative, expressedTPT no original description	IPR004853:DUF250,no annotation
GRMZM2G063897	1.98796	2.50118	0.757371	0.888552	6.04091	4.7153	2.64885	4.3274	2.75323	4.04638	2.83871	2.71734	1.83061	1.44625	1.30783	1.05362	GO:0000166:nucleotide binding,GO:0004672:protein kinase activity,GO:0004674:protein serine/threonine kinase activity,GO:0005524:ATP binding,GO:0005768:endosome,GO:0005886:plasma membrane,GO:0006468:protein phosphorylation,GO:0007155:cell adhesion,GO:0010008:endosome membrane,GO:0010014:meristem initiation,GO:0010089:xylem development,GO:0010090:trichome morphogenesis,GO:0012505:endomembrane syste…	zma:100285692||path:no annotation	moderately similar to ( 422) AT2G28250 | Symbols: NCRK | NCRK; kinase | chr2:12044004-12046339 FORWARDmoderately similar to ( 209) NORK_MEDTR Nodulation receptor kinase precursor (EC 2.7.11.1) (Does not make infections protein 2) (Symbiosis receptor-like kinase) (MtSYMRK) - Medicago truncatula (Barrel medic)highly similar to ( 661) loc_os02g02040 12002.m33504 protein protein kinase, putative, exp…	IPR000719:Prot_kinase_cat_dom,IPR008271:Ser/Thr_kinase_AS,IPR011009:Kinase-like_dom,IPR013320:ConA-like_subgrp,IPR017441:Protein_kinase_ATP_BS
AC234203.1_FG010	1.01409	1.4088	0.667172	1.07345	3.07205	2.86034	2.5623	3.04012	2.55088	2.69868	3.6397	3.01993	1.06544	0.976668	0.709515	1.01496	no annotation	zma:100192884||path:no annotation	moderately similar to ( 423) AT5G12900 | Symbols: | unknown protein | chr5:4072151-4074445 REVERSEhighly similar to ( 766) loc_os08g39740 12008.m07954 protein expressed protein no original description	no annotation
GRMZM2G097641	11.4513	15.3437	35.2032	40.3492	35.5041	29.9321	66.2243	65.3233	58.3539	46.6102	57.2094	85.2213	15.6971	15.8362	32.6883	30.5873	GO:0000287:magnesium ion binding,GO:0003824:catalytic activity,GO:0005634:nucleus,GO:0005737:cytoplasm,GO:0005886:plasma membrane,GO:0005986:sucrose biosynthetic process,GO:0008152:metabolic process,GO:0016311:dephosphorylation,GO:0016787:hydrolase activity,GO:0016791:phosphatase activity,GO:0046686:response to cadmium ion,GO:0050307:sucrose-phosphate phosphatase activity	zma:542661||path:no annotation	moderately similar to ( 440) AT2G35840 | Symbols: | sucrose-phosphatase 1 (SPP1) | chr2:15053952-15055776 FORWARDhighly similar to ( 593) loc_os05g05270 12005.m05054 protein sucrose phosphate synthase, putative, expressedS6PP S6PP_C no original description	IPR006378:Suc_phosP,IPR006379:HAD-SF_hydro_IIB,IPR006380:Sucrose-P_synthase,IPR012847:Sucrose_phosphatase_pln/cyn,IPR013679:S6PP_C,IPR023214:HAD-like_dom
GRMZM2G459363	87.5466	27.0239	36.1532	22.9961	20.743	14.2896	11.0257	10.3496	37.1794	14.9577	11.308	21.367	109.473	43.6713	51.1065	28.9957	GO:0016757:transferase activity, transferring glycosyl groups	zma:100279381||path:no annotation	moderately similar to ( 441) AT3G57380 | Symbols: | transferase, transferring glycosyl groups | chr3:21230002-21231672 FORWARDhighly similar to ( 684) loc_os07g46380 12007.m08855 protein glycosyltransferase, putative, expressedDUF563 no original description	IPR007657:Glycosyltransferase_AER61
GRMZM2G042782	10.6916	12.4649	10.1357	11.0871	0	0	0.62803	0	0	0	0.0417969	0	10.3889	13.3508	8.97274	11.0538	GO:0005509:calcium ion binding	zma:100279307||path:no annotation	moderately similar to ( 445) AT1G43690 | Symbols: | ubiquitin interaction motif-containing protein | chr1:16478519-16482589 FORWARDhighly similar to ( 571) loc_os04g34440 12004.m08538 protein expressed protein no original description	IPR011992:EF-hand-like_dom,IPR025257:DUF4205
GRMZM2G147724	2.38079	2.76471	6.4542	5.26725	1.14035	1.90631	1.69819	2.44075	1.78048	1.74073	1.81024	2.11085	5.67116	5.18309	6.89478	9.44956	GO:0030148:sphingolipid biosynthetic process,GO:0045140:inositol phosphoceramide synthase activity	zma:100192955||path:no annotation	moderately similar to ( 446) AT3G54020 | Symbols: | phosphatidic acid phosphatase-related / PAP2-related | chr3:20006098-20008020 FORWARDhighly similar to ( 565) loc_os05g21180 12005.m27764 protein expressed protein no original description	IPR025749:Sphingomyelin_synth-like_dom
GRMZM5G870184	1.87987	1.74664	2.77099	1.54116	9.88249	33.9926	12.0788	5.83427	23.2638	14.4637	4.27716	1.82458	3.38615	4.23297	0.736427	1.57516	GO:0005507:copper ion binding,GO:0010228:vegetative to reproductive phase transition of meristem,GO:0016491:oxidoreductase activity,GO:0046274:lignin catabolic process,GO:0046688:response to copper ion,GO:0046872:metal ion binding,GO:0048046:apoplast,GO:0052716:hydroquinone:oxygen oxidoreductase activity,GO:0055114:oxidation-reduction process	zma:100280281||path:no annotation	moderately similar to ( 462) AT3G09220 | Symbols: LAC7 | LAC7 (laccase 7); laccase | chr3:2827434-2830477 REVERSEweakly similar to ( 123) ASO_CUCSA L-ascorbate oxidase precursor (EC 1.10.3.3) (Ascorbase) (ASO) - Cucumis sativus (Cucumber)highly similar to ( 845) loc_os10g20610 12010.m05082 protein laccase LAC2-1, putative, expressedCu-oxidase_3 Cu-oxidase_2 Cu-oxidase SufI no original description	IPR001117:Cu-oxidase,IPR002355:Cu_oxidase_Cu_BS,IPR008972:Cupredoxin,IPR011706:Cu-oxidase_2,IPR011707:Cu-oxidase_3,IPR017761:Laccase
GRMZM2G059497	23.0031	13.2124	21.5709	17.5044	8.08544	8.55447	8.28263	5.91387	9.94338	8.51531	6.82843	7.1311	19.6572	18.6252	15.9802	17.5994	GO:0000166:nucleotide binding,GO:0004672:protein kinase activity,GO:0005524:ATP binding,GO:0006468:protein phosphorylation,GO:0016021:integral component of membrane,GO:0016301:kinase activity,GO:0016310:phosphorylation,GO:0016772:transferase activity, transferring phosphorus-containing groups	zma:100191464||path:no annotation	moderately similar to ( 483) AT5G45840 | Symbols: | leucine-rich repeat transmembrane protein kinase, putative | chr5:18594080-18597221 REVERSEweakly similar to ( 104) NORK_MEDTR Nodulation receptor kinase precursor (EC 2.7.11.1) (Does not make infections protein 2) (Symbiosis receptor-like kinase) (MtSYMRK) - Medicago truncatula (Barrel medic)highly similar to ( 934) loc_os01g48390 12001.m150432…	IPR000719:Prot_kinase_cat_dom,IPR001245:Ser-Thr/Tyr_kinase_cat_dom,IPR011009:Kinase-like_dom,IPR013210:LRR-contain_N2,IPR025875:Leu-rich_rpt_4
AC234154.1_FG008	0.228486	0.208493	0.149532	0.177973	2.52635	2.39242	2.33659	2.79983	4.90892	1.71507	2.67594	3.00244	0.325904	0.338844	0.222252	0.254782	GO:0005783:endoplasmic reticulum,GO:0006629:lipid metabolic process,GO:0008374:O-acyltransferase activity,GO:0008970:phosphatidylcholine 1-acylhydrolase activity,GO:0016020:membrane,GO:0016042:lipid catabolic process,GO:0016787:hydrolase activity,GO:0031090:organelle membrane,GO:0043231:intracellular membrane-bounded organelle,GO:0052739:phosphatidylserine 1-acylhydrolase activity,GO:0052740:1-ac…	zma:100282132||path:no annotation	moderately similar to ( 488) AT3G03310 | Symbols: | lecithin:cholesterol acyltransferase family protein / LACT family protein | chr3:778767-781488 REVERSEhighly similar to ( 602) loc_os09g33820 12009.m22221 protein phospholipase A1, putative, expressed no original description	IPR003386:LACT/PDAT_acylTrfase,IPR029058:AB_hydrolase
GRMZM6G244811	3.31065	3.25949	2.15568	2.67387	10.3469	9.16699	6.88657	7.28953	10.4933	8.74368	5.65789	5.12926	4.10291	2.67964	3.13	2.38406	GO:0008375:acetylglucosaminyltransferase activity,GO:0016020:membrane,GO:0016740:transferase activity	zma:100281210||path:no annotation	no annotation	IPR003406:Glyco_trans_14
GRMZM6G617209	6.82123	17.8409	3.70045	1.68603	30.6072	34.1996	6.12713	8.82887	5.61083	21.2677	11.5439	8.68742	11.4217	7.07329	1.9264	2.17513	GO:0005737:cytoplasm,GO:0016491:oxidoreductase activity,GO:0016702:oxidoreductase activity, acting on single donors with incorporation of molecular oxygen, incorporation of two atoms of oxygen,GO:0016706:oxidoreductase activity, acting on paired donors, with incorporation or reduction of molecular oxygen, 2-oxoglutarate as one donor, and incorporation of one atom each of oxygen into both donors,G…	zma:541977||path:zma00402||Benzoxazinoid biosynthesis	no annotation	IPR005123:Oxoglu/Fe-dep_dioxygenase,IPR026992:DIOX_N,IPR027443:IPNS-like
GRMZM2G177182	0	0.0742635	0	0	12.752	18.0444	14.4616	17.1244	18.2041	17.1027	16.5983	15.3399	0	0	0	0	no annotation	zma:100285580||path:no annotation,zma:100383578||path:no annotation	no original description	IPR024752:Myb/SANT-like_dom,no annotation
GRMZM2G090114	30.7367	31.0284	13.1773	23.2655	138.061	108.804	77.8235	64.2689	23.5546	38.9611	64.9463	35.5226	37.2129	41.8285	31.2049	34.4094	no annotation	zma:100277838||path:no annotation	no original description	no annotation
GRMZM2G371942	0	0	0	0	3.09761	1.75975	0.959602	0.835172	0.883186	1.2085	0.719766	0.427806	0	0	0	0	no annotation	no annotation	no original description	no annotation
GRMZM2G154954	26.8324	82.982	12.9199	10.6882	269.523	116.217	70.8278	67.0763	79.3256	114.868	104.503	66.0039	32.4442	32.0917	22.7805	15.0967	no annotation	zma:101027116||path:no annotation	no original description	no annotation
GRMZM2G463913	4.81555	5.52022	9.08833	8.83535	12.5785	11.8364	24.4886	19.0618	15.0915	13.6767	23.0857	14.565	5.92511	6.00666	9.34594	10.3594	GO:0003723:RNA binding,GO:0003735:structural constituent of ribosome,GO:0005622:intracellular,GO:0005840:ribosome,GO:0006412:translation,GO:0009507:chloroplast,GO:0009536:plastid,GO:0009570:chloroplast stroma,GO:0009941:chloroplast envelope,GO:0019288:isopentenyl diphosphate biosynthetic process, methylerythritol 4-phosphate pathway,GO:0019843:rRNA binding,GO:0030529:ribonucleoprotein complex,GO:…	zma:100273201||path:zma03010||Ribosome	no original description	IPR003256:Ribosomal_L24,IPR005824:KOW,IPR005825:Ribosomal_L24/26_CS,IPR008991:Translation_prot_SH3-like,IPR014722:Rib_L2_dom2
GRMZM2G155086	7.64147	4.00716	0.864148	0.818371	24.1788	11.6654	5.63162	3.61493	4.95739	5.38794	3.96204	2.99222	2.95361	2.31996	1.52593	1.34967	no annotation	zma:100282061||path:no annotation	no original description	IPR007493:DUF538
GRMZM5G895534	2.28721	6.60575	4.43119	3.49966	38.5766	21.9058	43.2636	26.7722	19.9785	25.3807	29.1779	38.4759	10.9586	2.83832	6.8662	6.31954	GO:0005634:nucleus,GO:0005737:cytoplasm,GO:0016020:membrane	zma:100278097||path:no annotation	no original description	IPR005349:UPF0136_TM
GRMZM2G015520	1.21679	0.818362	1.67085	1.48403	6.13628	7.97752	6.00056	5.2144	7.54945	5.79192	3.67866	3.99645	1.76631	1.46308	1.49144	1.1174	no annotation	no annotation	no original description	no annotation
GRMZM5G876112	0	0	0.207409	0	3.49173	1.06249	1.16673	1.9435	1.00859	1.32048	1.09238	1.66012	0	0	0	0	no annotation	no annotation	no original description	no annotation
GRMZM2G308910	3.00998	1.91271	1.67502	1.98878	15.9108	8.33321	11.8298	4.07474	12.5223	15.0577	6.26327	4.5039	3.75409	1.77131	0.573504	1.48779	no annotation	no annotation	no original description	no annotation
GRMZM2G467263	0.211403	1.99381	0.754093	0.397191	8.9458	7.70212	11.0061	15.2269	6.39736	7.4867	15.7837	30.57	1.40519	0.946385	1.44048	1.33645	no annotation	zma:100279120||path:no annotation	no original description	no annotation
GRMZM5G806289	0	0	0	0	2.64402	1.46807	1.95008	1.41553	0.58334	1.09415	0.872031	0.911539	0	0	0	0	no annotation	no annotation	no original description	no annotation
GRMZM2G130877	3.47783	3.62914	3.80885	2.65806	0	0	0.458237	0	0.0564565	0	0	0	1.87435	2.58139	3.2563	2.8308	no annotation	zma:100501744||path:no annotation	no original description	no annotation
GRMZM2G423959	10.563	7.89095	6.45113	4.97199	0.483783	0.466256	1.24406	0.568499	0.346212	0.861252	0.409676	0.54808	12.9262	6.08446	21.5909	8.15659	no annotation	zma:101027108||path:no annotation	no original description	IPR008801:RALF
GRMZM2G123558	725.311	576.067	874.896	623.471	261.828	227.284	340.351	297.87	385.651	269.34	265.442	464.973	886.389	664.705	921.656	707.379	GO:0046658:anchored component of plasma membrane,GO:0051716:cellular response to stimulus	zma:100191938||path:no annotation	no original description	IPR008469:DREPP
GRMZM2G305167	7.83347	9.50985	9.56213	10.1067	4.21101	4.14065	4.43637	4.31811	4.049	3.41355	4.07074	4.03783	8.90721	9.49442	10.1298	9.73647	no annotation	zma:100276366||path:no annotation	no original description	no annotation
GRMZM5G871827	0.092333	0	0	0	9.83921	4.77109	5.59422	3.56353	7.38134	5.43673	4.99953	4.55124	0	0	0	0	no annotation	no annotation	no original description	no annotation
GRMZM2G075794	0.953878	0.629213	1.87095	0.800415	13.1023	5.66561	14.3778	3.9288	4.12139	7.54978	9.94787	7.72595	2.02673	0.215247	0.813277	1.00193	no annotation	no annotation	no original description	no annotation
GRMZM2G474555	38.177	52.7236	33.23	32.8978	121.466	95.528	101.61	74.0759	67.3045	65.5516	69.4723	61.4087	37.9379	30.5525	51.0129	32.7811	no annotation	zma:100275045||path:no annotation	no original description	IPR016140:Bifunc_inhib/LTP/seed_store
AC204772.2_FG002	0	0	0	0	0.761638	0.771806	0.953287	0.913142	0.845691	0.477836	0.600034	2.20213	0	0	0	0	no annotation	no annotation	no original description	no annotation
AC231755.1_FG010	3.48325	1.86289	2.67555	0.521873	0	0	0	0	0	0	0	0	8.00815	0.822921	1.53609	1.09833	no annotation	no annotation	no original description	no annotation
GRMZM2G373527	0	0.19979	0	0	4.21615	4.38201	4.42587	8.88573	9.9142	8.20245	5.89802	3.03227	0	0	0	0	no annotation	zma:100194036||path:no annotation	no original description	no annotation
GRMZM2G015856	0.526516	3.89714	0.759362	1.09543	0	0	0	0	0	0	0	0	0.89978	1.20074	1.34965	0.88847	no annotation	no annotation	no original description	no annotation
GRMZM2G154499	58.5954	28.1123	31.3982	20.1336	17.5587	11.5124	13.1456	8.56414	18.0673	11.0009	10.2013	12.9741	66.7575	25.4889	36.6726	17.9528	GO:0005198:structural molecule activity,GO:0016226:iron-sulfur cluster assembly,GO:0051536:iron-sulfur cluster binding,no annotation	zma:100280739||path:no annotation,zma:100282816||path:no annotation	no original description	IPR000361:FeS_biogenesis,IPR016092:FeS_cluster_insertion,IPR017870:FeS_cluster_insertion_CS
GRMZM2G159364	0.149783	0.0910803	0.080318	0.213552	4.61916	3.38935	2.62911	2.19857	1.95713	2.92383	2.56657	2.2858	0.0735115	0.172934	0.228665	0.175136	no annotation	zma:100304187||path:no annotation	no original description	no annotation
GRMZM2G039036	0	0	0	0	1.35066	1.281	1.60021	1.09905	0.663239	1.39327	1.00498	0.68469	0	0	0	0	no annotation	no annotation	no original description	no annotation
GRMZM2G010702	64.472	62.8537	117.967	178.776	102.47	67.5653	269.49	258.098	82.4329	90.6647	211.748	575.202	45.6896	23.7724	91.6319	126.163	no annotation	zma:100382154||path:no annotation	no original description	no annotation
GRMZM2G041424	0.312709	0.09981	1.05604	0.865777	41.2601	11.518	33.0401	25.1608	16.853	17.2643	19.4892	71.1029	0.883773	0.931381	1.49815	0.635615	no annotation	zma:100275813||path:no annotation	no original description	no annotation
GRMZM2G390013	2.96871	8.802	3.04539	3.96971	11.3447	9.79472	9.48866	10.0107	8.49223	10.526	9.55035	9.24975	3.03306	1.85196	2.68913	3.04108	GO:0008150:biological_process	zma:100274969||path:no annotation	no original description	no annotation
GRMZM5G873581	0.096507	4.00089	2.00603	6.13973	0	0	0	0	0	0	0	0	5.32383	1.61646	2.19981	3.42082	no annotation	no annotation	no original description	no annotation
GRMZM2G703915	8.00287	27.2012	7.92091	11.5927	0	0	0	0	0.204526	0	0	0	10.356	8.06257	22.1367	8.25107	no annotation	no annotation	no original description	no annotation
GRMZM2G374405	0	0.0976295	0.0903	0	311.166	194.768	208.037	61.9351	197.32	95.5784	178.233	54.1028	0	0	0	0	GO:0006952:defense response	zma:100277726||path:no annotation	no original description	IPR005535:Cyclotide
GRMZM2G137352	36.0237	35.5971	31.5211	46.8933	38.213	29.5685	30.8731	10.9478	6.39621	15.3462	17.2046	21.5004	76.0383	79.28	64.5324	42.7131	GO:0005773:vacuole,GO:0005886:plasma membrane,no annotation	zma:100285339||path:no annotation	no original description	IPR005516:Remorin_C,no annotation
GRMZM2G370193	38.7077	75.8114	38.8577	47.5186	234.171	90.0939	127.684	75.9896	130.838	110.845	116.81	97.0117	31.3194	36.0156	5.80551	17.7763	no annotation	zma:100277215||path:no annotation	no original description	no annotation
GRMZM5G868296	0.0289135	0.207236	0.260622	0.169756	3.24378	4.41758	3.20514	1.88701	5.70775	2.64683	1.95758	2.13503	0.177249	0.348841	0.231548	0.138142	no annotation	no annotation	no original description	no annotation
GRMZM2G109515	4.32683	1.68293	3.13467	2.09036	13.877	9.8929	8.7124	4.22434	14.1799	7.41148	9.59984	12.7819	5.56853	2.0934	3.83942	1.83597	no annotation	zma:100280359||path:no annotation	no original description	no annotation
GRMZM2G168674	52.8664	72.7467	59.4383	59.3672	152.786	107.152	139.803	126.127	87.8984	103.668	144.248	131.171	51.9229	44.935	77.3053	57.8497	GO:0000786:nucleosome,GO:0003677:DNA binding,GO:0003723:RNA binding,GO:0003735:structural constituent of ribosome,GO:0005622:intracellular,GO:0005840:ribosome,GO:0006334:nucleosome assembly,GO:0006412:translation,GO:0019843:rRNA binding,GO:0022625:cytosolic large ribosomal subunit,GO:0022626:cytosolic ribosome,GO:0030529:ribonucleoprotein complex,GO:0046872:metal ion binding,no annotation	zma:100284994||path:zma03010||Ribosome	no original description	IPR001569:Ribosomal_L37e,IPR011331:Ribosomal_L37ae/L37e,IPR011332:Ribosomal_zn-bd_dom,IPR018267:Ribosomal_L37e_CS,no annotation
GRMZM2G102770	29.1129	21.4479	35.4569	32.053	0	0	4.4455	0	0.180922	0.16211	0	0	38.253	21.1374	56.0755	28.6091	no annotation	zma:100274939||path:no annotation	no original description	no annotation
GRMZM2G064042	9.91212	13.9445	8.83097	8.13913	32.4631	25.3647	34.2834	31.0935	27.2246	21.6827	32.8869	30.1405	11.2444	6.71692	13.2204	9.7607	GO:0005747:mitochondrial respiratory chain complex I	no annotation	no original description	no annotation
GRMZM2G122437	10.0396	6.03193	5.87753	7.62631	31.9675	24.3013	28.3219	23.2947	47.0299	12.2939	18.7644	34.9974	16.2469	4.04411	11.0734	8.97264	GO:0030001:metal ion transport,GO:0046872:metal ion binding	zma:100285383||path:no annotation,zma:100304361||path:no annotation	no original description	IPR006121:HeavyMe-assoc_HMA
GRMZM2G058655	4.35178	6.05244	6.54797	9.60652	8.45815	8.08299	16.8043	17.7877	14.2949	9.90557	15.3994	15.5686	2.79419	3.05791	1.4584	5.02701	no annotation	zma:100217088||path:no annotation	no original description	no annotation
GRMZM2G158103	5.35243	6.0697	3.29124	3.84973	15.5127	12.0394	14.1355	17.574	12.8276	11.8504	17.8379	13.2973	5.23691	3.97077	6.009	4.085	no annotation	no annotation	no original description	no annotation
GRMZM2G337581	0.0728817	0	0	0	22.5022	9.96641	9.63651	9.13255	8.9187	10.4689	7.85797	7.67647	0	0	0	0	no annotation	no annotation	no original description	no annotation
GRMZM2G543920	0	0	0	0	0.86035	1.12896	0.993865	1.22676	0.630391	0.62404	0.554006	1.28303	0	0	0	0	no annotation	no annotation	no original description	no annotation
GRMZM2G701511	0	0	0	0	0.824005	1.39502	1.12061	1.6244	0.526421	1.52869	2.14783	3.39477	0	0	0	0	no annotation	no annotation	no original description	no annotation
GRMZM2G172159	33.5857	37.9233	98.9526	73.8115	16.6539	13.3078	28.9102	18.3189	16.8884	28.9273	22.0292	16.8166	91.5318	28.492	116.726	102.124	no annotation	no annotation	no original description	no annotation
GRMZM2G165461	75.2696	90.675	30.1379	24.7281	226.545	185.786	118.12	57.4164	68.8062	102.988	85.5579	84.3218	83.9771	49.2448	36.9366	28.4159	no annotation	zma:100281623||path:no annotation	no original description	no annotation
GRMZM2G129140	11.2256	19.4426	17.0444	33.9147	57.901	14.7516	86.6131	42.6756	50.1434	52.4053	43.047	39.2379	11.7324	5.76424	10.0853	13.8442	no annotation	zma:100281024||path:no annotation	no original description	IPR008889:VQ
GRMZM2G123480	0.616753	0.214563	1.97893	1.37612	20.6381	3.29424	12.6055	14.719	31.788	7.10993	10.124	24.1204	1.02957	0.533552	2.25609	1.10145	no annotation	zma:100278242||path:no annotation	no original description	no annotation
GRMZM2G087809	0.622527	2.55919	0.313937	0.206747	54.5603	37.3496	10.1084	6.96131	8.78129	13.3976	7.30699	8.63463	0.681457	1.24198	0.426669	0.340737	no annotation	no annotation	no original description	no annotation
GRMZM2G318346	39.1624	42.1163	39.8701	38.7325	104.041	79.0134	80.3026	65.915	52.3549	63.4646	74.65	84.3702	28.4926	20.4596	36.7728	34.504	GO:0005739:mitochondrion,GO:0005743:mitochondrial inner membrane,GO:0005750:mitochondrial respiratory chain complex III,GO:0005886:plasma membrane,GO:0006122:mitochondrial electron transport, ubiquinol to cytochrome c,GO:0009536:plastid,GO:0016020:membrane,GO:0022900:electron transport chain,GO:0045153:electron transporter, transferring electrons within CoQH2-cytochrome c reductase complex activi…	zma:100383274||path:zma00190||Oxidative phosphorylation ,path:zma01100||Metabolic pathways ,zma:100384355||path:zma00190||Oxidative phosphorylation ,path:zma01100||Metabolic pathways	no original description	IPR003197:QCR7,no annotation
GRMZM2G700192	0.0278556	0	0	0	1.56594	2.86942	6.15299	8.05523	4.54089	5.59561	6.47652	22.8345	0	0	0	0	no annotation	zma:100216923||path:no annotation	no original description	no annotation
AC197764.4_FG003	0.200241	0.523211	0.559185	1.79752	41.2406	22.9821	35.1093	13.7028	27.2803	28.9117	16.601	21.035	1.17623	0.586441	1.0836	0.882297	no annotation	zma:100282471||path:zma04075||Plant hormone signal transduction	no original description	IPR010399:Tify,IPR018467:CCT_CS
GRMZM2G026892	8.98869	17.7349	17.2131	20.3228	101.899	65.43	69.2459	37.5524	62.7669	88.1123	62.8117	40.6797	15.0804	16.6367	14.307	16.2963	no annotation	zma:100193214||path:no annotation	no original description	no annotation
GRMZM2G069830	1.28701	2.12618	0.722542	0.75151	8.03083	3.66898	4.03407	4.30337	5.65742	4.60023	4.57964	4.81669	1.54104	1.04373	1.0122	0.711568	no annotation	zma:100384264||path:no annotation	very weakly similar to (80.9) AT4G40020 | Symbols: | unknown protein | chr4:18553453-18555300 REVERSEmoderately similar to ( 326) loc_os04g37790 12004.m08768 protein expressed protein no original description	no annotation
AC185108.3_FG011	5.18795	8.03415	17.7577	21.6638	21.4831	11.518	51.2876	39.556	24.9393	16.5862	27.1581	41.7535	4.17611	3.72328	10.9278	15.0875	GO:0046872:metal ion binding	zma:100284288||path:no annotation	very weakly similar to (82.0) AT5G04340 | Symbols: C2H2, CZF2, ZAT6 | ZAT6 (ZINC FINGER OF ARABIDOPSIS THALIANA 6); nucleic acid binding / transcription factor/ zinc ion binding | chr5:1216321-1217037 REVERSEweakly similar to ( 107) loc_os03g32220 12003.m08466 protein zinc-finger protein 1, putative, expressed no original description	IPR007087:Znf_C2H2,IPR015880:Znf_C2H2-like
GRMZM2G042612	0	0	0.236583	0	57.6183	24.1981	57.7323	24.5411	51.8633	56.3361	44.2513	27.3985	0	0	0	0	no annotation	no annotation	very weakly similar to (82.8) loc_os07g38470 12007.m08093 protein expressed protein no original description	no annotation
GRMZM2G126917	0	0.110987	0	0	5.05444	3.1955	3.622	6.44252	3.60128	4.60264	5.0933	5.30886	0	0	0	0	no annotation	no annotation	very weakly similar to (84.0) TRA1_MAIZE Putative AC transposase (ORFA) - Zea mays (Maize)very weakly similar to (93.6) loc_os05g51300 12005.m09195 protein transposon protein, putative, unclassified no original description	no annotation
GRMZM2G004988	3.53606	4.68802	3.63009	3.84722	10.2449	8.04115	11.2409	10.2759	6.99123	8.11712	11.8909	8.20436	2.80641	3.68928	4.76988	3.6373	no annotation	zma:100282896||path:no annotation	very weakly similar to (84.7) AT1G01160 | Symbols: GIF2 | SSXT protein-related / transcription co-activator-related | chr1:72583-73883 FORWARDweakly similar to ( 164) loc_os12g31350 12012.m06944 protein SSXT protein, putative, expressed no original description	IPR007726:SSXT
GRMZM2G003409	4.61709	3.85587	4.94625	6.388	31.5597	28.8678	12.8836	10.9162	23.4946	28.4218	11.4853	22.9193	4.84978	3.55747	6.05854	5.96481	no annotation	zma:100272926||path:no annotation	very weakly similar to (84.7) AT2G39050 | Symbols: | hydroxyproline-rich glycoprotein family protein | chr2:16303427-16305336 FORWARDweakly similar to ( 141) loc_os07g48460 12007.m09059 protein expressed protein no original description	IPR000772:Ricin_B_lectin
GRMZM2G069146	15.2985	38.5628	7.59096	18.3504	58.3421	42.1827	71.636	64.6996	29.6585	52.3199	77.1166	100.355	7.47501	20.2558	11.676	14.1098	GO:0003677:DNA binding,GO:0003700:sequence-specific DNA binding transcription factor activity,GO:0006355:regulation of transcription, DNA-templated	zma:100280778||path:no annotation	very weakly similar to (84.7) AT4G25470 | Symbols: CBF2, DREB1C, FTQ4, ATCBF2 | CBF2 (C-REPEAT/DRE BINDING FACTOR 2); DNA binding / transcription activator/ transcription factor | chr4:13015436-13016086 REVERSEmoderately similar to ( 206) loc_os09g35030 12009.m06503 protein sbCBF6, putative, expressed no original description	IPR001471:AP2/ERF_dom,IPR016177:DNA-bd_integrase-typ
GRMZM2G020150	97.6235	53.0975	69.4543	95.2369	12.5902	21.1447	28.1096	29.7842	16.1193	20.7432	30.0572	53.9969	52.5596	61.142	81.4874	86.5764	GO:0003677:DNA binding,GO:0003700:sequence-specific DNA binding transcription factor activity,GO:0005634:nucleus,GO:0006351:transcription, DNA-templated,GO:0006355:regulation of transcription, DNA-templated	zma:100280582||path:no annotation	very weakly similar to (86.3) AT1G28370 | Symbols: ERF11, ATERF11 | ERF11 (ERF DOMAIN PROTEIN 11); DNA binding / transcription factor/ transcription repressor | chr1:9956351-9956851 REVERSEvery weakly similar to (85.1) ERF4_NICSY Ethylene-responsive transcription factor 4 (Ethylene-responsive element-binding factor 4 homolog) (EREBP-3) (NsERF3) - Nicotiana sylvestris (Wood tobacco)weakly similar …	IPR001471:AP2/ERF_dom,IPR016177:DNA-bd_integrase-typ
GRMZM2G444748	13.9567	13.3854	8.6609	6.0702	32.1041	25.2954	13.4292	18.3693	25.575	21.0049	14.6623	15.8727	9.35928	8.945	5.02754	7.42511	GO:0003700:sequence-specific DNA binding transcription factor activity,GO:0006355:regulation of transcription, DNA-templated,GO:0043565:sequence-specific DNA binding	zma:100286318||path:no annotation	very weakly similar to (86.3) AT1G75390 | Symbols: AtbZIP44 | AtbZIP44 (Arabidopsis thaliana basic leucine-zipper 44); DNA binding / protein heterodimerization/ transcription factor | chr1:28292224-28292665 FORWARDweakly similar to ( 129) loc_os02g03960 12002.m05745 protein ocs element-binding factor 1, putative, expressed no original description	IPR004827:bZIP
GRMZM2G037926	3.12553	3.56283	4.55403	3.83649	6.2671	7.65566	11.9749	12.8045	8.46906	9.31837	10.8681	19.8787	2.73768	3.46814	4.42171	3.99728	GO:0004861:cyclin-dependent protein serine/threonine kinase inhibitor activity,GO:0005634:nucleus,GO:0007050:cell cycle arrest	zma:100382215||path:no annotation	very weakly similar to (87.8) AT5G48820 | Symbols: KRP3, ICK6 | ICK6 (INHIBITOR/INTERACTOR WITH CYCLIN-DEPENDENT KINASE); cyclin binding / cyclin-dependent protein kinase inhibitor | chr5:19792608-19794346 REVERSEweakly similar to ( 124) loc_os10g33310 12010.m06161 protein cyclin-dependent kinase inhibitor 1, putative, expressed no original description	IPR003175:CDI,IPR016701:CDK_inhib_pln
GRMZM2G361993	1.71439	0.926883	0.827716	0.195443	5.4066	3.08919	2.99106	1.94438	3.05588	2.35987	2.31334	2.23862	2.5882	0.818608	1.0018	0.34057	no annotation	zma:100191931||path:zma04075||Plant hormone signal transduction	very weakly similar to (87.8) loc_os06g50040 12006.m09528 protein OsSAUR29 - Auxin-responsive SAUR gene family member, expressedAuxin_inducible no original description	IPR003676:Auxin_inducible
GRMZM2G023347	6.11601	13.1875	6.93227	8.12395	31.4884	21.3563	26.7752	24.1878	21.7534	21.6885	25.0744	22.9502	6.8655	8.9755	8.91142	7.97487	GO:0006457:protein folding,GO:0016272:prefoldin complex,GO:0051082:unfolded protein binding	zma:542028||path:no annotation	very weakly similar to (90.5) AT1G08780 | Symbols: AIP3, PDF4 | AIP3 (ABI3-INTERACTING PROTEIN 3); unfolded protein binding | chr1:2809925-2811126 REVERSEweakly similar to ( 105) loc_os03g43020 12003.m09353 protein prefoldin subunit 4, putative, expressed no original description	IPR002777:PFD_beta-like,IPR009053:Prefoldin,IPR016661:PFDN4
GRMZM5G849600	16.4713	35.9808	15.7636	16.439	56.8019	34.3376	46.7294	36.1064	40.8797	50.2531	29.2563	31.3277	13.4825	7.69776	7.42224	16.5653	GO:0003677:DNA binding,GO:0046983:protein dimerization activity	zma:100279537||path:no annotation	very weakly similar to (90.9) AT5G56960 | Symbols: | basic helix-loop-helix (bHLH) family protein | chr5:23038703-23041174 REVERSEmoderately similar to ( 202) loc_os01g39330 12001.m10210 protein helix-loop-helix DNA-binding domain containing protein, expressed no original description	IPR011598:bHLH_dom
GRMZM2G138396	22.4882	56.1283	14.1358	67.2741	40.0252	20.763	85.1181	97.2844	16.7952	20.7614	50.4627	154.363	2.41875	6.7515	20.9422	36.103	GO:0003677:DNA binding,GO:0003700:sequence-specific DNA binding transcription factor activity,GO:0006355:regulation of transcription, DNA-templated	zma:100277084||path:no annotation	very weakly similar to (91.7) AT4G34410 | Symbols: RRTF1 | RRTF1 ({REDOX RESPONSIVE TRANSCRIPTION FACTOR 1); DNA binding / transcription factor | chr4:16451992-16452798 FORWARDweakly similar to ( 168) loc_os09g28440 12009.m05995 protein AP2 domain containing protein, expressedAP2 AP2 no original description	IPR001471:AP2/ERF_dom,IPR016177:DNA-bd_integrase-typ
GRMZM2G023237	80.406	173.397	57.2028	134.105	143.427	130.538	210.432	273.041	143.725	149.827	227.797	374.964	42.764	65.2574	64.0656	73.9183	GO:0009055:electron carrier activity,GO:0015035:protein disulfide oxidoreductase activity,GO:0045454:cell redox homeostasis	zma:100285691||path:no annotation	very weakly similar to (91.7) loc_os01g47760 12001.m10969 protein OsGrx_I1 - glutaredoxin subgroup III, expressedGRX_GRXh_1_2_like no original description	IPR002109:Glutaredoxin,IPR011905:GlrX-like_pln_2,IPR012336:Thioredoxin-like_fold
GRMZM2G160971	4.75919	10.7949	3.35982	7.11191	15.7083	6.1686	8.00324	12.059	7.56595	8.22068	10.2228	7.80387	2.68491	2.80411	1.25156	2.22789	GO:0003677:DNA binding,GO:0003700:sequence-specific DNA binding transcription factor activity,GO:0005634:nucleus,GO:0006351:transcription, DNA-templated,GO:0006355:regulation of transcription, DNA-templated	zma:100192050||path:no annotation	very weakly similar to (92.0) AT4G11140 | Symbols: CRF1 | CRF1 (CYTOKININ RESPONSE FACTOR 1); DNA binding / transcription factor | chr4:6794930-6795793 REVERSEvery weakly similar to (82.0) ERF1_ORYSA Ethylene-responsive transcription factor 1 (Ethylene-responsive element-binding factor 1) (EREBP-1) (OsEREBP1) - Oryza sativa (Rice)moderately similar to ( 270) loc_os01g46870 12001.m10884 protein ap…	IPR001471:AP2/ERF_dom,IPR016177:DNA-bd_integrase-typ
GRMZM2G429396	1.92013	3.2167	2.19097	1.76997	6.60574	43.2595	34.6189	23.8436	1.62149	41.5335	28.1419	19.4895	2.46129	1.5879	1.84021	2.0502	GO:0005737:cytoplasm,GO:0006950:response to stress,GO:0009408:response to heat,GO:0009644:response to high light intensity,GO:0042542:response to hydrogen peroxide	zma:100284416||path:zma04141||Protein processing in endoplasmic reticulum	very weakly similar to (92.4) AT4G21870 | Symbols: | 26.5 kDa class P-related heat shock protein (HSP26.5-P) | chr4:11603756-11604285 REVERSEweakly similar to ( 132) loc_os07g33350 12007.m29352 protein hsp20/alpha crystallin family protein, expressed no original description	IPR002068:a-crystallin/Hsp20_dom,IPR008978:HSP20-like_chaperone
GRMZM2G141252	0	0.472504	0.698775	0.402565	0	0	0	0	0	0	0	0	5.79587	5.7816	4.29988	1.33345	GO:0005506:iron ion binding,GO:0016226:iron-sulfur cluster assembly,GO:0051536:iron-sulfur cluster binding	zma:100193078||path:no annotation	very weakly similar to (92.8) AT4G22220 | Symbols: ISU1, ATISU1 | ISU1; structural molecule | chr4:11759444-11760881 REVERSEvery weakly similar to (98.2) loc_os01g47340 12001.m42683 protein nifU-like N-terminal domain-containing protein, mitochondrial precursor, putative, expressedPRK11325 no original description	IPR002871:NIF_FeS_clus_asmbl_NifU_N
GRMZM2G057506	64.297	129.438	49.7503	113.956	119.334	63.9411	153.526	165.78	61.2163	83.3486	110.779	172.921	23.728	34.4014	49.3802	71.4631	no annotation	zma:100382872||path:no annotation	very weakly similar to (92.8) AT5G12340 | Symbols: | unknown protein | chr5:3992948-3993610 REVERSEweakly similar to ( 167) loc_os01g72360 12001.m13271 protein expressed protein no original description	IPR025322:DUF4228
GRMZM2G126691	3.09242	2.10783	4.00244	4.03665	0.518294	0.942775	0.69848	1.38121	1.17321	0.770339	1.81953	1.05612	2.78844	3.71503	2.83063	4.66514	GO:0003723:RNA binding,GO:0006396:RNA processing,no annotation	zma:100383427||path:no annotation	very weakly similar to (93.2) AT5G55100 | Symbols: | SWAP (Suppressor-of-White-APricot)/surp domain-containing protein | chr5:22361401-22364664 REVERSEmoderately similar to ( 429) loc_os01g50320 12001.m150692 protein surp module family protein, expressed no original description	IPR000061:Surp,IPR019147:SWAP_N_domain
GRMZM2G039622	11.0345	12.3936	14.4917	12.5506	32.0825	18.7329	23.8677	21.7571	27.4539	24.2108	23.013	25.2628	12.9776	10.0684	12.4757	11.832	GO:0005515:protein binding,no annotation	zma:100276126||path:zma04130||SNARE interactions in vesicular transport	very weakly similar to (93.2) loc_os07g38990 12007.m08143 protein expressed protein no original description	IPR000727:T_SNARE_dom,no annotation
GRMZM2G357349	0	0	0	0.0227055	1.20642	2.16799	1.19751	1.4811	1.48538	1.63911	1.63102	1.52832	0	0	0	0	no annotation	zma:101202713||path:no annotation	very weakly similar to (94.4) AT1G43580 | Symbols: | unknown protein | chr1:16410673-16412612 REVERSEweakly similar to ( 175) loc_os04g34620 12004.m08556 protein expressed protein no original description	no annotation
GRMZM2G146163	2.89608	8.17648	34.4991	29.47	0.959154	1.23026	10.8378	12.8459	5.16387	5.04057	9.20897	15.4405	7.07564	11.91	50.3122	28.7164	no annotation	zma:100285306||path:no annotation	very weakly similar to (94.4) AT4G13830 | Symbols: J20 | J20 (DNAJ-LIKE 20); heat shock protein binding | chr4:8011518-8012577 FORWARDweakly similar to ( 159) loc_os01g01160 12001.m06763 protein chaperone protein dnaJ 20, chloroplast precursor, putative, expressedDnaJ DnaJ no original description	IPR001623:DnaJ_domain,IPR018253:DnaJ_domain_CS
GRMZM2G378770	0	0	0.069195	0	33.3192	15.8286	23.0644	13.1959	17.7904	16.844	19.3887	15.744	0	0	0	0	GO:0003735:structural constituent of ribosome,GO:0005622:intracellular,GO:0005634:nucleus,GO:0005840:ribosome,GO:0005886:plasma membrane,GO:0006414:translational elongation,GO:0022626:cytosolic ribosome	zma:100280997||path:zma03010||Ribosome	very weakly similar to (96.7) RLA3_MAIZE 60S acidic ribosomal protein P3 (P1/P2-like) (P3A) - Zea mays (Maize)very weakly similar to (87.8) loc_os01g13080 12001.m07920 protein 60S acidic ribosomal protein P3, putative, expressed no original description	IPR001813:Ribosomal_60S,IPR027534:Ribosomal_L12
GRMZM2G069176	10.8364	48.4606	20.3065	37.5588	43.0988	19.7064	72.3621	57.2653	17.7286	28.884	44.1414	78.8417	5.86233	9.26458	14.0376	30.4766	GO:0046872:metal ion binding	zma:100281848||path:no annotation	very weakly similar to (97.8) AT5G04340 | Symbols: C2H2, CZF2, ZAT6 | ZAT6 (ZINC FINGER OF ARABIDOPSIS THALIANA 6); nucleic acid binding / transcription factor/ zinc ion binding | chr5:1216321-1217037 REVERSEvery weakly similar to (87.8) ZFP1_WHEAT Zinc-finger protein 1 (WZF1) - Triticum aestivum (Wheat)weakly similar to ( 160) loc_os03g32230 12003.m08467 protein zinc-finger protein 1, putative, …	IPR007087:Znf_C2H2,IPR015880:Znf_C2H2-like
GRMZM2G113860	59.6272	53.9653	48.0129	166.353	73.7159	59.8449	145.696	179.786	39.8483	53.9532	73.7	246.672	10.4684	16.1761	29.1818	95.577	GO:0005622:intracellular,GO:0008270:zinc ion binding,GO:0046872:metal ion binding	zma:100284288||path:no annotation	very weakly similar to (99.0) AT3G19580 | Symbols: AZF2 | AZF2 (ARABIDOPSIS ZINC-FINGER PROTEIN 2); DNA binding / nucleic acid binding / transcription factor/ transcription repressor/ zinc ion binding | chr3:6803293-6804114 REVERSEvery weakly similar to (93.2) ZFP1_WHEAT Zinc-finger protein 1 (WZF1) - Triticum aestivum (Wheat)weakly similar to ( 185) loc_os03g32230 12003.m08467 protein zinc-finge…	IPR007087:Znf_C2H2,IPR015880:Znf_C2H2-like
GRMZM2G090669	0	0.060043	0	0	19.3721	13.8068	16.6839	20.0675	21.1109	20.3388	17.1476	20.7511	0	0	0	0	GO:0016020:membrane	zma:100276307||path:no annotation	very weakly similar to (99.4) loc_os03g37090 12003.m08821 protein expressed protein no original description	IPR005349:UPF0136_TM
GRMZM2G031580	35.5896	74.8803	11.1493	25.703	51.2622	27.5906	40.4698	39.7234	14.1176	21.207	23.6318	72.3929	5.83981	6.46162	12.8942	17.7597	no annotation	zma:100383996||path:no annotation	very weakly similar to (99.8) loc_os05g44900 12005.m08615 protein expressed protein no original description	no annotation
GRMZM2G073548	1.36448	6.26271	5.67481	6.60185	15.2567	6.16805	51.9264	39.5187	14.1472	14.1249	38.0747	123.508	2.48243	1.97097	7.79221	6.86238	no annotation	zma:100286217||path:no annotation	very weakly similar to (99.8) loc_os09g32000 12009.m06290 protein TMV response-related gene product, putative, expressed no original description	IPR025322:DUF4228
AC193786.3_FG005	78.759	27.5948	6.01492	13.8971	2.57863	5.68485	6.90895	8.40346	16.7451	5.03569	9.29044	12.0408	78.8396	32.5643	32.032	39.7061	GO:0003677:DNA binding,GO:0046983:protein dimerization activity	no annotation	weakly similar to ( 103) AT3G56970 | Symbols: BHLH038, ORG2 | BHLH038; DNA binding / transcription factor | chr3:21084204-21085094 REVERSEmoderately similar to ( 228) loc_os01g72370 12001.m13272 protein ORG3, putative, expressed no original description	IPR011598:bHLH_dom,IPR015660:ASH
GRMZM2G092925	0.47096	0.516573	0.440632	0.305858	3.03465	1.91905	4.57027	2.65293	4.40813	2.33473	2.74033	3.11742	0.613985	0.28838	0.49798	0.333931	no annotation	zma:100280593||path:no annotation	weakly similar to ( 103) AT5G50720 | Symbols: ATHVA22E, HVA22E | ATHVA22E | chr5:20633442-20634502 REVERSEweakly similar to ( 129) HVA22_HORVU Protein HVA22 - Hordeum vulgare (Barley)weakly similar to ( 134) loc_os08g36440 12008.m07633 protein protein HVA22, putative, expressedTB2_DP1_HVA22 no original description	IPR004345:TB2_DP1_HVA22
GRMZM2G477846	13.5944	23.9511	12.6646	6.36578	87.4762	73.8387	72.4637	40.2649	46.4776	47.4658	56.023	50.4096	27.6508	17.2904	16.0527	9.32695	no annotation	zma:100276361||path:no annotation	weakly similar to ( 105) loc_os06g47220 12006.m09248 protein expressed protein no original description	IPR021899:DUF3511
GRMZM5G812326	10.6304	11.3837	16.8406	18.313	35.7034	23.2914	46.4254	24.8984	26.0786	27.8259	18.8035	29.9098	6.83795	8.64574	6.83351	13.1154	no annotation	zma:100276273||path:no annotation	weakly similar to ( 107) AT3G02430 | Symbols: | unknown protein | chr3:499360-500019 FORWARDmoderately similar to ( 216) loc_os01g29330 12001.m09370 protein expressed proteinDUF679 no original description	IPR007770:DUF679
GRMZM2G096228	20.359	15.2358	14.1773	9.95167	39.2815	31.1208	27.6602	22.1393	31.3787	30.0927	24.8755	26.986	22.5845	15.3484	13.9592	11.6379	GO:0005509:calcium ion binding	zma:100283515||path:zma04626||Plant-pathogen interaction	weakly similar to ( 107) AT3G50360 | Symbols: ATCEN2, CEN1 | ATCEN2 (CENTRIN2); calcium ion binding | chr3:18674421-18675502 FORWARDvery weakly similar to (90.9) CATR_CHLRE Caltractin (Centrin) (20 kDa calcium-binding protein) - Chlamydomonas reinhardtiiweakly similar to ( 141) loc_os10g25010 12010.m05452 protein caltractin, putative, expressed no original description	IPR002048:EF_hand_Ca-bd,IPR011992:EF-hand-like_dom,IPR018247:EF_Hand_1_Ca_BS
GRMZM2G003179	9.97091	21.2906	26.8579	22.1143	84.7554	107.094	110.353	105.189	41.1099	86.0607	84.2315	219.161	24.4436	19.0709	18.9458	29.6355	GO:0005375:copper ion transmembrane transporter activity,GO:0005770:late endosome,GO:0005773:vacuole,GO:0005774:vacuolar membrane,GO:0005794:Golgi apparatus,GO:0006810:transport,GO:0006811:ion transport,GO:0006825:copper ion transport,GO:0009506:plasmodesma,GO:0009737:response to abscisic acid,GO:0015089:high-affinity copper ion transmembrane transporter activity,GO:0015680:intracellular copper i…	zma:100286321||path:no annotation	weakly similar to ( 107) loc_os09g26900 12009.m05842 protein COPT5, putative, expressedCtr no original description	IPR007274:Cop_transporter
GRMZM2G084021	22.7463	36.74	45.2956	30.7624	10.846	9.06443	19.5242	14.0151	18.6931	13.3235	16.5438	20.8715	39.9795	30.6642	43.2781	30.679	GO:0005886:plasma membrane	zma:100278171||path:no annotation	weakly similar to ( 108) loc_os10g26540 12010.m05594 protein expressed protein no original description	IPR008700:TypeIII_avirulence_cleave
GRMZM2G129457	3.6416	2.65461	4.13134	4.34022	7.0522	9.00778	8.15965	11.6535	7.018	6.94962	10.3732	11.4252	2.20615	3.26789	2.76147	6.12014	GO:0003899:DNA-directed RNA polymerase activity,GO:0006351:transcription, DNA-templated,GO:0006626:protein targeting to mitochondrion,no annotation	zma:100276818||path:no annotation	weakly similar to ( 109) AT1G75670 | Symbols: | DNA-directed RNA polymerase/ RNA binding | chr1:28415378-28416505 REVERSEmoderately similar to ( 258) loc_os12g34854 12012.m73941 protein expressed protein no original description	no annotation
GRMZM2G123119	28.65	15.9157	25.7343	28.1482	46.5926	33.2537	70.014	73.0512	29.7175	36.2137	53.3501	141.844	15.641	9.81758	20.998	25.6448	GO:0003677:DNA binding,GO:0003700:sequence-specific DNA binding transcription factor activity,GO:0005634:nucleus,GO:0006351:transcription, DNA-templated,GO:0006355:regulation of transcription, DNA-templated	zma:100191919||path:no annotation	weakly similar to ( 109) AT3G23240 | Symbols: ERF1, ATERF1 | ERF1 (ETHYLENE RESPONSE FACTOR 1); DNA binding / transcription activator/ transcription factor | chr3:8295705-8296361 FORWARDvery weakly similar to (92.4) ERF5_NICSY Ethylene-responsive transcription factor 5 (Ethylene-responsive element-binding factor 5 homolog) (EREBP-4) (NsERF4) - Nicotiana sylvestris (Wood tobacco)weakly similar to …	IPR001471:AP2/ERF_dom,IPR016177:DNA-bd_integrase-typ
GRMZM2G117164	23.7529	3.89296	15.9873	4.04033	11.0027	2.51794	1.22446	0.529046	6.23897	1.14787	1.72549	1.45023	52.1855	9.01878	15.3894	4.67687	GO:0000976:transcription regulatory region sequence-specific DNA binding,GO:0003677:DNA binding,GO:0003700:sequence-specific DNA binding transcription factor activity,GO:0005634:nucleus,GO:0006351:transcription, DNA-templated,GO:0006355:regulation of transcription, DNA-templated,GO:0043565:sequence-specific DNA binding	zma:100285460||path:no annotation	weakly similar to ( 110) AT1G69780 | Symbols: ATHB13 | ATHB13; DNA binding / sequence-specific DNA binding / transcription factor | chr1:26259166-26260465 FORWARDmoderately similar to ( 241) loc_os02g43330 12002.m09368 protein homeobox-leucine zipper protein ATHB-6, putative, expressed no original description	IPR000047:HTH_motif,IPR001356:Homeodomain,IPR003106:Leu_zip_homeo,IPR009057:Homeodomain-like,IPR017970:Homeobox_CS
GRMZM5G832166	11.4433	8.57358	7.66592	8.1237	21.2181	23.2908	17.8834	18.6776	24.4322	17.9266	15.647	22.2239	12.009	7.87073	9.89765	8.56758	GO:0005515:protein binding	zma:100282123||path:no annotation	weakly similar to ( 112) loc_os06g49200 12006.m09444 protein CUE domain containing protein, expressed no original description	IPR003892:CUE,IPR009060:UBA-like,IPR009818:Ataxin-2_C
GRMZM2G303964	33.5147	66.2314	22.2342	55.375	92.6631	43.6944	72.4876	57.622	31.8604	42.1439	44.2698	67.9965	12.8849	19.7243	17.9165	31.4982	GO:0000151:ubiquitin ligase complex,GO:0004842:ubiquitin-protein transferase activity,GO:0005488:binding,GO:0016567:protein ubiquitination	zma:100280896||path:no annotation	weakly similar to ( 118) AT3G18710 | Symbols: PUB29, ATPUB29 | PUB29 (PLANT U-BOX 29); ubiquitin-protein ligase | chr3:6434234-6435481 REVERSEmoderately similar to ( 412) loc_os02g33680 12002.m08459 protein U-box domain containing protein, expressedUbox no original description	IPR003613:Ubox_domain,IPR011989:ARM-like,IPR013083:Znf_RING/FYVE/PHD,IPR016024:ARM-type_fold
GRMZM2G079185	1.22034	0.84712	0.985564	0.4543	5.99889	3.82888	6.04209	7.34866	3.77384	3.89741	8.26528	9.45054	1.44205	0.79286	1.8381	1.0575	GO:0009965:leaf morphogenesis,GO:0010016:shoot system morphogenesis	zma:100384360||path:no annotation	weakly similar to ( 120) AT1G31320 | Symbols: LBD4 | LBD4 (LOB DOMAIN-CONTAINING PROTEIN 4) | chr1:11213107-11214032 FORWARDweakly similar to ( 177) loc_os03g45750 12003.m09600 protein LOB domain protein 12, putative, expressedDUF260 no original description	IPR004883:LOB
GRMZM2G087824	16.9898	10.8764	39.5502	13.8653	8.22194	8.1598	8.78322	3.23896	10.9571	7.80504	3.61393	3.9341	31.77	17.4642	29.8536	20.3468	no annotation	zma:100276960||path:no annotation	weakly similar to ( 120) loc_os04g37760 12004.m08765 protein expressed protein no original description	no annotation
GRMZM2G126106	0.073479	0	0	0.0426491	6.59179	5.59333	5.00687	5.23951	5.99503	5.71087	5.65541	8.61237	0	0	0	0	no annotation	zma:100383499||path:no annotation	weakly similar to ( 120) loc_os08g36760 12008.m07664 protein remorin, C-terminal region family protein, expressed no original description	IPR005516:Remorin_C
GRMZM2G017629	4.98138	1.26686	4.35318	2.5225	64.4678	70.1509	32.8145	14.6458	33.9246	27.5397	19.5899	4.37087	5.90895	2.39887	1.40539	2.503	no annotation	zma:100284152||path:no annotation	weakly similar to ( 134) loc_os10g18870 12010.m04962 protein dirigent-like protein, putative, expressed no original description	IPR004265:Disease-R_pln
GRMZM2G330635	588.494	394.555	377.652	296.983	278.507	132.962	178.536	95.058	171.838	124.668	139.464	196.39	926.912	274.286	599.434	262.117	GO:0004364:glutathione transferase activity,GO:0005515:protein binding,GO:0016740:transferase activity	zma:100285867||path:zma00480||Glutathione metabolism	weakly similar to ( 142) AT1G10360 | Symbols: ATGSTU18, GST29 | ATGSTU18 (GLUTATHIONE S-TRANSFERASE TAU 18); glutathione transferase | chr1:3395738-3396806 REVERSEweakly similar to ( 153) GSTU6_ORYSA Probable glutathione S-transferase GSTU6 (EC 2.5.1.18) (28 kDa cold-induced protein) - Oryza sativa (Rice)weakly similar to ( 172) loc_os10g38501 12010.m65374 protein glutathione S-transferase GSTU6,…	IPR004045:Glutathione_S-Trfase_N,IPR004046:GST_C,IPR010987:Glutathione-S-Trfase_C-like,IPR012336:Thioredoxin-like_fold
GRMZM2G125931	7.28531	3.87584	9.75761	8.04495	3.94301	3.29975	3.14079	1.42351	3.75107	2.63701	1.93718	1.53197	13.0822	7.20087	14.184	6.70997	no annotation	zma:100279094||path:no annotation	weakly similar to ( 148) loc_os12g29740 12012.m06790 protein expressed protein no original description	no annotation
GRMZM2G063220	10.6946	5.97258	9.89807	5.74747	30.2095	16.6221	19.8284	15.7562	18.3204	17.7646	18.9732	13.8377	15.8173	4.60787	10.5314	7.13096	GO:0005509:calcium ion binding	zma:100856953||path:no annotation	weakly similar to ( 150) AT1G70680 | Symbols: | caleosin-related family protein | chr1:26647341-26648541 FORWARDmoderately similar to ( 201) loc_os02g50174 12002.m10050 protein caleosin related protein, expressedCaleosin no original description	IPR002048:EF_hand_Ca-bd,IPR007736:Caleosin
GRMZM2G154735	18.0447	5.82578	13.0388	9.89244	11.2483	3.54778	9.43112	2.75998	9.54528	3.2099	4.26905	3.92666	47.7323	10.6261	17.896	8.79468	GO:0009409:response to cold,GO:0009414:response to water deprivation,GO:0009555:pollen development,GO:0009737:response to abscisic acid,GO:0009908:flower development,GO:0010507:negative regulation of autophagy,GO:0042538:hyperosmotic salinity response	zma:100281016||path:no annotation	weakly similar to ( 151) AT4G24960 | Symbols: ATHVA22D | ATHVA22D | chr4:12828401-12828982 FORWARDweakly similar to ( 163) HVA22_HORVU Protein HVA22 - Hordeum vulgare (Barley)weakly similar to ( 197) loc_os11g30500 12011.m06958 protein HVA22-like protein e, putative, expressedTB2_DP1_HVA22 YOP1 no original description	IPR004345:TB2_DP1_HVA22
GRMZM2G104299	6.87238	10.0698	14.1447	17.0824	4.08273	2.44778	6.15595	2.93655	4.57186	3.87774	2.85412	4.48744	11.7088	9.60707	12.4854	13.7995	GO:0003677:DNA binding	zma:100283408||path:no annotation	weakly similar to ( 152) AT2G33620 | Symbols: | DNA-binding family protein / AT-hook protein 1 (AHP1) | chr2:14234749-14236563 FORWARDweakly similar to ( 185) loc_os09g31470 12009.m21939 protein DNA binding protein, putative, expressedDUF296 no original description	IPR005175:DUF296,IPR017956:AT_hook_DNA-bd_motif
GRMZM2G382785	14.8386	24.8621	17.146	20.9368	88.6706	32.9036	84.8683	53.2004	79.0276	69.795	54.0053	62.1983	11.8994	16.1613	17.0733	17.198	GO:0016747:transferase activity, transferring acyl groups other than amino-acyl groups	zma:100274392||path:no annotation	weakly similar to ( 155) AT3G29590 | Symbols: AT5MAT | AT5MAT; O-malonyltransferase/ transferase | chr3:11398917-11400266 REVERSEmoderately similar to ( 368) loc_os02g28340 12002.m07978 protein transferase, putative, expressedTransferase no original description	IPR003480:Transferase,IPR023213:CAT-like_dom
GRMZM2G046288	2.62337	4.08777	3.78638	4.11942	1.03998	1.63626	1.32412	1.11976	1.43393	1.69409	1.48998	1.05797	3.09526	4.05569	3.0327	4.18252	GO:0008080:N-acetyltransferase activity,GO:0016740:transferase activity,GO:0016746:transferase activity, transferring acyl groups	zma:100283323||path:no annotation	weakly similar to ( 162) AT1G18335 | Symbols: | GCN5-related N-acetyltransferase (GNAT) family protein | chr1:6309428-6311326 REVERSEmoderately similar to ( 248) loc_os05g32180 12005.m07451 protein N-acetyltransferase, putative, expressed no original description	IPR000182:GNAT_dom,IPR016181:Acyl_CoA_acyltransferase
GRMZM2G076435	7.255	11.1189	7.21538	7.54976	27.7627	18.7123	21.934	17.8678	25.8382	26.9373	17.4152	22.2221	8.63407	8.5651	8.05488	6.38818	no annotation	zma:100285697||path:no annotation	weakly similar to ( 163) AT1G32120 | Symbols: | unknown protein | chr1:11552926-11558608 FORWARDweakly similar to ( 166) loc_os11g40570 12011.m28687 protein plant viral-response family protein, expressed no original description	IPR006904:DUF716_TMEM45
GRMZM2G082653	4.91075	17.0934	7.98199	14.1638	33.6937	18.9142	43.7561	39.8678	25.4965	28.8524	25.1421	34.3141	5.10538	6.34492	5.53546	11.1295	GO:0005515:protein binding,GO:0008270:zinc ion binding	zma:100274267||path:no annotation	weakly similar to ( 164) AT3G05200 | Symbols: ATL6 | ATL6; protein binding / zinc ion binding | chr3:1477377-1478573 FORWARDmoderately similar to ( 304) loc_os09g29310 12009.m06082 protein RING/C3HC4/PHD zinc finger-like protein, putative, expressed no original description	IPR001841:Znf_RING,IPR013083:Znf_RING/FYVE/PHD
GRMZM2G082343	1.87548	31.6552	7.26054	21.2853	100.749	18.4908	84.0257	33.2876	31.6344	50.4361	32.3569	3.75771	2.66127	10.5101	3.91931	11.459	GO:0046983:protein dimerization activity	zma:100281729||path:no annotation	weakly similar to ( 166) AT4G37850 | Symbols: | basic helix-loop-helix (bHLH) family protein | chr4:17796362-17797647 REVERSEmoderately similar to ( 401) loc_os03g51580 12003.m10136 protein symbiotic ammonium transporter, putative, expressed no original description	IPR011598:bHLH_dom
GRMZM2G045844	3.51172	4.31562	1.39248	2.0819	14.7078	8.32008	11.8831	8.57064	7.64398	8.04002	8.94686	7.93894	1.37503	2.21516	2.26436	1.79188	no annotation	zma:100284250||path:no annotation	weakly similar to ( 167) AT3G44220 | Symbols: | harpin-induced family protein / HIN1 family protein / harpin-responsive family protein | chr3:15928216-15929645 FORWARDmoderately similar to ( 320) loc_os04g33990 12004.m08493 protein VAMP protein SEC22, putative, expressedHin1 no original description	IPR004864:LEA-14
GRMZM2G440918	0	0	0.0302168	0	2.31547	3.12685	3.89296	3.50421	6.09943	3.45941	3.80413	2.19843	0	0	0	0	GO:0006886:intracellular protein transport,GO:0016881:acid-amino acid ligase activity	zma:100194284||path:zma04120||Ubiquitin mediated proteolysis	weakly similar to ( 171) AT2G16920 | Symbols: UBC23, PFU2 | UBC23 (UBIQUITIN-CONJUGATING ENZYME 23); small conjugating protein ligase/ ubiquitin-protein ligase | chr2:7334559-7338827 REVERSEmoderately similar to ( 256) loc_os01g13280 12001.m07938 protein baculoviral IAP repeat-containing protein 6, putative, expressed no original description	IPR000608:UBQ-conjugat_E2,IPR002014:VHS,IPR008942:ENTH_VHS,IPR016135:UBQ-conjugating_enzyme/RWD
GRMZM2G365162	3.37941	8.05049	4.08591	2.52226	14.3971	6.88694	12.158	8.70247	8.74113	12.0199	15.4514	12.7803	2.989	1.87188	6.51506	4.07975	no annotation	zma:100285284||path:zma04075||Plant hormone signal transduction	weakly similar to ( 171) loc_os04g56680 12004.m10555 protein OsSAUR22 - Auxin-responsive SAUR gene family member, expressedAuxin_inducible no original description	IPR003676:Auxin_inducible
GRMZM2G066469	15.6522	21.2988	18.4758	15.5862	9.4882	6.28646	11.3712	10.4531	8.13636	8.11229	10.4111	9.8028	21.013	15.9779	27.5463	18.9804	GO:0006508:proteolysis,GO:0006627:protein processing involved in protein targeting to mitochondrion,GO:0008233:peptidase activity,GO:0008236:serine-type peptidase activity,GO:0016020:membrane,GO:0042720:mitochondrial inner membrane peptidase complex	zma:100280858||path:zma03060||Protein export	weakly similar to ( 172) AT1G53530 | Symbols: | signal peptidase I family protein | chr1:19978488-19979778 FORWARDmoderately similar to ( 249) loc_os11g40500 12011.m080046 protein mitochondrial inner membrane protease subunit 1, putative, expressed no original description	IPR000223:Pept_S26A_signal_pept_1,IPR015927:Peptidase_S24_S26A/B/C,IPR019759:Peptidase_S24_S26,IPR026730:Mitochondrial_IMP1,IPR028360:Peptidase_S24/S26_b-rbn
GRMZM2G110369	4.17678	6.32716	2.44695	3.60988	21.987	29.5177	19.7347	22.9553	12.3482	40.462	29.8498	23.4036	8.23355	11.229	10.6457	4.75526	GO:0016491:oxidoreductase activity,GO:0016706:oxidoreductase activity, acting on paired donors, with incorporation or reduction of molecular oxygen, 2-oxoglutarate as one donor, and incorporation of one atom each of oxygen into both donors,GO:0055114:oxidation-reduction process	zma:100191339||path:no annotation	weakly similar to ( 172) AT4G10490 | Symbols: | oxidoreductase, 2OG-Fe(II) oxygenase family protein | chr4:6483900-6485179 FORWARDweakly similar to ( 132) DV4H_CATRO Desacetoxyvindoline 4-hydroxylase (EC 1.14.11.20) - Catharanthus roseus (Rosy periwinkle) (Madagascar periwinkle)moderately similar to ( 348) loc_os07g07410 12007.m05200 protein hyoscyamine 6-dioxygenase, putative, expressedPcbC 2OG-…	IPR005123:Oxoglu/Fe-dep_dioxygenase,IPR026992:DIOX_N,IPR027443:IPNS-like
GRMZM2G107745	7.82681	12.9634	8.59737	8.30995	27.8897	21.883	28.2722	28.5004	19.6684	25.7304	27.8777	28.2386	8.33127	9.91822	10.4969	8.71701	GO:0000166:nucleotide binding,GO:0003676:nucleic acid binding	zma:100382393||path:zma03040||Spliceosome	weakly similar to ( 179) AT5G12190 | Symbols: | RNA recognition motif (RRM)-containing protein | chr5:3940731-3941105 REVERSEmoderately similar to ( 203) loc_os03g59710 12003.m10867 protein pre-mRNA branch site p14-like protein, putative, expressed no original description	IPR000504:RRM_dom,IPR012677:Nucleotide-bd_a/b_plait
GRMZM2G139805	5.60037	5.34588	6.57314	7.41012	12.0305	9.87584	15.8598	13.8437	8.82815	9.12636	13.6769	13.6423	2.92326	3.42681	3.6201	6.84927	GO:0005739:mitochondrion,GO:0005743:mitochondrial inner membrane,GO:0005886:plasma membrane,GO:0006850:mitochondrial pyruvate transport,GO:0016020:membrane	zma:100286114||path:no annotation	weakly similar to ( 179) AT5G20090 | Symbols: | unknown protein | chr5:6787543-6788000 REVERSEmoderately similar to ( 204) loc_os09g20660 12009.m059970 protein brain protein 44-like protein, putative, expressedUPF0041 no original description	IPR005336:UPF0041
GRMZM2G306616	3.31299	8.0978	1.61067	6.6165	7.07425	4.46321	8.8826	6.22408	3.87906	4.31754	2.53579	5.32188	0.787237	1.02846	1.01594	2.7668	no annotation	zma:100278866||path:no annotation	weakly similar to ( 181) loc_os07g18570 12007.m06297 protein hypothetical proteinDUF1719 no original description	IPR013181:U
GRMZM2G156490	1.85004	1.10403	1.09424	1.41045	2.46561	3.62291	3.27642	3.67795	4.04439	3.26344	3.43463	3.86862	1.12943	1.47091	1.42749	1.17061	GO:0005515:protein binding	zma:100382083||path:no annotation	weakly similar to ( 183) loc_os07g13890 12007.m05834 protein F-box domain containing protein, expressed no original description	IPR001810:F-box_dom_cyclin-like,IPR011043:Gal_Oxase/kelch_b-propeller,IPR013187:F-box-assoc_dom_typ3,IPR017451:F-box-assoc_interact_dom
GRMZM2G138572	8.02791	12.9948	12.859	11.7355	28.8946	20.1481	35.572	30.8596	24.3289	27.889	38.1741	36.3422	10.5883	7.09368	18.3468	12.6265	GO:0000166:nucleotide binding,GO:0003676:nucleic acid binding,GO:0008150:biological_process,GO:0016853:isomerase activity	zma:100216777||path:zma03040||Spliceosome	weakly similar to ( 187) AT1G13690 | Symbols: ATE1 | ATE1; nucleic acid binding / nucleotide binding | chr1:4693380-4694179 FORWARDmoderately similar to ( 218) loc_os03g40310 12003.m09113 protein peptidyl-prolyl cis-trans isomerase E, putative, expressed no original description	IPR000504:RRM_dom,IPR012677:Nucleotide-bd_a/b_plait
GRMZM2G168588	1.91068	4.10485	1.40193	1.10379	12.3264	7.32721	6.73402	9.5471	7.28439	8.18592	8.50682	6.04317	1.45036	2.15311	1.24525	0.832931	GO:0016998:cell wall macromolecule catabolic process	zma:100384051||path:zma04626||Plant-pathogen interaction	weakly similar to ( 187) AT2G17120 | Symbols: LYM2 | LYM2 (LYSM DOMAIN GPI-ANCHORED PROTEIN 2 PRECURSOR) | chr2:7459156-7460648 FORWARDmoderately similar to ( 427) loc_os09g37600 12009.m06707 protein erwinia induced protein 1, putative, expressed no original description	IPR018392:Peptidoglycan-bd_lysin
GRMZM2G100380	0.502516	0.519389	0.216554	0.401247	1.07394	1.3854	1.70132	1.62993	1.723	1.56206	1.11401	1.27641	0.313538	0.371283	0.193465	0.214502	GO:0005515:protein binding	zma:100281058||path:no annotation	weakly similar to ( 189) AT1G03670 | Symbols: | ankyrin repeat family protein | chr1:914222-916222 REVERSEhighly similar to ( 607) loc_os07g09530 12007.m05408 protein protein binding protein, putativeANK no original description	IPR002110:Ankyrin_rpt,IPR020683:Ankyrin_rpt-contain_dom,IPR026961:PGG_dom,IPR027001:Caskin/Ankyrin_rpt_con_pro
GRMZM2G102059	3.82527	5.0656	2.51126	3.69411	9.46965	6.98094	7.45556	7.30173	9.66658	7.82798	7.62795	6.26727	3.64792	3.6788	3.54429	3.33708	GO:0003677:DNA binding	zma:100502511||path:no annotation	weakly similar to ( 192) AT2G46870 | Symbols: NGA1 | NGA1 (NGATHA1); transcription factor | chr2:19261313-19262245 FORWARDmoderately similar to ( 308) loc_os02g45850 12002.m09622 protein B3 DNA binding domain containing protein, expressedB3 no original description	IPR003340:B3_DNA-bd,IPR015300:DNA-bd_pseudobarrel
GRMZM2G380784	8.27467	12.9002	18.0522	10.6577	7.24716	2.9924	3.90415	2.05009	7.66861	9.7008	2.89472	2.7386	22.3271	17.6247	22.5495	14.2209	GO:0043531:ADP binding	zma:100276368||path:no annotation	weakly similar to ( 192) loc_os11g17014 12011.m05784 protein NB-ARC domain containing protein, expressedDUF247 no original description	IPR002182:NB-ARC,IPR004158:DUF247_pln,IPR027417:P-loop_NTPase
GRMZM2G041774	33.1214	69.0129	23.2403	67.7248	53.3815	34.0787	98.1197	96.2845	27.3117	55.2139	79.6787	176.715	13.0521	19.8268	29.3548	42.2715	GO:0004672:protein kinase activity,GO:0004674:protein serine/threonine kinase activity,GO:0005524:ATP binding,GO:0006468:protein phosphorylation,GO:0016772:transferase activity, transferring phosphorus-containing groups	zma:100191795||path:no annotation	weakly similar to ( 193) AT2G32510 | Symbols: MAPKKK17 | MAPKKK17; ATP binding / kinase/ protein kinase/ protein serine/threonine kinase | chr2:13798821-13799939 REVERSEvery weakly similar to (92.8) M2K1_ORYSA Mitogen-activated protein kinase kinase 1 (EC 2.7.12.2) (MAP kinase kinase 1) (MAPKK1) (OsMEK1) - Oryza sativa (Rice)moderately similar to ( 432) loc_os01g50410 12001.m11223 protein mitogen…	IPR000719:Prot_kinase_cat_dom,IPR008271:Ser/Thr_kinase_AS,IPR011009:Kinase-like_dom,IPR017441:Protein_kinase_ATP_BS
GRMZM2G475899	11.6284	16.1923	8.73281	7.66993	55.1844	27.1883	36.567	33.9734	29.7604	28.7195	38.3422	30.6703	10.9547	9.57594	12.595	6.63502	GO:0000786:nucleosome,GO:0003677:DNA binding,GO:0005634:nucleus,GO:0005694:chromosome,GO:0006334:nucleosome assembly,GO:0046982:protein heterodimerization activity	zma:100192589||path:no annotation	weakly similar to ( 196) AT4G40030 | Symbols: | histone H3.2 | chr4:18555840-18556417 REVERSEweakly similar to ( 188) H32_WHEAT Histone H3.2 - Triticum aestivum (Wheat)weakly similar to ( 190) loc_os11g05730 12011.m04769 protein histone H3, putative, expressedH3 HHT1 Histone no original description	IPR000164:Histone_H3,IPR007125:Histone_core_D,IPR009072:Histone-fold
